# Supplementary material for: Proteo-Trancriptomic Analyses Reveal a Large Expansion of Metalloprotease-Like Proteins in Atypical Venom Vesicles of the Wasp Meteorus pulchricornis (Braconidae)
Source: Toxins (Basel). 2021 Jul 19;13(7):502. doi: 10.3390/toxins13070502 (PMC8310156; doi:10.3390/toxins13070502)
Supplement: Supplementary file 1 [file toxins-13-00502-s001.zip]

Archive with 4 entries (4 files):
- 2021 toxins-supplementary-1282739.pdf
- Table S1.xlsx
- Table S3.xlsx
- Table S4.xlsx
