# Supplementary material for: Proteo-Trancriptomic Analyses Reveal a Large Expansion of Metalloprotease-Like Proteins in Atypical Venom Vesicles of the Wasp Meteorus pulchricornis (Braconidae)
Source: Toxins (Basel). 2021 Jul 19;13(7):502. doi: 10.3390/toxins13070502 (PMC8310156; doi:10.3390/toxins13070502)
Supplement: Supplementary file 1 [file toxins-13-00502-s001.zip › Table S1.xlsx]

## Sheet: mpul.pep
	Sequence Name	Sequence Description	Blast Min E-Value	Blast Top Hit Taxonomy Name	Blast Top Hit Similarity	Annotation GO ID	Enzyme Code	length	Venom raw counts	Venom TPM	Antennae raw counts	Antennae TPM	TPMv/TPMa	viral protein	Viral protein pident	viral protein evalue	viral protein description	Bracon nigricans evalue	Pimpla turionellae evalue	Psysttalia concolor evalue	Therophilus javanus evalue	Orthogroup	FARI	AMEL	DALL	MDEM	NVIT	CSON	DMEL	HDID	VCAN	AERV	CCON	LFAB	BNIG	MPUL	PCON	PTUR	LJAV	Total
	O_S24_contig_14757_consensus.p1	XP_014296541.1PREDICTED: uncharacterized protein LOC106693427	6.2e-97	Microplitis demolitor	81.9%			666	33	0.112351	0	0	#DIV/0!						1.1e-88	1.25e-70	2.92e-84	OG0000003	33	0	77	83	27	10	0	43	72	5	12	3	0	16	10	74	6	471
	O_S24_contig_9071_consensus.p2	: phosphatase Slingshot	5.3e-40	Dufourea novaeangliae	76.47%			357	44	0.279461	1	0.0789526	3.5396						1.12e-30	2.58e-16	4.57e-32	OG0000003	33	0	77	83	27	10	0	43	72	5	12	3	0	16	10	74	6	471
	O_S24_contig_9070_consensus.p1	XP_015433444.1PREDICTED: uncharacterized protein LOC107189428	2e-67	Dufourea novaeangliae	79.64%			501	71	0.321334	2	0.112519	2.85581						3.37e-57	9.76e-18	1.49e-52	OG0000003	33	0	77	83	27	10	0	43	72	5	12	3	0	16	10	74	6	471
	O_S24_contig_9071_consensus.p1	XP_015433444.1PREDICTED: uncharacterized protein LOC107189428	6.2e-29	Dufourea novaeangliae	66.4%			360	244	1.53682	2	0.156589	9.81435						2.29e-18	1.6e-19	3.97e-21	OG0000003	33	0	77	83	27	10	0	43	72	5	12	3	0	16	10	74	6	471
	O_S24_contig_11265_consensus.p1					GO:0003676;GO:0015074		1416	74	0.118496	14	0.278676	0.425212						0	4.22e-134	0	OG0000003	33	0	77	83	27	10	0	43	72	5	12	3	0	16	10	74	6	471
	O_S24_contig_11077_consensus.p1	XP_024877306.1uncharacterized protein LOC112458103	0	Temnothorax curvispinosus	79.92%	GO:0003676;GO:0004190;GO:0006508;GO:0015074	EC:3.4.23	3618	618	0.387308	95	0.740099	0.523319						0	0	0	OG0000003	33	0	77	83	27	10	0	43	72	5	12	3	0	16	10	74	6	471
	O_S24_contig_12894_consensus.p2	XP_011873262.1PREDICTED: uncharacterized protein LOC105565039	7.9e-41	Vollenhovia emeryi	94.94%			240	41	0.387355	7	0.822094	0.471181						7.76e-25	1.24e-23	4.21e-19	OG0000003	33	0	77	83	27	10	0	43	72	5	12	3	0	16	10	74	6	471
	O_S24_contig_8277_consensus.p1					GO:0015074		672	2983	10.0652	44	1.84552	5.45384						8.81e-91	1.91e-71	2.81e-96	OG0000003	33	0	77	83	27	10	0	43	72	5	12	3	0	16	10	74	6	471
	O_S24_contig_10733_consensus.p3	XP_011860045.1PREDICTED: uncharacterized protein LOC105557408	5e-31	Vollenhovia emeryi	80.72%			237	20	0.191345	17	2.02179	0.0946417						4.25e-29		2.55e-21	OG0000003	33	0	77	83	27	10	0	43	72	5	12	3	0	16	10	74	6	471
	O_S24_contig_13226_consensus.p2	XP_034194560.1uncharacterized protein LOC117610838	3e-16	Osmia lignaria	84%			153	25	0.370497	11	2.02645	0.182831						1.83e-15		1.83e-14	OG0000003	33	0	77	83	27	10	0	43	72	5	12	3	0	16	10	74	6	471
	O_S24_contig_1751_consensus.p1							552	6439	26.4494	66	3.37008	7.84831						1.98e-50	5.83e-35	2.13e-55	OG0000003	33	0	77	83	27	10	0	43	72	5	12	3	0	16	10	74	6	471
	O_S24_contig_899_consensus.p1	XP_011863841.1PREDICTED: uncharacterized protein LOC105559841, partial	3.4e-66	Vollenhovia emeryi	69.34%			645	16417	57.7126	88	3.84554	15.0077						2.35e-53	1.14e-44	7.9e-53	OG0000003	33	0	77	83	27	10	0	43	72	5	12	3	0	16	10	74	6	471
	O_S24_contig_1006_consensus.p1	XP_015433444.1PREDICTED: uncharacterized protein LOC107189428	2.3e-162	Dufourea novaeangliae	77.24%			1167	34954	67.9145	220	5.31357	12.7813						1.41e-130	1.3e-64	1.7e-112	OG0000003	33	0	77	83	27	10	0	43	72	5	12	3	0	16	10	74	6	471
	O_S24_contig_6807_consensus.p2	XP_014298519.1PREDICTED: uncharacterized protein LOC106693797	2.9e-18	Microplitis demolitor	83.93%			177	2455	31.4496	48	7.64369	4.11445									OG0000003	33	0	77	83	27	10	0	43	72	5	12	3	0	16	10	74	6	471
	O_S24_contig_7277_consensus.p1	XP_015433444.1PREDICTED: uncharacterized protein LOC107189428	1.8e-74	Dufourea novaeangliae	77.39%			684	249	0.825429	207	8.53	0.0967677						9.71e-64	5.13e-19	3.4e-63	OG0000003	33	0	77	83	27	10	0	43	72	5	12	3	0	16	10	74	6	471
	O_S24_contig_326_consensus.p1					GO:0003676;GO:0015074		963	43690	102.871	306	8.95633	11.4858						2.59e-125	6.71e-97	5.26e-126	OG0000003	33	0	77	83	27	10	0	43	72	5	12	3	0	16	10	74	6	471
	O_S24_contig_13433_consensus.p1	: Down syndrome cell adhesion molecule Dscam2 isoform X2	0	Fopius arisanus	94.52%	GO:0005515;GO:0007411;GO:0007155;GO:0005886		2031	129	0.144018	30	0.416338	0.345916					1.77e-12	0	1.21e-11	2.35e-109	OG0000005	8	88	15	7	9	10	99	12	7	6	8	5	3	5	0	43	2	327
	O_S24_contig_7626_consensus.p1	: Down syndrome cell adhesion molecule Dscam2	0	Microplitis demolitor	96.43%	GO:0005515;GO:0007411;GO:0007155;GO:0005886		1863	498	0.606112	43	0.650565	0.931671					1.14e-12	0	8.37e-13	2.53e-96	OG0000005	8	88	15	7	9	10	99	12	7	6	8	5	3	5	0	43	2	327
	O_S24_contig_6531_consensus.p1	syndrome cell adhesion molecule Dscam2 isoform X3	0	Microplitis demolitor	91.22%	GO:0005515;GO:0007411;GO:0007155;GO:0005886		3720	1609	0.98073	543	4.11426	0.238373					2.57e-39	0	2.71e-18	0	OG0000005	8	88	15	7	9	10	99	12	7	6	8	5	3	5	0	43	2	327
	O_S24_contig_10264_consensus.p1	syndrome cell adhesion molecule Dscam2 isoform X19	0	Osmia bicornis bicornis	93.02%	GO:0005515;GO:0007411;GO:0007155;GO:0005886		1983	521	0.595733	941	13.3752	0.04454					1.65e-13	0	1.13e-12	0	OG0000005	8	88	15	7	9	10	99	12	7	6	8	5	3	5	0	43	2	327
	O_S24_contig_10972_consensus.p1	: Down syndrome cell adhesion molecule Dscam2 isoform X44	0	Megachile rotundata	97.5%	GO:0005515;GO:0007411;GO:0007155;GO:0005886		3123	995	0.722416	2127	19.1969	0.037632					4.29e-73	0	6.29e-22	0	OG0000005	8	88	15	7	9	10	99	12	7	6	8	5	3	5	0	43	2	327
	O_S24_contig_12160_consensus.p1	receptor 91	2.1e-41	Meteorus pulchricornis	60.52%	GO:0005549;GO:0007187;GO:0016020;GO:0007608;GO:0004984		699	85	0.275726	33	1.33067	0.207208					4.33e-13	1.34e-19			OG0000007	26	5	20	29	38	6	4	9	13	16	34	18	16	1	16	42	0	293
	O_S24_contig_10941_consensus.p1	Tf2-9 poly	0	Ooceraea biroi	76.21%	GO:0003676;GO:0005975;GO:0015074;GO:0016740		2577	289	0.254285	75	0.820317	0.309983	NP_056728.1	33.7	2.1e-54	NP_056728.1 reverse transcriptase [Cauliflower mosaic virus]	6.94e-76	0	0	0	OG0000009	3	0	64	21	32	2	0	30	33	0	7	0	4	10	6	66	2	280
	O_S24_contig_12813_consensus.p1	XP_014299544.1PREDICTED: uncharacterized protein LOC106694050	3.2e-119	Microplitis demolitor	88.37%	GO:0003676;GO:0016021		636	76	0.270952	20	0.886355	0.305693					5.64e-34	1.42e-65	1.3e-84	1.87e-33	OG0000009	3	0	64	21	32	2	0	30	33	0	7	0	4	10	6	66	2	280
	O_S24_contig_10757_consensus.p1							429	182	0.961946	59	3.87641	0.248154						1.24e-17	3.06e-23	1.53e-11	OG0000009	3	0	64	21	32	2	0	30	33	0	7	0	4	10	6	66	2	280
	O_S24_contig_11611_consensus.p1	XP_011351303.2uncharacterized protein LOC105287455	1.3e-110	Ooceraea biroi	73.29%			966	74	0.173697	193	5.63138	0.0308444	NP_041734.1	38.3	2.8e-35	NP_041734.1 polyprotein [Cacao swollen shoot virus]	3.12e-56	6.02e-96	2.27e-99	9.53e-83	OG0000009	3	0	64	21	32	2	0	30	33	0	7	0	4	10	6	66	2	280
	O_S24_contig_11628_consensus.p1	-pol poly	1.9e-164	Ooceraea biroi	78.77%	GO:0003676;GO:0016779;GO:0046872;GO:0015074;GO:0006012		1392	262	0.426775	338	6.84404	0.0623571					1.32e-105	1.35e-158	2.97e-167	1.24e-104	OG0000009	3	0	64	21	32	2	0	30	33	0	7	0	4	10	6	66	2	280
	O_S24_contig_5210_consensus.p1	XP_026464732.1uncharacterized protein LOC113367335	3.6e-17	Ctenocephalides felis	64.36%			306	1803	13.3601	88	8.10581	1.64822							3.92e-19		OG0000009	3	0	64	21	32	2	0	30	33	0	7	0	4	10	6	66	2	280
	O_S24_contig_3281_consensus.p10	-directed DNA partial	4.2e-17	Diachasma alloeum	74.19%			189	288	3.45515	59	8.79883	0.392683					8.72e-12	2.86e-16	1.13e-16	5.69e-13	OG0000009	3	0	64	21	32	2	0	30	33	0	7	0	4	10	6	66	2	280
	O_S24_contig_14721_consensus.p1							345	12	0.0788676	208	16.9934	0.00464109					1.97e-11	1.32e-18	1.37e-14	1.54e-23	OG0000009	3	0	64	21	32	2	0	30	33	0	7	0	4	10	6	66	2	280
	O_S24_contig_3281_consensus.p7	core domain	4.5e-28	Ooceraea biroi	82.5%	GO:0003676;GO:0015074		252	352	3.16722	206	23.041	0.13746					9.83e-18	3.93e-27	2.78e-32	1.48e-21	OG0000009	3	0	64	21	32	2	0	30	33	0	7	0	4	10	6	66	2	280
	O_S24_contig_13998_consensus.p2	-type integrase transposase partial	9.3e-34	Marinifilum breve	83.33%	GO:0003676;GO:0004190;GO:0006508;GO:0015074	EC:3.4.23	234	22	0.213178	245	29.5111	0.00722368	YP_009508566.1	32	4.7e-09	YP_009508566.1 pol [Squirrel monkey simian foamy virus]	5.73e-19	5.3e-29	3.54e-22	1.97e-20	OG0000009	3	0	64	21	32	2	0	30	33	0	7	0	4	10	6	66	2	280
	O_S24_contig_10327_consensus.p1	glucose dehydrogenase [ quinone]	6.9e-207	Fopius arisanus	80.22%	GO:0016614;GO:0050660;GO:0055114		1368	1189	1.97075	944	19.4501	0.101324	YP_004894780.1	27.4	2.4e-25	YP_004894780.1 glucose-methanol-choline oxidoreductase [Megavirus chiliensis]	7.43e-122	2.01e-175	1.22e-58	1.64e-157	OG0000011	24	23	18	17	27	13	16	16	12	7	9	6	7	1	2	58	5	261
	O_S24_contig_2981_consensus.p1	lacking isoforms A B D L isoform X50	3.1e-110	Orussus abietinus	95.26%	GO:0005515		699	11883	38.5465	8865	357.467	0.107832					2.31e-99	1.34e-102	6.49e-96	4.54e-96	OG0000012	50	46	49	5	1	1	0	1	1	1	1	1	16	1	1	78	1	254
	O_S24_contig_14174_consensus.p1							444	135	0.689425	87	5.52295	0.124829					9.33e-18	1.03e-34	1.05e-61	1.36e-59	OG0000013	4	0	45	44	17	9	0	27	66	0	0	0	2	3	8	4	10	239
	O_S24_contig_12766_consensus.p3	XP_015116124.1uncharacterized protein LOC107040518	1.9e-33	Diachasma alloeum	91.67%			228	140	1.39229	46	5.68667	0.244834							1.95e-30	6.11e-29	OG0000013	4	0	45	44	17	9	0	27	66	0	0	0	2	3	8	4	10	239
	O_S24_contig_12417_consensus.p1	ACE75268.1conserved hypothetical protein	1.5e-56	Glyptapanteles flavicoxis	79.58%			444	301	1.53716	125	7.93527	0.193713					1.77e-23	6.41e-25	2.71e-49	9.74e-50	OG0000013	4	0	45	44	17	9	0	27	66	0	0	0	2	3	8	4	10	239
	O_S24_contig_9912_consensus.p1	venom acid phosphatase Acph-1	7.6e-72	Microplitis demolitor	58.67%	GO:0019497;GO:0006771;GO:0003993	EC:3.1.3.2	1017	170	0.379022	86	2.38348	0.15902					3.15e-49	7.46e-47	1.49e-44	1.77e-38	OG0000015	13	14	18	14	22	2	1	3	2	3	5	2	89	1	8	35	2	234
	O_S24_contig_8094_consensus.p1	cytochrome P450 6a14	3.3e-267	Diachasma alloeum	85.66%	GO:0005506;GO:0016705;GO:0016021;GO:0055114;GO:0004497;GO:0020037		1500	361	0.545698	4564	85.7609	0.00636302	YP_009448636.1	28.1	7.8e-38	YP_009448636.1 Cytochrome P450-like protein E-class [Orpheovirus IHUMI-LCC2]	0	0	0	8.74e-177	OG0000017	4	23	10	9	20	7	13	7	6	9	11	10	17	3	2	74	7	232
	O_S24_contig_7004_consensus.p1	: probable cytochrome P450 6a14	9.2e-250	Microplitis demolitor	81.54%	GO:0005506;GO:0016705;GO:0016020;GO:0055114;GO:0020037		1500	3462	5.23326	21183	398.044	0.0131474	YP_009448636.1	27.9	5.3e-31	YP_009448636.1 Cytochrome P450-like protein E-class [Orpheovirus IHUMI-LCC2]	0	0	0	0	OG0000017	4	23	10	9	20	7	13	7	6	9	11	10	17	3	2	74	7	232
	O_S24_contig_10025_consensus.p1	: probable cytochrome P450 6a14	1e-212	Microplitis demolitor	84.67%	GO:0005506;GO:0016705;GO:0016021;GO:0055114;GO:0004497;GO:0020037		1245	170	0.309611	18766	424.852	0.00072875	YP_003987045.1	25.8	9.3e-10	YP_003987045.1 cytochrome 450-like protein [Acanthamoeba polyphaga mimivirus]	1.24e-178	5.14e-164	9.23e-166	0	OG0000017	4	23	10	9	20	7	13	7	6	9	11	10	17	3	2	74	7	232
	O_S24_contig_11644_consensus.p1	heavy chain axonemal	0	Diachasma alloeum	91.82%	GO:0005524;GO:0003777;GO:0007018;GO:0005874		3006	804	0.606462	139	1.30335	0.465311					3.67e-43	0	1e-29	1.38e-149	OG0000023	13	27	12	11	22	18	19	15	19	13	11	15	1	2	3	12	2	215
	O_S24_contig_10510_consensus.p1	heavy chain axonemal	9.6e-301	Diachasma alloeum	85.38%	GO:0003777;GO:0030286;GO:0007018;GO:0005874		1791	188	0.238012	150	2.36064	0.100825					1.16e-139	0	1.63e-109	2.1e-65	OG0000023	13	27	12	11	22	18	19	15	19	13	11	15	1	2	3	12	2	215
	O_S24_contig_8561_consensus.p7	---NA---						201	94	1.0604	9	1.26206	0.840208									OG0000024	0	0	14	0	1	3	0	14	86	18	1	58	0	4	4	5	7	215
	O_S24_contig_8561_consensus.p1	---NA---						543	256	1.069	29	1.50533	0.710139									OG0000024	0	0	14	0	1	3	0	14	86	18	1	58	0	4	4	5	7	215
	O_S24_contig_10833_consensus.p1	Maverick ATPase	8.3e-50	Cotesia congregata;Cotesia congregata bracovirus	69.94%			777	232	0.677023	127	4.60699	0.146956	YP_184883.1	54.9	9.4e-53	YP_184883.1 unnamed protein product [Cotesia congregata bracovirus]		4.79e-29	7.3e-42	1.23e-38	OG0000024	0	0	14	0	1	3	0	14	86	18	1	58	0	4	4	5	7	215
	O_S24_contig_9987_consensus.p3	---NA---						153	40	0.592796	32	5.89513	0.100557									OG0000024	0	0	14	0	1	3	0	14	86	18	1	58	0	4	4	5	7	215
	O_S24_contig_8349_consensus.p1	multidrug resistance-associated lethal(2)03659 isoform X1	0	Microplitis demolitor	76.03%	GO:0016887;GO:0005524;GO:0042626;GO:0055085;GO:0016021	EC:3.6.1.3	3969	3270	1.86811	964	6.8459	0.27288	YP_009329403.1	29.8	1.7e-14	YP_009329403.1 ABC2 type transporter superfamily protein, partial [Cedratvirus A11]	0	0	0	0	OG0000026	7	10	9	20	24	6	21	6	7	5	10	6	7	5	4	63	2	212
	O_S24_contig_9252_consensus.p1	: multidrug resistance-associated 4-like	1.7e-313	Diachasma alloeum	79.8%	GO:0016887;GO:0005524;GO:0042626;GO:0055085;GO:0016021	EC:3.6.1.3	2058	834	0.918877	1607	22.0093	0.0417496	YP_009909664.1	28.5	3e-15	YP_009909664.1 Manganese ABC transporter, ATP-binding protein SitB [Escherichia phage Lambda_ev207]	9.69e-151	0	0	2.43e-167	OG0000026	7	10	9	20	24	6	21	6	7	5	10	6	7	5	4	63	2	212
	O_S24_contig_7133_consensus.p1	resistance-associated 4	1.5e-310	Diachasma alloeum	79.85%	GO:0016887;GO:0005524;GO:0042626;GO:0055085;GO:0016021	EC:3.6.1.3	2046	1000	1.10823	2253	31.0378	0.0357059	NP_046572.1	29.7	1.1e-19	NP_046572.1 sublancin transporter SunT [Bacillus virus SPbeta]	0	0	0	0	OG0000026	7	10	9	20	24	6	21	6	7	5	10	6	7	5	4	63	2	212
	O_S24_contig_2201_consensus.p1	: probable multidrug resistance-associated lethal(2)03659	0	Microplitis demolitor	84.88%	GO:0016887;GO:0005524;GO:0042626;GO:0055085;GO:0016021	EC:3.6.1.3	2295	14965	14.7853	4422	54.3089	0.272245	YP_009909664.1	25.2	3.1e-13	YP_009909664.1 Manganese ABC transporter, ATP-binding protein SitB [Escherichia phage Lambda_ev207]	0	0	1.29e-178	0	OG0000026	7	10	9	20	24	6	21	6	7	5	10	6	7	5	4	63	2	212
	O_S24_contig_2777_consensus.p1	: probable multidrug resistance-associated lethal(2)03659	1.1e-293	Microplitis demolitor	90.17%	GO:0016887;GO:0005524;GO:0042626;GO:0055085;GO:0016021	EC:3.6.1.3	1662	11551	15.7589	3900	66.1407	0.238263					0	0	0	0	OG0000026	7	10	9	20	24	6	21	6	7	5	10	6	7	5	4	63	2	212
	O_S24_contig_9900_consensus.p2					GO:0004623;GO:0050482;GO:0009395;GO:0005198	EC:3.1.1.4	252	102	0.917775	22	2.46069	0.372974						1.29e-29	4.85e-27	3.84e-29	OG0000028	0	0	0	1	1	4	0	36	133	3	1	2	0	2	3	11	7	204
	O_S24_contig_9899_consensus.p1	XP_024946953.1uncharacterized protein LOC112495283	1e-36	Cephus cinctus	70.83%			444	161	0.822204	77	4.88813	0.168204								8.35e-16	OG0000028	0	0	0	1	1	4	0	36	133	3	1	2	0	2	3	11	7	204
	O_S24_contig_13272_consensus.p1	receptor subunit beta-like 1	6.2e-209	Nylanderia fulva	97.24%	GO:0060079;GO:0004888;GO:0045211;GO:0022848;GO:0034220;GO:0016021		987	138	0.317029	979	27.9576	0.0113396					9.67e-34	4.02e-167		2.67e-55	OG0000029	8	28	7	13	24	16	17	8	7	7	7	8	2	1	0	46	4	203
	O_S24_contig_9411_consensus.p1	P450	8.8e-237	Glyptapanteles indiensis	83.48%	GO:0005506;GO:0016705;GO:0016021;GO:0055114;GO:0004497;GO:0020037		1365	306	0.508306	1482	30.602	0.0166102					0	2.49e-171	2.31e-167	8.32e-161	OG0000032	9	6	8	4	19	13	2	10	16	9	6	5	12	9	1	63	8	200
	O_S24_contig_12040_consensus.p1					GO:0005506;GO:0016705;GO:0055114;GO:0004497;GO:0020037		648	149	0.521372	913	39.7128	0.0131286					2.66e-84	6.66e-71	9.66e-71	4.65e-67	OG0000032	9	6	8	4	19	13	2	10	16	9	6	5	12	9	1	63	8	200
	O_S24_contig_7499_consensus.p1	P450	2e-104	Glyptapanteles indiensis	81.82%	GO:0005506;GO:0016705;GO:0016021;GO:0055114;GO:0004497;GO:0020037		660	89	0.305761	1004	42.877	0.00713112	YP_009165152.1	29.2	3.3e-16	YP_009165152.1 Cytochrome P450 [Mollivirus sibericum]	2.32e-84	3.84e-89	9.48e-81	6.06e-80	OG0000032	9	6	8	4	19	13	2	10	16	9	6	5	12	9	1	63	8	200
	O_S24_contig_14207_consensus.p1	: cytochrome P450 9e2-like	1.4e-105	Glyptapanteles indiensis	79.12%	GO:0005506;GO:0016705;GO:0016021;GO:0055114;GO:0004497;GO:0020037		777	159	0.463994	1521	55.1751	0.00840949					2.6e-97	2.28e-88	1.51e-83	3.71e-90	OG0000032	9	6	8	4	19	13	2	10	16	9	6	5	12	9	1	63	8	200
	O_S24_contig_12755_consensus.p1	P450 9e2-like	1.6e-58	Cephus cinctus	82.14%	GO:0005506;GO:0016705;GO:0016021;GO:0055114;GO:0004497;GO:0020037		468	97	0.469962	1836	110.576	0.00425012					1.27e-40	8.11e-55	1.8e-26	2.4e-51	OG0000032	9	6	8	4	19	13	2	10	16	9	6	5	12	9	1	63	8	200
	O_S24_contig_8247_consensus.p2	P450	2.6e-116	Glyptapanteles indiensis	80.89%	GO:0005506;GO:0016705;GO:0016021;GO:0055114;GO:0004497;GO:0020037		747	301	0.913655	3105	117.159	0.00779842	YP_009165152.1	31.5	7.7e-21	YP_009165152.1 Cytochrome P450 [Mollivirus sibericum]	1.13e-92	1.7e-88	4.22e-90	2.07e-84	OG0000032	9	6	8	4	19	13	2	10	16	9	6	5	12	9	1	63	8	200
	O_S24_contig_8247_consensus.p1	: cytochrome P450 9e2-like	1.3e-182	Glyptapanteles indiensis	78.04%	GO:0005506;GO:0016705;GO:0016020;GO:0055114;GO:0004497;GO:0020037		1269	564	1.00775	9533	211.74	0.00475939	YP_009165152.1	31.9	4.6e-11	YP_009165152.1 Cytochrome P450 [Mollivirus sibericum]	1.6e-151	1.46e-150	2.6e-143	1.44e-131	OG0000032	9	6	8	4	19	13	2	10	16	9	6	5	12	9	1	63	8	200
	O_S24_contig_5565_consensus.p1	P450 9e2-like	5.4e-205	Bombus vosnesenskii	77.85%	GO:0005506;GO:0016705;GO:0016020;GO:0055114;GO:0020037		1455	4355	6.78675	12020	232.85	0.0291464	YP_009008573.1	25.8	2.1e-30	YP_009008573.1 cytochrome P450 [Mycobacterium phage Adler]	1.43e-130	0	1.51e-113	7.37e-171	OG0000032	9	6	8	4	19	13	2	10	16	9	6	5	12	9	1	63	8	200
	O_S24_contig_6243_consensus.p1	P450	9.4e-230	Glyptapanteles indiensis	82.54%	GO:0016712;GO:0006118;GO:0005506;GO:0016021;GO:0055114;GO:0020037	EC:1.14.14	1344	1610	2.71621	12138	254.556	0.0106704					2.78e-179	6.22e-166	1.85e-96	3.69e-156	OG0000032	9	6	8	4	19	13	2	10	16	9	6	5	12	9	1	63	8	200
	O_S24_contig_9341_consensus.p1	aquaporin -like	6.3e-150	Microplitis demolitor	81.46%	GO:0015267;GO:0055085;GO:0016021		909	429	1.07011	199	6.17055	0.173423					5.63e-133	5.49e-121	7.48e-43	1.05e-124	OG0000033	7	7	5	4	4	2	9	3	3	2	3	2	98	1	2	44	3	199
	O_S24_contig_11917_consensus.p1	: antichymotrypsin-2	2.8e-15	Microplitis demolitor	56.89%	GO:0005615		540	69	0.289729	68	3.54936	0.0816285					2.44e-17			1.61e-11	OG0000035	8	9	5	11	25	5	19	9	5	11	11	9	29	4	7	19	11	197
	O_S24_contig_13800_consensus.p1	: ovalbumin-related X-like	3.4e-121	Microplitis demolitor	77.18%	GO:0005615;GO:0016020		996	157	0.357418	237	6.70693	0.0532909	YP_005296353.1	32.3	6e-36	YP_005296353.1 serine protease inhibitor SPI-2/CrmA [Cotia virus SPAn232]	8.66e-86	2.53e-94	2.25e-99	6.86e-107	OG0000035	8	9	5	11	25	5	19	9	5	11	11	9	29	4	7	19	11	197
	O_S24_contig_13382_consensus.p1	-2-like isoform X8	8.1e-64	Microplitis demolitor	76.54%	GO:0005615		525	97	0.418937	388	20.8309	0.0201114	NP_073534.1	36.5	1.4e-29	NP_073534.1 149R protein [Yaba-like disease virus]	9.42e-45	4.55e-49	1.11e-47	3.02e-53	OG0000035	8	9	5	11	25	5	19	9	5	11	11	9	29	4	7	19	11	197
	O_S24_contig_12568_consensus.p1	: antichymotrypsin-2	1.3e-102	Microplitis demolitor	73.63%	GO:0005615		885	249	0.637959	1051	33.473	0.0190589	YP_227542.1	32.1	6.7e-34	YP_227542.1 Serpin-like protein [Deerpox virus W-848-83]	4.04e-79	2.21e-76	4.39e-82	1.42e-106	OG0000035	8	9	5	11	25	5	19	9	5	11	11	9	29	4	7	19	11	197
	O_S24_contig_10842_consensus.p1	receptor kainate partial	6.8e-62	Meteorus pulchricornis	98.95%	GO:0045211;GO:0034220;GO:0016021;GO:0007268;GO:0035235;GO:0004970		288	46	0.362161	15	1.46803	0.246699					6.18e-25	1.12e-48		1.85e-45	OG0000036	22	26	11	10	8	9	17	11	8	5	4	5	10	1	0	43	6	196
	O_S24_contig_10356_consensus.p1	-dependent calcium channel type D subunit alpha-1	8.4e-142	Microplitis demolitor	86.81%	GO:0005891;GO:0034765;GO:0070588;GO:0005245		975	1051	2.44419	704	20.3518	0.120097						1.18e-105			OG0000037	18	41	2	6	30	4	25	6	4	2	1	2	0	2	0	49	1	193
	O_S24_contig_9324_consensus.p1	: voltage-dependent calcium channel type A subunit alpha-1 isoform X9	3.2e-116	Fopius arisanus	84.35%			768	54	0.15943	2220	81.4754	0.00195678						3.13e-75			OG0000037	18	41	2	6	30	4	25	6	4	2	1	2	0	2	0	49	1	193
	O_S24_contig_2249_consensus.p1	receptor partial	2.9e-195	Meteorus pulchricornis	99.65%	GO:0005549;GO:0007187;GO:0016021;GO:0050911;GO:0005886;GO:0004984		855	3450	9.14933	363	11.9667	0.764564						3.62e-55		8.31e-28	OG0000038	17	2	13	13	32	9	0	12	17	19	28	6	0	1	0	14	9	192
	O_S24_contig_12328_consensus.p1	XP_030765240.1uncharacterized protein LOC115889400	4.3e-80	Sitophilus oryzae	86.83%			501	53	0.239869	8	0.450077	0.532951	YP_007714631.1	31.2	7.1e-13	YP_007714631.1 structural protein [Bombyx mori densovirus 3]		1.69e-70	1.33e-60	1.18e-66	OG0000039	1	0	14	14	20	1	0	25	44	3	18	7	0	6	5	23	11	192
	O_S24_contig_13629_consensus.p2	: probable DNA polymerase	1.7e-38	Microplitis demolitor	87.21%			267	21	0.178338	5	0.527829	0.337871						1.22e-39		5.42e-40	OG0000039	1	0	14	14	20	1	0	25	44	3	18	7	0	6	5	23	11	192
	O_S24_contig_13629_consensus.p1							318	7	0.0499123	6	0.531813	0.0938531						4.13e-30		1.05e-32	OG0000039	1	0	14	14	20	1	0	25	44	3	18	7	0	6	5	23	11	192
	O_S24_contig_12328_consensus.p2	XP_015115549.1uncharacterized protein LOC107040118	1.2e-49	Diachasma alloeum	76.74%			405	21	0.117571	8	0.556762	0.211169						4.55e-47	3.31e-33	3.03e-49	OG0000039	1	0	14	14	20	1	0	25	44	3	18	7	0	6	5	23	11	192
	O_S24_contig_11142_consensus.p3	Pol B2 domain-containing	3.2e-38	Microplitis demolitor	80.22%			279	26	0.211303	37	3.73794	0.0565293						5.58e-37	1.91e-37	9.45e-38	OG0000039	1	0	14	14	20	1	0	25	44	3	18	7	0	6	5	23	11	192
	O_S24_contig_11142_consensus.p2	XP_028982257.1uncharacterized protein LOC114841441	2.5e-39	Diachasma alloeum	88.64%			282	24	0.192974	40	3.99803	0.0482673						3.27e-38	7.35e-42	1.02e-42	OG0000039	1	0	14	14	20	1	0	25	44	3	18	7	0	6	5	23	11	192
	O_S24_contig_2889_consensus.p1	- partial	3.5e-60	Microplitis demolitor	54.9%			1185	300	0.574036	185	4.40036	0.130452					2.86e-16	6.81e-34		9.2e-14	OG0000040	0	0	6	3	1	32	0	23	20	15	12	11	0	3	3	61	1	191
	O_S24_contig_1213_consensus.p1	- partial	5.3e-84	Diachasma alloeum	71.19%			735	314	0.968677	160	6.13575	0.157874	NP_048132.1	30.8	1.9e-25	NP_048132.1 ORF MSV061 putative LINE reverse transcriptase, similar to Caenorhabditis elegans GB:U00063 [Melanoplus sanguinipes entomopoxvirus]	2.08e-19	3.46e-69	3.09e-23	1.38e-29	OG0000040	0	0	6	3	1	32	0	23	20	15	12	11	0	3	3	61	1	191
	O_S24_contig_10661_consensus.p1	Rho GTPase-activating CG5521	1.1e-129	Polistes canadensis	73.61%			1026	170	0.375697	314	8.62615	0.0435533						3.03e-84	8.54e-26	5.66e-68	OG0000040	0	0	6	3	1	32	0	23	20	15	12	11	0	3	3	61	1	191
	O_S24_contig_3267_consensus.p1	ATP-dependent RNA helicase DDX5 isoform X2	2.5e-269	Microplitis demolitor	93.09%	GO:0003676;GO:0005524		1299	5293	9.23909	2173	47.1504	0.195949	YP_009666148.1	32.1	2.4e-42	YP_009666148.1 hypothetical protein FLA14_p101 [Diachasmimorpha longicaudata entomopoxvirus]	0	0	0	0	OG0000042	7	11	9	11	9	5	15	5	8	4	3	5	9	4	5	75	4	189
	O_S24_contig_2605_consensus.p1	ATP-dependent RNA helicase DDX17 isoform X3	2.2e-281	Microplitis demolitor	96.64%	GO:0003676;GO:0005524;GO:0004386		1251	4552	8.25052	2949	66.4435	0.124174	YP_009666148.1	31.6	9e-41	YP_009666148.1 hypothetical protein FLA14_p101 [Diachasmimorpha longicaudata entomopoxvirus]	0	0	0	0	OG0000042	7	11	9	11	9	5	15	5	8	4	3	5	9	4	5	75	4	189
	O_S24_contig_1079_consensus.p1	-box ATP-dependent RNA helicase 20 isoform X1	0	Microplitis demolitor	88.96%	GO:0003676;GO:0005524;GO:0004386		1965	43004	49.623	15890	227.927	0.217714	YP_009666148.1	32.6	1.7e-56	YP_009666148.1 hypothetical protein FLA14_p101 [Diachasmimorpha longicaudata entomopoxvirus]	0	0	0	0	OG0000042	7	11	9	11	9	5	15	5	8	4	3	5	9	4	5	75	4	189
	O_S24_contig_1105_consensus.p1	: ATP-dependent RNA helicase p62-like isoform X2	1.5e-281	Fopius arisanus	92.39%	GO:0003676;GO:0005524		1368	77740	128.853	66096	1361.83	0.0946174	YP_009666148.1	29.3	3.8e-41	YP_009666148.1 hypothetical protein FLA14_p101 [Diachasmimorpha longicaudata entomopoxvirus]	0	0	0	0	OG0000042	7	11	9	11	9	5	15	5	8	4	3	5	9	4	5	75	4	189
	O_S24_contig_13518_consensus.p1	histone H3	2e-81	Amblyraja radiata;Hippoglossus hippoglossus	97.06%	GO:0005634;GO:0003677;GO:0046982;GO:0000786		411	12902	71.179	3915	268.488	0.26511	YP_009465730.1	83.1	7.1e-72	YP_009465730.1 hypothetical protein C5Y57_gp013 [Dishui lake phycodnavirus 1]	5.53e-81	2.03e-80	1.77e-81	3.98e-21	OG0000043	9	6	9	15	18	15	30	12	10	2	10	8	6	2	3	30	0	185
	O_S24_contig_1654_consensus.p1	histone partial	6.1e-42	Merops nubicus	100%	GO:0005634;GO:0003677;GO:0046982;GO:0000786		216	12184	127.901	5527	721.225	0.177338	YP_009465730.1	83.1	9.2e-35	YP_009465730.1 hypothetical protein C5Y57_gp013 [Dishui lake phycodnavirus 1]	3.44e-41	3e-40	1.17e-41	4.65e-11	OG0000043	9	6	9	15	18	15	30	12	10	2	10	8	6	2	3	30	0	185
	O_S24_contig_1081_consensus.p1	: cytoplasmic dynein 1 intermediate chain isoform X18	1.5e-71	Microplitis demolitor	97.26%	GO:0005868;GO:0007018		438	6284	32.5311	1944	125.1	0.260041					4.48e-39	1.06e-47	3.05e-45		OG0000044	17	35	16	19	24	1	25	2	3	2	1	2	7	2	2	23	1	182
	O_S24_contig_4067_consensus.p1	dynein 1 intermediate chain isoform X1	0	Diachasma alloeum	97.8%	GO:0005515		1506	15717	23.6636	8852	165.673	0.142833					0	0	0	0	OG0000044	17	35	16	19	24	1	25	2	3	2	1	2	7	2	2	23	1	182
	O_S24_contig_1834_consensus.p1	: MAP7 domain-containing 1-like isoform X7	2.7e-224	Microplitis demolitor	79.72%			1326	17785	30.4121	6879	146.223	0.207984					9.39e-151	3.84e-163	2.12e-156	1.54e-103	OG0000046	15	38	18	13	1	4	12	2	1	1	0	1	22	2	1	48	2	181
	O_S24_contig_3046_consensus.p1	isoform X17	2.2e-161	Diachasma alloeum	82.07%	GO:0015630;GO:0000226		1401	21296	34.4664	10479	210.822	0.163486					2.11e-49	1.55e-45	1.19e-69	2.19e-55	OG0000046	15	38	18	13	1	4	12	2	1	1	0	1	22	2	1	48	2	181
	O_S24_contig_14544_consensus.p1	: alpha-glucosidase-like isoform X2	1.1e-54	Camponotus floridanus	74.55%			501	29	0.131249	384	21.6037	0.00607531					2.94e-43	2.14e-65		1.17e-57	OG0000047	11	6	11	5	10	7	16	7	6	7	3	7	12	2	1	65	3	179
	O_S24_contig_7706_consensus.p1	: maltase 1-like	4e-293	Fopius arisanus	81.27%	GO:0005975;GO:0003824		1704	604	0.803718	23831	394.192	0.0020389					0	0	4.89e-39	0	OG0000047	11	6	11	5	10	7	16	7	6	7	3	7	12	2	1	65	3	179
	O_S24_contig_11135_consensus.p2	XP_025993015.1uncharacterized protein LOC113004293	2.1e-55	Solenopsis invicta	76.36%	GO:0006259		498	61	0.277739	0	0	#DIV/0!						3.16e-42	2.2e-27	3.84e-44	OG0000050	2	0	4	1	6	8	0	11	33	5	34	0	1	7	2	54	9	177
	O_S24_contig_6264_consensus.p3	EFN67049.1hypothetical protein EAG_02774, partial	3.8e-84	Camponotus floridanus	75.78%	GO:0003677;GO:0006259		669	255	0.864272	0	0	#DIV/0!						2.9e-60	1.52e-22	1.04e-59	OG0000050	2	0	4	1	6	8	0	11	33	5	34	0	1	7	2	54	9	177
	O_S24_contig_7933_consensus.p1	tyrosine recombinase xerC partial	1.9e-57	Vollenhovia emeryi	85.5%	GO:0003677;GO:0006310;GO:0015074		405	595	3.33118	0	0	#DIV/0!					6.44e-11	6.6e-47	3.92e-32	2.46e-38	OG0000050	2	0	4	1	6	8	0	11	33	5	34	0	1	7	2	54	9	177
	O_S24_contig_7562_consensus.p1					GO:0003677;GO:0006310;GO:0015074		912	185	0.459953	4	0.123623	3.7206					2.92e-12	2.38e-79	5.11e-28	6.09e-76	OG0000050	2	0	4	1	6	8	0	11	33	5	34	0	1	7	2	54	9	177
	O_S24_contig_10066_consensus.p3	XP_015125042.1uncharacterized protein LOC107046839	1.1e-124	Diachasma alloeum	77.26%	GO:0003677;GO:0006310;GO:0015074		936	550	1.33237	8	0.240907	5.53063					1.26e-13	1.23e-88	1.85e-36	7.51e-92	OG0000050	2	0	4	1	6	8	0	11	33	5	34	0	1	7	2	54	9	177
	O_S24_contig_7208_consensus.p1	tyrosine recombinase xerC partial	6.2e-122	Cyphomyrmex costatus	79.79%	GO:0003677;GO:0006310;GO:0015074		1002	653	1.47769	49	1.37836	1.07206					9.85e-14	1.56e-122	5.05e-27	4.72e-100	OG0000050	2	0	4	1	6	8	0	11	33	5	34	0	1	7	2	54	9	177
	O_S24_contig_13106_consensus.p3	XP_020297308.1uncharacterized protein LOC109861882, partial	1.6e-21	Pseudomyrmex gracilis	74.63%	GO:0003677;GO:0006259		264	12	0.103066	22	2.34884	0.0438794						8.23e-15		2.05e-20	OG0000050	2	0	4	1	6	8	0	11	33	5	34	0	1	7	2	54	9	177
	O_S24_contig_13650_consensus.p1	: myosin heavy muscle-like	2.9e-211	Polistes canadensis	94.43%	GO:0051015;GO:0016459;GO:0005524;GO:0003774		1023	109	0.241595	2741	75.5211	0.00319904					0	0	8.48e-57	1.28e-147	OG0000051	2	34	16	14	11	2	21	10	3	1	2	1	5	2	1	47	2	174
	O_S24_contig_6649_consensus.p1	: myosin heavy muscle isoform X6	0	Microplitis demolitor	98.69%	GO:0016459;GO:0005524;GO:0005515;GO:0003774		4818	1132	0.532741	26224	153.415	0.00347255	YP_008658539.1	23.4	5.7e-14	YP_008658539.1 hypothetical pox protein-similar to SQPV115 [Squirrelpox virus]	0	0	0	0	OG0000051	2	34	16	14	11	2	21	10	3	1	2	1	5	2	1	47	2	174
	O_S24_contig_3858_consensus.p1	-alpha-1 isoform X9	1.6e-213	Athalia rosae	92.2%	GO:0050808;GO:0045202		1269	866	1.54737	2191	48.6649	0.0317963					0	0		1.1e-108	OG0000053	11	13	1	11	23	2	5	5	2	1	3	1	20	3	1	65	4	171
	O_S24_contig_4468_consensus.p1	: liprin-alpha-1- partial	8e-191	Acromyrmex echinatior	96.7%	GO:0050808;GO:0045202		1029	371623	818.887	2419	66.2606	12.3586					6.29e-158	0		6.86e-127	OG0000053	11	13	1	11	23	2	5	5	2	1	3	1	20	3	1	65	4	171
	O_S24_contig_2815_consensus.p1	: liprin-alpha-2- partial	1.4e-251	Atta colombica	95.13%	GO:0005515;GO:0050808;GO:0045202		1173	902	1.74359	3458	83.0925	0.0209838					0	0	0	0	OG0000053	11	13	1	11	23	2	5	5	2	1	3	1	20	3	1	65	4	171
	O_S24_contig_14754_consensus.p2	sodium channel 60E	5.5e-56	Microplitis demolitor	100%	GO:0006814;GO:0055085;GO:0001518;GO:0005248		297	28	0.213766	418	39.6693	0.00538869						8.56e-46			OG0000055	13	37	12	1	10	2	56	4	1	1	1	2	0	1	0	28	1	170
	O_S24_contig_14042_consensus.p1	: UDP-glucuronosyltransferase 2C1-like	3.6e-96	Microplitis demolitor	90.37%	GO:0016758		561	50	0.202089	3792	190.52	0.00106073	NP_258389.1	38	8.4e-37	NP_258389.1 ecdysteroid UDP-glucosyltransferase [Spodoptera litura nucleopolyhedrovirus]	1.48e-83	8.25e-80	5.94e-87	9.74e-90	OG0000056	5	8	14	2	22	1	2	3	3	9	2	8	13	2	2	71	1	168
	O_S24_contig_13200_consensus.p1	UDP-glucuronosyltransferase 1-9-like	1.8e-247	Microplitis demolitor	81.24%	GO:0016758		1548	162	0.237291	11864	216.021	0.00109846	YP_009552663.1	28.9	4.6e-50	YP_009552663.1 EGT [Operophtera brumata nucleopolyhedrovirus]	0	3.05e-170	0	6.47e-158	OG0000056	5	8	14	2	22	1	2	3	3	9	2	8	13	2	2	71	1	168
	O_S24_contig_8320_consensus.p1	: farnesol dehydrogenase	8e-91	Fopius arisanus	75.71%			747	866	2.62866	532	20.0736	0.130951					1.12e-47	1.39e-73	2.18e-82	3.93e-74	OG0000057	7	4	7	4	29	7	15	8	7	3	5	1	21	2	1	45	1	167
	O_S24_contig_12421_consensus.p1	: farnesol dehydrogenase	3.3e-86	Fopius arisanus	73.68%			759	70	0.209119	37665	1398.72	0.000149507					7.62e-47	1.8e-80	4.92e-88	4.87e-79	OG0000057	7	4	7	4	29	7	15	8	7	3	5	1	21	2	1	45	1	167
	O_S24_contig_5120_consensus.p6							264	109	0.936179	0	0	#DIV/0!									OG0000058	9	0	3	13	0	9	0	28	20	3	7	2	11	27	19	12	3	166
	O_S24_contig_5120_consensus.p2	in nof-fb transposable element	7e-34	Lasius niger	64.79%			654	697	2.41653	0	0	#DIV/0!					7e-15	1.9e-35	6.17e-25	3.94e-16	OG0000058	9	0	3	13	0	9	0	28	20	3	7	2	11	27	19	12	3	166
	O_S24_contig_5120_consensus.p1	in nof-fb transposable element	2e-85	Lasius niger	67.47%			882	834	2.14405	3	0.0958711	22.3638					9.23e-27	9.83e-78	2.47e-42	2.19e-11	OG0000058	9	0	3	13	0	9	0	28	20	3	7	2	11	27	19	12	3	166
	O_S24_contig_5121_consensus.p1	in nof-fb transposable element	1e-48	Lasius niger	61.45%			759	841	2.51241	7	0.259951	9.66495					1.23e-13	2.74e-47	4.71e-26		OG0000058	9	0	3	13	0	9	0	28	20	3	7	2	11	27	19	12	3	166
	O_S24_contig_8689_consensus.p3	: regulator of G- signaling 12	2.5e-30	Bombyx mori	63.64%			531	226	0.965051	8	0.424649	2.27258							1.27e-11		OG0000058	9	0	3	13	0	9	0	28	20	3	7	2	11	27	19	12	3	166
	O_S24_contig_8689_consensus.p1	in nof-fb transposable element	2.3e-63	Lasius niger	59.28%			933	425	1.03287	24	0.725044	1.42456					1.4e-32	1.21e-52	1.55e-40	3.09e-26	OG0000058	9	0	3	13	0	9	0	28	20	3	7	2	11	27	19	12	3	166
	O_S24_contig_5121_consensus.p2	in nof-fb transposable element	7e-34	Lasius niger	65.03%			654	854	2.96085	30	1.29294	2.29001					1.06e-13	7.32e-36	2.38e-25	8.05e-17	OG0000058	9	0	3	13	0	9	0	28	20	3	7	2	11	27	19	12	3	166
	O_S24_contig_5121_consensus.p3	kDa in NOF-FB transposable partial	1.9e-26	Lasius niger	64.06%			390	426	2.47675	26	1.87907	1.31807					5.61e-26	1.27e-35	1.8e-30		OG0000058	9	0	3	13	0	9	0	28	20	3	7	2	11	27	19	12	3	166
	O_S24_contig_9975_consensus.p1	in nof-fb transposable element	9.1e-37	Fopius arisanus	50.17%			804	221	0.623265	76	2.66436	0.233927					1.83e-12	4.29e-17	3.07e-34	3.39e-11	OG0000058	9	0	3	13	0	9	0	28	20	3	7	2	11	27	19	12	3	166
	O_S24_contig_7772_consensus.p1	kDa in NOF-FB transposable partial	1.4e-102	Chilo suppressalis	50.07%			1893	358	0.428814	198	2.94815	0.145452					6.32e-13	1.13e-33	2.02e-21	3.34e-23	OG0000058	9	0	3	13	0	9	0	28	20	3	7	2	11	27	19	12	3	166
	O_S24_contig_9974_consensus.p1	in nof-fb transposable element	2.3e-138	Fopius arisanus	59.7%			1815	386	0.482222	463	7.19017	0.0670669					1.76e-48	6.49e-104	6.34e-130	6.16e-38	OG0000058	9	0	3	13	0	9	0	28	20	3	7	2	11	27	19	12	3	166
	O_S24_contig_4920_consensus.p8	---NA---						168	116	1.56562	89	14.9319	0.10485									OG0000058	9	0	3	13	0	9	0	28	20	3	7	2	11	27	19	12	3	166
	O_S24_contig_3321_consensus.p1	in nof-fb transposable partial	1e-59	Lasius niger	57.53%			963	1874	4.41245	730	21.3664	0.206513					2.45e-33	2.86e-59	4.45e-43	5.49e-19	OG0000058	9	0	3	13	0	9	0	28	20	3	7	2	11	27	19	12	3	166
	O_S24_contig_1168_consensus.p1							1221	564	1.04737	1014	23.4076	0.0447448					1.74e-35	5.18e-68	8.66e-47	2.05e-21	OG0000058	9	0	3	13	0	9	0	28	20	3	7	2	11	27	19	12	3	166
	O_S24_contig_4920_consensus.p5	---NA---						189	212	2.54338	167	24.9052	0.102122									OG0000058	9	0	3	13	0	9	0	28	20	3	7	2	11	27	19	12	3	166
	O_S24_contig_3319_consensus.p1	: regulator of G- signaling 12	3.2e-24	Microplitis demolitor	64.06%			414	604	3.30806	377	25.667	0.128883									OG0000058	9	0	3	13	0	9	0	28	20	3	7	2	11	27	19	12	3	166
	O_S24_contig_5102_consensus.p4	---NA---						192	459	5.42061	189	27.7457	0.195368									OG0000058	9	0	3	13	0	9	0	28	20	3	7	2	11	27	19	12	3	166
	O_S24_contig_3319_consensus.p2	in nof-fb transposable partial	2.5e-27	Lasius niger	62.1%			387	1198	7.01912	395	28.7688	0.243984					1.69e-27	3.53e-36	8.03e-29	1.7e-14	OG0000058	9	0	3	13	0	9	0	28	20	3	7	2	11	27	19	12	3	166
	O_S24_contig_4920_consensus.p1	in nof-fb transposable element	3.5e-98	Fopius arisanus	74.8%			741	779	2.38372	772	29.3653	0.0811749					5.03e-22	4.08e-48	4.26e-41	4.59e-15	OG0000058	9	0	3	13	0	9	0	28	20	3	7	2	11	27	19	12	3	166
	O_S24_contig_7905_consensus.p1	in nof-fb transposable element	2.4e-26	Bombyx mori	57.06%			540	886	3.72029	682	35.598	0.104508					3.98e-12	9.79e-23	1.11e-23	9.5e-19	OG0000058	9	0	3	13	0	9	0	28	20	3	7	2	11	27	19	12	3	166
	O_S24_contig_6565_consensus.p1	in nof-fb transposable element	8.8e-170	Fopius arisanus	71.37%			1392	3038	4.94863	1788	36.2046	0.136685					6.43e-20	4.03e-86	4.6e-72	2.25e-14	OG0000058	9	0	3	13	0	9	0	28	20	3	7	2	11	27	19	12	3	166
	O_S24_contig_8703_consensus.p2	in nof-fb transposable element	2.1e-47	Bombyx mori	80.51%			363	302	1.88641	485	37.6591	0.0500918						3.72e-18	3.93e-13		OG0000058	9	0	3	13	0	9	0	28	20	3	7	2	11	27	19	12	3	166
	O_S24_contig_7336_consensus.p1	in nof-fb transposable element	5.7e-64	Lasius niger	56.43%			990	805	1.84373	1644	46.806	0.0393909					5.06e-37	3.64e-58	6.07e-32	4.51e-26	OG0000058	9	0	3	13	0	9	0	28	20	3	7	2	11	27	19	12	3	166
	O_S24_contig_3320_consensus.p1	in nof-fb transposable element	4.5e-50	Microplitis demolitor	55.02%			840	1909	5.15304	1726	57.9157	0.0889747					4.91e-12	3.04e-27	9.48e-15		OG0000058	9	0	3	13	0	9	0	28	20	3	7	2	11	27	19	12	3	166
	O_S24_contig_6180_consensus.p1	in nof-fb transposable element	7e-22	Papilio machaon	76.14%			534	3857	16.3774	1302	68.7234	0.238309					8.66e-14	1.25e-17	3.76e-22		OG0000058	9	0	3	13	0	9	0	28	20	3	7	2	11	27	19	12	3	166
	O_S24_contig_8703_consensus.p3	XP_004929290.1uncharacterized protein LOC101741636	7.8e-24	Bombyx mori	78.05%			348	1145	7.46041	1206	97.6794	0.0763765									OG0000058	9	0	3	13	0	9	0	28	20	3	7	2	11	27	19	12	3	166
	O_S24_contig_6142_consensus.p2	XP_029679316.1uncharacterized protein LOC115245237	1.1e-15	Formica exsecta	73.91%			324	1470	10.2875	2714	236.102	0.0435722					5.4e-13	1.34e-19	7.07e-18		OG0000058	9	0	3	13	0	9	0	28	20	3	7	2	11	27	19	12	3	166
	O_S24_contig_3954_consensus.p1	: basement membrane-specific heparan sulfate proteoglycan core isoform X3	0	Microplitis demolitor	86.1%	GO:0008270;GO:0005515		4797	1289	0.609284	2456	14.4309	0.0422208					0	0	4.59e-41	0	OG0000060	1	33	11	17	1	1	22	2	2	1	1	1	27	2	6	35	1	164
	O_S24_contig_5513_consensus.p1	: basement membrane-specific heparan sulfate proteoglycan core isoform X3	0	Microplitis demolitor	82.69%	GO:0008270		3678	1347	0.83041	4037	30.9373	0.0268417					0	0	0	0	OG0000060	1	33	11	17	1	1	22	2	2	1	1	1	27	2	6	35	1	164
	O_S24_contig_7185_consensus.p1	structural glyco ABD-4-like	2.7e-40	Microplitis mediator	73.04%	GO:0042302		567	136	0.543867	83	4.12601	0.131814					2.63e-31	5.58e-39	5.39e-17	4.64e-27	OG0000061	6	12	7	9	9	25	8	11	12	5	7	6	3	2	0	40	2	164
	O_S24_contig_9313_consensus.p1	: endocuticle structural glyco bd-2-like	1.2e-90	Microplitis demolitor	80.73%	GO:0042302		561	457	1.8471	10083	506.596	0.0036461					9.88e-29	1.08e-44	2.92e-17	1.05e-22	OG0000061	6	12	7	9	9	25	8	11	12	5	7	6	3	2	0	40	2	164
	O_S24_contig_6939_consensus.p1	serine threonine- kinase MARK2 isoform X9	4.1e-189	Ooceraea biroi	99.26%	GO:0005524;GO:0009069;GO:0004674;GO:0006468		813	7751	21.6174	2602	90.2094	0.239636	YP_009665657.1	36.1	6.4e-51	YP_009665657.1 FirrV-1-B44 [Feldmannia irregularis virus a]	1.45e-101	1.3e-171	1.08e-172	7.49e-173	OG0000064	28	14	19	15	1	1	12	6	6	1	1	1	22	1	2	31	2	163
	O_S24_contig_6262_consensus.p1	sodium-coupled monocarboxylate transporter 2-like	0	Microplitis demolitor	89.86%	GO:0055085;GO:0022857;GO:0016021		1788	4962	6.29254	2506	39.5047	0.159286					3.85e-167	0	1.42e-54	0	OG0000065	7	10	4	5	11	1	18	3	2	2	5	2	40	2	1	48	2	163
	O_S24_contig_12481_consensus.p1	-coupled monocarboxylate transporter 1	4.7e-218	Microplitis demolitor	87.75%	GO:0055085;GO:0022857;GO:0016021		1269	228	0.407389	2004	44.5114	0.00915248					6.57e-53	1.26e-172	8.5e-40	3.5e-157	OG0000065	7	10	4	5	11	1	18	3	2	2	5	2	40	2	1	48	2	163
	O_S24_contig_4805_consensus.p1	: ELAV 1 isoform X14	5.8e-71	Temnothorax curvispinosus	97.22%	GO:0003676		327	576	3.99403	567	48.8731	0.0817224					1.81e-15	9.59e-68	2.08e-15	1.31e-70	OG0000068	20	23	7	21	21	4	22	3	2	1	1	1	1	2	0	29	2	160
	O_S24_contig_7197_consensus.p1	: ELAV 2 isoform X20	3.7e-35	Temnothorax curvispinosus	100%	GO:0003723;GO:1990904		195	363	4.22093	681	98.4345	0.0428806					9.78e-11	1.84e-33	3.27e-11	1.94e-36	OG0000068	20	23	7	21	21	4	22	3	2	1	1	1	1	2	0	29	2	160
	O_S24_contig_4219_consensus.p1	-3 isoform X9	1.9e-230	Megalopta genalis	83.14%			1521	431	0.642517	38	0.704189	0.912421					3.51e-161	3.41e-177	1.6e-147	1.1e-72	OG0000071	1	16	13	0	1	2	3	3	2	1	0	2	18	4	4	86	1	157
	O_S24_contig_2688_consensus.p1	: tensin-1	0	Fopius arisanus	85.48%			2346	12353	11.9394	7757	93.1967	0.128109					0	0	0	1.45e-155	OG0000071	1	16	13	0	1	2	3	3	2	1	0	2	18	4	4	86	1	157
	O_S24_contig_2711_consensus.p1	tensin isoform X4	1.1e-201	Diachasma alloeum	86.86%	GO:0005515		1242	6454	11.7827	6536	148.329	0.0794362					4.56e-156	1.67e-173	8.18e-164	1.13e-108	OG0000071	1	16	13	0	1	2	3	3	2	1	0	2	18	4	4	86	1	157
	O_S24_contig_2611_consensus.p2	-1 isoform x14	2.5e-32	Lasius niger	86.96%	GO:0005515		210	1273	13.745	1745	234.213	0.058686					7.36e-35	3.8e-36	1.33e-35	4.37e-27	OG0000071	1	16	13	0	1	2	3	3	2	1	0	2	18	4	4	86	1	157
	O_S24_contig_11548_consensus.p1	finger BED domain-containing 1-like	6.5e-55	Diabrotica virgifera virgifera	69.83%	GO:0046983		540	26	0.109173	12	0.626358	0.174299						9.21e-18	5.67e-16		OG0000072	2	1	15	18	12	16	2	16	8	19	14	10	0	4	1	15	4	157
	O_S24_contig_7880_consensus.p1	: zinc finger BED domain-containing 1- partial	3.6e-18	Vollenhovia emeryi	53.49%	GO:0046983		600	821	3.10262	242	11.3684	0.272916						2.95e-14	1.14e-16		OG0000072	2	1	15	18	12	16	2	16	8	19	14	10	0	4	1	15	4	157
	O_S24_contig_9169_consensus.p1	finger BED domain-containing 1-like	8e-208	Plutella xylostella	68.56%	GO:0003677;GO:0046983		1902	1229	1.46514	1025	15.1897	0.0964561						6.79e-33	1.8e-29	6.92e-32	OG0000072	2	1	15	18	12	16	2	16	8	19	14	10	0	4	1	15	4	157
	O_S24_contig_7880_consensus.p2	: zinc finger BED domain-containing 1-like	3e-10	Wasmannia auropunctata	74.24%			300	1342	10.143	1281	120.355	0.0842762								6.15e-11	OG0000072	2	1	15	18	12	16	2	16	8	19	14	10	0	4	1	15	4	157
	O_S24_contig_12680_consensus.p1	: short-chain dehydrogenase reductase family 16C member 6-like	1.3e-34	Microplitis demolitor	71.03%	GO:0016020		324	32	0.223945	1	0.0869941	2.57426					8.55e-26	4.27e-34	9.26e-26	1.76e-28	OG0000073	3	6	4	2	2	3	5	3	3	6	2	5	84	2	3	20	3	156
	O_S24_contig_6794_consensus.p1							786	286	0.82505	29149	1045.29	0.000789303					5.38e-109	3.23e-117	1.83e-47	1.07e-81	OG0000073	3	6	4	2	2	3	5	3	3	6	2	5	84	2	3	20	3	156
	O_S24_contig_8561_consensus.p2	core domain-containing	2.1e-46	Neodiprion lecontei	81.36%	GO:0003676;GO:0015074		375	215	1.3	14	1.05228	1.23541	YP_184882.1	64.7	1.5e-41	YP_184882.1 hypothetical protein CcBV_31.2 [Cotesia congregata bracovirus]		8.02e-43	3.75e-40	3.31e-35	OG0000074	2	0	22	18	21	1	0	20	35	1	4	5	0	4	10	8	5	156
	O_S24_contig_13601_consensus.p1	XP_011330002.2uncharacterized protein LOC105275056	4.9e-51	Ooceraea biroi	79.39%	GO:0003676;GO:0015074		396	55	0.314923	48	3.4165	0.0921771	YP_009508561.1	31.9	1.5e-10	YP_009508561.1 pol [Spider monkey simian foamy virus]		8.09e-46	1.89e-44	8.75e-28	OG0000074	2	0	22	18	21	1	0	20	35	1	4	5	0	4	10	8	5	156
	O_S24_contig_8561_consensus.p9	---NA---						186	34	0.414479	38	5.75845	0.0719775									OG0000074	2	0	22	18	21	1	0	20	35	1	4	5	0	4	10	8	5	156
	O_S24_contig_12430_consensus.p1	core domain-containing	2.8e-132	Glyptapanteles flavicoxis	82.46%	GO:0003676;GO:0015074		840	150	0.404901	264	8.85849	0.0457077	YP_184882.1	66.8	5.5e-103	YP_184882.1 hypothetical protein CcBV_31.2 [Cotesia congregata bracovirus]		3.77e-75	6.77e-106	8.68e-113	OG0000074	2	0	22	18	21	1	0	20	35	1	4	5	0	4	10	8	5	156
	O_S24_contig_12857_consensus.p1	OXU25214.1hypothetical protein TSAR_003005	2e-12	Trichomalopsis sarcophagae	70.59%			249	46	0.418885	22	2.49034	0.168204					2.92e-11	1.48e-19	7.05e-16	3.76e-17	OG0000075	2	0	3	2	3	6	0	13	17	21	19	7	2	1	2	55	3	156
	O_S24_contig_1475_consensus.p1	---NA---						1425	291	0.463036	126	2.49224	0.185791									OG0000077	5	0	11	8	2	15	0	28	19	18	14	8	0	1	0	12	12	153
	O_S24_contig_12969_consensus.p1	metallo ase 3 isoform X3	2.8e-127	Lasius niger	98.84%	GO:0007229;GO:0006508;GO:0004222	EC:3.4.24	516	33	0.145011	0	0	#DIV/0!					1.13e-85	1.08e-108	3.9e-33	5.92e-109	OG0000078	8	13	13	14	15	3	5	3	4	7	4	4	11	6	2	38	3	153
	O_S24_contig_14907_consensus.p1					GO:0006508;GO:0004222	EC:3.4.24	366	24	0.148685	12	0.924134	0.160891					1.27e-11			6.42e-84	OG0000078	8	13	13	14	15	3	5	3	4	7	4	4	11	6	2	38	3	153
	O_S24_contig_139_consensus.p1	: venom metallo ase 3-like	7.5e-37	Fopius arisanus	55.16%	GO:0008237		1095	151869	314.479	95	2.44537	128.602						6.98e-16			OG0000078	8	13	13	14	15	3	5	3	4	7	4	4	11	6	2	38	3	153
	O_S24_contig_385_consensus.p1	: venom metallo ase 3-like	3.4e-52	Diachasma alloeum	58.3%	GO:0006508;GO:0004222	EC:3.4.24	882	157690	405.389	101	3.22766	125.598					1.4e-15	5.16e-31	1.26e-18	7.06e-41	OG0000078	8	13	13	14	15	3	5	3	4	7	4	4	11	6	2	38	3	153
	O_S24_contig_461_consensus.p1	: A disintegrin and metallo ase with thrombospondin motifs 1-like	8.1e-43	Microplitis demolitor	52.41%	GO:0006508;GO:0004222	EC:3.4.24	888	291529	744.398	290	9.20492	80.8696					6.73e-11	8.59e-30	7.24e-34	8.74e-30	OG0000078	8	13	13	14	15	3	5	3	4	7	4	4	11	6	2	38	3	153
	O_S24_contig_3085_consensus.p1	A disintegrin and metallo ase with thrombospondin motifs 8 isoform X1	6.6e-316	Diachasma alloeum	90.84%	GO:0007229;GO:0006508;GO:0004222	EC:3.4.24	1563	438	0.635407	1987	35.8322	0.0177328					1.49e-104	0	2.85e-56	0	OG0000078	8	13	13	14	15	3	5	3	4	7	4	4	11	6	2	38	3	153
	O_S24_contig_2742_consensus.p1	: microtubule-actin cross-linking factor 1	0	Microplitis demolitor	89.64%	GO:0005856;GO:0003779;GO:0045104		6270	3309	1.19665	2976	13.3783	0.0894469					2.75e-133	0	3.27e-14	0	OG0000079	8	36	2	1	15	2	22	2	3	1	1	1	27	2	2	26	2	153
	O_S24_contig_2936_consensus.p1	: microtubule-actin cross-linking factor 1	0	Microplitis demolitor	91.2%	GO:0005856;GO:0005515;GO:0045104		15414	23719	3.48913	25761	47.1067	0.0740688					0	0	0	0	OG0000079	8	36	2	1	15	2	22	2	3	1	1	1	27	2	2	26	2	153
	O_S24_contig_2069_consensus.p1	hexakisphosphate and diphosphoinositol-pentakisphosphate kinase isoform X7	0	Fopius arisanus	97.72%	GO:0000829		1578	2365	3.39829	3283	58.6407	0.0579511					0	0	3.38e-149	0	OG0000081	23	5	19	2	21	1	10	4	3	1	2	1	34	3	3	17	3	152
	O_S24_contig_8375_consensus.p1					GO:0000829		1698	2373	3.16881	4529	75.1795	0.0421499					0	0	0	0	OG0000081	23	5	19	2	21	1	10	4	3	1	2	1	34	3	3	17	3	152
	O_S24_contig_5907_consensus.p1	hexakisphosphate and diphosphoinositol-pentakisphosphate kinase 2 isoform X16	3e-140	Diachasma alloeum	74.88%			1284	2711	4.78741	5823	127.825	0.0374528					1.22e-84	3.41e-96	1.12e-90	4.52e-76	OG0000081	23	5	19	2	21	1	10	4	3	1	2	1	34	3	3	17	3	152
	O_S24_contig_11906_consensus.p1	inorganic phosphate cotransporter	4.7e-44	Microplitis demolitor	85.57%	GO:0016020		312	10	0.0726745	1	0.09034	0.804455					3.99e-26	1.8e-36	2.61e-13	2.9e-14	OG0000082	10	5	9	3	7	1	21	1	1	3	1	3	29	5	6	45	2	152
	O_S24_contig_13740_consensus.p1	inorganic phosphate cotransporter	5.3e-125	Microplitis demolitor	86.49%	GO:0055085;GO:0022857;GO:0016021		666	34	0.115755	19	0.804108	0.143955					1.52e-62	8.08e-101	5.8e-44	1.2e-49	OG0000082	10	5	9	3	7	1	21	1	1	3	1	3	29	5	6	45	2	152
	O_S24_contig_1788_consensus.p1	: inorganic phosphate cotransporter	5.3e-75	Fopius arisanus	78.84%	GO:0055085;GO:0016021		573	1578	6.24437	96	4.72228	1.32232					2.86e-51	2.02e-54	3.24e-39	5.8e-51	OG0000082	10	5	9	3	7	1	21	1	1	3	1	3	29	5	6	45	2	152
	O_S24_contig_8303_consensus.p1	: inorganic phosphate cotransporter isoform X2	3.1e-82	Diachasma alloeum	75.37%	GO:0055085;GO:0022857		597	578	2.19528	283	13.3612	0.164302					2.21e-67	1.47e-46	8.17e-74	6.12e-35	OG0000082	10	5	9	3	7	1	21	1	1	3	1	3	29	5	6	45	2	152
	O_S24_contig_9390_consensus.p1	: inorganic phosphate cotransporter isoform X2	1.6e-104	Microplitis demolitor	82.57%	GO:0055085;GO:0022857		726	1311	4.09452	580	22.5178	0.181835					1e-84	2.65e-80	1.13e-60	2.01e-45	OG0000082	10	5	9	3	7	1	21	1	1	3	1	3	29	5	6	45	2	152
	O_S24_contig_10814_consensus.p1	-related Pol poly from transposon TNT 1-94	6.1e-119	Eumeta japonica	92.42%	GO:0003676;GO:0015074		702	28	0.0904394	0	0	#DIV/0!						1.66e-33		4.75e-53	OG0000084	0	0	7	1	5	10	0	30	28	0	3	0	1	8	1	47	11	152
	O_S24_contig_14185_consensus.p1	-related Pol poly from transposon TNT 1-94	1e-37	Ctenocephalides felis	84.03%	GO:0003676;GO:0008270		378	103	0.617848	0	0	#DIV/0!						3.35e-25		2.9e-25	OG0000084	0	0	7	1	5	10	0	30	28	0	3	0	1	8	1	47	11	152
	O_S24_contig_14741_consensus.p1	-pol poly	6.2e-27	Ctenocephalides felis	75%	GO:0005488		309	18	0.132084	1	0.0912171	1.44802						7.59e-19		5.73e-20	OG0000084	0	0	7	1	5	10	0	30	28	0	3	0	1	8	1	47	11	152
	O_S24_contig_11762_consensus.p1							759	226	0.675155	4	0.148543	4.54517					9.02e-14	3.05e-36		2.52e-28	OG0000084	0	0	7	1	5	10	0	30	28	0	3	0	1	8	1	47	11	152
	O_S24_contig_4746_consensus.p2	-related Pol poly from transposon TNT 1-94	1.3e-109	Cryptotermes secundus	69.06%			1125	306	0.616745	8	0.200434	3.07704						6.71e-60	9.63e-31	1.47e-111	OG0000084	0	0	7	1	5	10	0	30	28	0	3	0	1	8	1	47	11	152
	O_S24_contig_12029_consensus.p1	core domain	1.7e-94	Tribolium castaneum	69.23%			975	181	0.420931	8	0.231271	1.82008						2.75e-66	5.6e-28	7.63e-52	OG0000084	0	0	7	1	5	10	0	30	28	0	3	0	1	8	1	47	11	152
	O_S24_contig_13028_consensus.p1	effector 161-like	3.1e-42	Aedes albopictus	64.5%	GO:0003676		519	60	0.262132	30	1.62925	0.160891						7e-29		3.26e-37	OG0000084	0	0	7	1	5	10	0	30	28	0	3	0	1	8	1	47	11	152
	O_S24_contig_11711_consensus.p1	-pol poly	4.2e-96	Lasius niger	70.38%			984	146	0.33643	143	4.09615	0.0821331						6e-46		2.77e-100	OG0000084	0	0	7	1	5	10	0	30	28	0	3	0	1	8	1	47	11	152
	O_S24_contig_1176_consensus.p2	-7-like isoform X1	1.7e-89	Microplitis demolitor	73.28%	GO:0006508;GO:0004252	EC:3.4.21	726	34580	108	195	7.57065	14.2657	YP_293904.1	30.4	8.4e-19	YP_293904.1 putative serine protease [Emiliania huxleyi virus 86]	1.55e-34	1.67e-68	2.62e-67	1.78e-33	OG0000085	3	7	4	6	22	8	29	9	9	3	6	4	7	2	2	28	2	151
	O_S24_contig_8522_consensus.p1	trypsin-1- partial	1.9e-117	Cotesia chilonis	78.76%	GO:0006508;GO:0004252	EC:3.4.21	777	389	1.13518	431	15.6348	0.0726062	YP_667874.1	48.1	7.7e-73	YP_667874.1 trypsin-like protein [Neodiprion abietis NPV]	2.28e-103	9.98e-92	2.1e-39	1.6e-32	OG0000085	3	7	4	6	22	8	29	9	9	3	6	4	7	2	2	28	2	151
	O_S24_contig_7974_consensus.p1	isoform X12	0	Microplitis demolitor	80.82%			10122	2392	0.535835	4080	11.3613	0.0471631					5.2e-37	0	2.73e-19	0	OG0000087	7	28	5	7	9	1	19	4	3	4	3	2	5	6	1	41	6	151
	O_S24_contig_5991_consensus.p1	: titin-like isoform X4	0	Microplitis demolitor	92.31%			14295	5241	0.831317	12645	24.9327	0.0333424					4.38e-42	0	1.3e-18	0	OG0000087	7	28	5	7	9	1	19	4	3	4	3	2	5	6	1	41	6	151
	O_S24_contig_12938_consensus.p1	: titin-like	3.5e-191	Microplitis demolitor	93.49%			1014	54	0.120751	1243	34.5516	0.00349482					1.38e-152	0		0	OG0000087	7	28	5	7	9	1	19	4	3	4	3	2	5	6	1	41	6	151
	O_S24_contig_13220_consensus.p1	: titin-like	3.7e-109	Microplitis demolitor	94.09%			609	462	1.72013	797	36.8872	0.0466321					1.51e-95	2.12e-107		8.08e-118	OG0000087	7	28	5	7	9	1	19	4	3	4	3	2	5	6	1	41	6	151
	O_S24_contig_12784_consensus.p1	isoform X5	1.9e-124	Microplitis demolitor	86.43%	GO:0005515		774	52	0.152335	1540	56.0809	0.00271634					4.01e-75	9.09e-114		5.64e-124	OG0000087	7	28	5	7	9	1	19	4	3	4	3	2	5	6	1	41	6	151
	O_S24_contig_13805_consensus.p1	: titin-like	2.2e-152	Microplitis demolitor	98.8%	GO:0005515		756	46	0.137966	1907	71.0991	0.00194048					1.52e-127	1.3e-151	3.41e-59	1.8e-159	OG0000087	7	28	5	7	9	1	19	4	3	4	3	2	5	6	1	41	6	151
	O_S24_contig_10281_consensus.p1	-pol poly precursor	4.9e-66	Vollenhovia emeryi	57.93%			1089	167	0.347716	0	0	#DIV/0!						1.11e-49	6.17e-28	1.83e-37	OG0000088	13	0	26	2	10	22	0	20	20	1	5	0	0	3	1	24	3	150
	O_S24_contig_6751_consensus.p1	XP_029668350.1uncharacterized protein LOC115238555	2.3e-84	Formica exsecta	56.09%			1248	355	0.644986	108	2.43918	0.264427						4.6e-41	3.11e-11	3.52e-51	OG0000088	13	0	26	2	10	22	0	20	20	1	5	0	0	3	1	24	3	150
	O_S24_contig_2181_consensus.p1							744	15440	47.0556	111	4.20518	11.1899						7.37e-26	4.82e-12	9.77e-37	OG0000088	13	0	26	2	10	22	0	20	20	1	5	0	0	3	1	24	3	150
	O_S24_contig_9237_consensus.p1	catalytic domain-containing partial	7.2e-19	Glyptapanteles flavicoxis	46.13%			960	371	0.876273	72	2.11396	0.414518						1.77e-15			OG0000090	0	0	0	4	10	7	0	23	37	7	3	39	0	2	2	12	2	148
	O_S24_contig_3631_consensus.p4							168	29	0.391404	26	4.36213	0.0897276									OG0000090	0	0	0	4	10	7	0	23	37	7	3	39	0	2	2	12	2	148
	O_S24_contig_10066_consensus.p2							1074	436	0.920489	0	0	#DIV/0!						6.33e-33		3.32e-52	OG0000091	5	0	6	3	6	20	0	4	39	5	21	0	0	7	0	29	2	147
	O_S24_contig_1523_consensus.p2	---NA---						300	32	0.241861	0	0	#DIV/0!									OG0000091	5	0	6	3	6	20	0	4	39	5	21	0	0	7	0	29	2	147
	O_S24_contig_7562_consensus.p2	transcriptase and recombinase	1.5e-107	Polistes dominula	83.61%	GO:0003964;GO:0006278	EC:2.7.7.49	876	155	0.401203	0	0	#DIV/0!						9.8e-20		4.52e-77	OG0000091	5	0	6	3	6	20	0	4	39	5	21	0	0	7	0	29	2	147
	O_S24_contig_9861_consensus.p1	transcriptase and recombinase	1.8e-15	Vollenhovia emeryi	59.15%			534	44	0.186831	0	0	#DIV/0!						6.44e-15		1.75e-25	OG0000091	5	0	6	3	6	20	0	4	39	5	21	0	0	7	0	29	2	147
	O_S24_contig_11135_consensus.p1	XP_029659377.1uncharacterized protein LOC115233213	3.5e-59	Formica exsecta	69.01%			1143	105	0.208295	4	0.098639	2.11169	YP_184886.1	37.1	2.8e-34	YP_184886.1 hypothetical protein CcBV_31.7 [Cotesia congregata bracovirus]		8.16e-25		6.78e-39	OG0000091	5	0	6	3	6	20	0	4	39	5	21	0	0	7	0	29	2	147
	O_S24_contig_14405_consensus.p1	XP_025156022.1uncharacterized protein LOC109504477	1.2e-13	Harpegnathos saltator	65.06%			549	71	0.29324	5	0.256704	1.14233									OG0000091	5	0	6	3	6	20	0	4	39	5	21	0	0	7	0	29	2	147
	O_S24_contig_6264_consensus.p2	XP_029659377.1uncharacterized protein LOC115233213	1.5e-60	Formica exsecta	65.42%			1101	679	1.39836	122	3.12325	0.447725	YP_184886.1	31.5	5.7e-31	YP_184886.1 hypothetical protein CcBV_31.7 [Cotesia congregata bracovirus]		2.06e-24		2.56e-41	OG0000091	5	0	6	3	6	20	0	4	39	5	21	0	0	7	0	29	2	147
	O_S24_contig_388_consensus.p1	: lachesin-like isoform X2	5e-120	Diachasma alloeum	84.55%			744	2283	6.95776	39	1.4775	4.70915					6.61e-12	1.05e-95	8.01e-13	6.64e-82	OG0000092	9	24	6	8	14	12	11	8	6	5	5	6	1	2	1	26	3	147
	O_S24_contig_2737_consensus.p1	: amalgam-like	4.4e-207	Diachasma alloeum	87.4%			1239	956	1.74954	299	6.80197	0.25721					2.32e-20	1.92e-123	3.55e-27	9.5e-91	OG0000092	9	24	6	8	14	12	11	8	6	5	5	6	1	2	1	26	3	147
	O_S24_contig_10785_consensus.p1	transporter G family member 23	9.4e-198	Microplitis demolitor	89.97%	GO:0016887;GO:0005524;GO:0055085;GO:0043190	EC:3.6.1.3	1077	58	0.122109	4476	117.141	0.00104241					1.06e-121	0	1.63e-81	0	OG0000093	11	8	6	9	11	3	11	4	4	3	3	3	4	2	5	57	3	147
	O_S24_contig_1810_consensus.p1	ABC transporter G family member 23 isoform X2	0	Trichomalopsis sarcophagae	94.47%	GO:0016887;GO:0005524;GO:0055085;GO:0043190	EC:3.6.1.3	2298	1645	1.62313	21927	268.945	0.00603515	YP_009001498.1	35.7	5.3e-24	YP_009001498.1 putative ATP-binding cassette transporter [Anomala cuprea entomopoxvirus]	0	0	5.92e-135	0	OG0000093	11	8	6	9	11	3	11	4	4	3	3	3	4	2	5	57	3	147
	O_S24_contig_4940_consensus.p1	calmodulin-dependent kinase type II alpha chain isoform X10	7.2e-224	Diachasma alloeum	99.35%	GO:0005524;GO:0004672;GO:0006468		927	2291	5.60379	2111	64.1865	0.0873049	YP_009330135.1	29.4	4.7e-22	YP_009330135.1 protein kinase 1 [Plodia interpunctella granulovirus]	1.57e-84	0	1.54e-74	0	OG0000094	12	43	10	15	26	1	12	2	2	1	1	1	2	1	0	16	1	146
	O_S24_contig_3897_consensus.p1	: serine protease 53-like	2.2e-56	Fopius arisanus	49.68%	GO:0006508;GO:0004252	EC:3.4.21	1425	594	0.945166	39	0.771409	1.22525	YP_025114.1	25.6	8.8e-11	YP_025114.1 trypsin-like protein [Neodiprion sertifer nucleopolyhedrovirus]	3.45e-26	2.73e-27		3.02e-13	OG0000095	3	1	5	6	25	4	11	5	3	11	4	7	31	2	0	27	0	145
	O_S24_contig_8961_consensus.p1	protease 53-like	3.4e-33	Pseudomyrmex gracilis	45.61%	GO:0006508;GO:0004252	EC:3.4.21	993	1417	3.23562	196	5.56342	0.581588					3.19e-24	2.39e-24		4.18e-12	OG0000095	3	1	5	6	25	4	11	5	3	11	4	7	31	2	0	27	0	145
	O_S24_contig_7031_consensus.p1	and a half LIM domains 2 isoform X5	1.1e-286	Microplitis demolitor	96.59%	GO:0008270		1149	303	0.597942	5159	126.555	0.00472475					0	0	0	0	OG0000096	9	15	10	10	7	3	12	2	3	2	3	2	3	2	3	58	1	145
	O_S24_contig_5239_consensus.p1	and a half LIM domains 2 isoform X10	7e-185	Microplitis demolitor	98.75%	GO:0046872		723	650	2.0385	4457	173.756	0.011732					4.12e-128	4.36e-160	4.25e-123	9.05e-129	OG0000096	9	15	10	10	7	3	12	2	3	2	3	2	3	2	3	58	1	145
	O_S24_contig_10143_consensus.p1	: E3 ubiquitin- ligase MYCBP2 isoform X1	1.5e-145	Microplitis demolitor	91.99%			843	91	0.244766	83	2.77514	0.0881993						1.17e-103		1.91e-108	OG0000097	4	13	2	2	1	2	2	5	5	0	1	0	56	9	3	37	3	145
	O_S24_contig_13373_consensus.p1							966	95	0.222989	116	3.38467	0.0658821						4.14e-135		3.05e-175	OG0000097	4	13	2	2	1	2	2	5	5	0	1	0	56	9	3	37	3	145
	O_S24_contig_11871_consensus.p1	: E3 ubiquitin- ligase MYCBP2 isoform X2	1.2e-306	Microplitis demolitor	95.14%			1503	119	0.179525	184	3.45059	0.0520272					4.09e-46	0		0	OG0000097	4	13	2	2	1	2	2	5	5	0	1	0	56	9	3	37	3	145
	O_S24_contig_14455_consensus.p1	E3 ubiquitin- ligase MYCBP2	3.8e-186	Microplitis demolitor	94.79%			1002	55	0.12446	132	3.71314	0.0335189						3.26e-161		1.3e-158	OG0000097	4	13	2	2	1	2	2	5	5	0	1	0	56	9	3	37	3	145
	O_S24_contig_14573_consensus.p1	: E3 ubiquitin- ligase MYCBP2 isoform X2	1.4e-98	Microplitis demolitor	96%			534	61	0.259015	90	4.75047	0.0545242						1.14e-100		1.88e-106	OG0000097	4	13	2	2	1	2	2	5	5	0	1	0	56	9	3	37	3	145
	O_S24_contig_11580_consensus.p1	ubiquitin- ligase MYCBP2 isoform X2	9.3e-276	Microplitis demolitor	83.25%			1821	152	0.189265	367	5.68056	0.033318					1.56e-15	0		0	OG0000097	4	13	2	2	1	2	2	5	5	0	1	0	56	9	3	37	3	145
	O_S24_contig_9433_consensus.p1	: E3 ubiquitin- ligase MYCBP2 isoform X2	1.2e-138	Microplitis demolitor	74.66%			996	81	0.184401	228	6.45224	0.0285793					5.83e-104	1.02e-126		6.05e-106	OG0000097	4	13	2	2	1	2	2	5	5	0	1	0	56	9	3	37	3	145
	O_S24_contig_12312_consensus.p1	: E3 ubiquitin- ligase MYCBP2 isoform X2	1.1e-249	Microplitis demolitor	91.2%			1398	144	0.233556	407	8.20582	0.0284623					1.04e-73	1.86e-170	1.89e-87	0	OG0000097	4	13	2	2	1	2	2	5	5	0	1	0	56	9	3	37	3	145
	O_S24_contig_9732_consensus.p1							2136	270	0.286615	854	11.2692	0.0254336					0	0	6.98e-62	0	OG0000097	4	13	2	2	1	2	2	5	5	0	1	0	56	9	3	37	3	145
	O_S24_contig_7449_consensus.p1	: arylsulfatase B-like	3.3e-303	Microplitis demolitor	83.95%	GO:0008484		1692	1617	2.16694	278	4.63105	0.467915					1.19e-44	0	3.68e-37	1.74e-141	OG0000099	5	9	6	4	9	3	7	5	6	4	2	4	9	3	1	64	2	143
	O_S24_contig_13529_consensus.p1	: arylsulfatase B-like	1.9e-76	Microplitis demolitor	82.84%	GO:0003824		507	33	0.147585	141	7.83874	0.0188277					8.74e-23	1.13e-52		1.99e-48	OG0000099	5	9	6	4	9	3	7	5	6	4	2	4	9	3	1	64	2	143
	O_S24_contig_6707_consensus.p1	: arylsulfatase J	3.2e-291	Microplitis demolitor	82.35%	GO:0008484		1659	2913	3.98135	471	8.0022	0.497532					2.02e-47	0		0	OG0000099	5	9	6	4	9	3	7	5	6	4	2	4	9	3	1	64	2	143
	O_S24_contig_13956_consensus.p1	actin-related 1	9.5e-101	Diachasma alloeum	100%	GO:0005524;GO:0005856;GO:0005737		444	117	0.597502	0	0	#DIV/0!					1.08e-99	8.68e-97	3.43e-100	1.15e-99	OG0000100	4	7	7	8	7	5	15	6	3	4	4	5	3	4	4	53	3	142
	O_S24_contig_2012_consensus.p1	-related 1	2.4e-274	Fopius arisanus	99.73%	GO:0005524;GO:0005856;GO:0005737		1131	21728	43.5606	4424	110.252	0.395099					0	0	0	0	OG0000100	4	7	7	8	7	5	15	6	3	4	4	5	3	4	4	53	3	142
	O_S24_contig_9466_consensus.p1	actin- muscle-specific	6.4e-186	Apis cerana	100%	GO:0005524;GO:0005856;GO:0005737		771	253	0.744051	11603	424.181	0.00175409					3.79e-174	3.17e-175	1.01e-176	1.55e-174	OG0000100	4	7	7	8	7	5	15	6	3	4	4	5	3	4	4	53	3	142
	O_S24_contig_357_consensus.p1							1131	150886	302.498	28458	709.213	0.426527					0	0	0	0	OG0000100	4	7	7	8	7	5	15	6	3	4	4	5	3	4	4	53	3	142
	O_S24_contig_4999_consensus.p1	: venom carboxylesterase-6-like	0	Meteorus pulchricornis	100%	GO:0016787		1299	296	0.516677	23180	502.967	0.00102726	YP_009119216.1	33.5	2.8e-21	YP_009119216.1 carboxylesterase [Pandoravirus inopinatum]	0	0	4.03e-138	0	OG0000101	4	2	8	1	2	2	2	1	3	6	1	4	86	1	3	15	1	142
	O_S24_contig_11306_consensus.p1	-dependent DNA helicase pif1	1.4e-69	Microplitis demolitor	89.78%	GO:0005657;GO:0005524;GO:0006281;GO:0003678;GO:0032508;GO:0006310;GO:0000723	EC:3.6.4.12	411	53	0.292395	13	0.891531	0.32797								1.13e-44	OG0000103	5	0	7	26	16	15	0	17	11	2	5	0	0	1	0	34	2	141
	O_S24_contig_1125_consensus.p1	ankyrin-3-like isoform partial	0	Microplitis demolitor	98.08%	GO:0005515;GO:0007165		2193	8779	9.07701	8246	105.984	0.0856453					0	0	0	0	OG0000105	16	9	16	5	8	2	20	9	2	2	2	3	10	1	4	30	1	140
	O_S24_contig_8388_consensus.p1	: spermine oxidase-like	1.5e-190	Microplitis demolitor	74.57%	GO:0016491;GO:0055114		1422	1231	1.96289	839	16.6302	0.118031					2.61e-103	1.44e-125	1.25e-123	4.09e-89	OG0000106	5	1	8	7	11	2	1	4	6	1	4	1	9	2	4	71	3	140
	O_S24_contig_14597_consensus.p1	: spermine oxidase-like	1.8e-77	Microplitis demolitor	76.72%	GO:0016491;GO:0055114		603	35	0.13161	424	19.8191	0.00664055					1.13e-62	1.56e-53	2.08e-58	9.61e-69	OG0000106	5	1	8	7	11	2	1	4	6	1	4	1	9	2	4	71	3	140
	O_S24_contig_1596_consensus.p1	: bromodomain adjacent to zinc finger domain 2B isoform X9	5.4e-111	Fopius arisanus	87.31%			765	650	1.92659	574	21.1488	0.0910968					5.44e-22	4.98e-53		2.86e-50	OG0000107	9	23	10	8	19	2	4	2	5	1	1	1	10	3	5	33	3	139
	O_S24_contig_4233_consensus.p1	adjacent to zinc finger domain 2B isoform X3	2.3e-146	Diachasma alloeum	91.67%			888	660	1.68526	1080	34.2804	0.0491611						8.71e-95		4.08e-35	OG0000107	9	23	10	8	19	2	4	2	5	1	1	1	10	3	5	33	3	139
	O_S24_contig_2821_consensus.p1	adjacent to zinc finger domain 2B isoform X20	0	Cephus cinctus	89.77%	GO:0003677;GO:0005515;GO:0042025		4071	3874	2.15772	6977	48.3062	0.0446676					0	0	0	0	OG0000107	9	23	10	8	19	2	4	2	5	1	1	1	10	3	5	33	3	139
	O_S24_contig_197_consensus.p1	disks large 1 tumor suppressor isoform X14	0	Microplitis demolitor	96.1%	GO:0005515		1575	14132	20.3451	4421	79.1179	0.257149					3.18e-74	0	3.08e-51	0	OG0000109	10	14	7	17	3	2	16	6	4	2	2	2	7	2	4	38	2	138
	O_S24_contig_5150_consensus.p1	large 1 tumor suppressor isoform X3	1.1e-148	Osmia bicornis bicornis	98.66%			675	7702	25.8724	2982	124.52	0.207777					1.36e-147	1.8e-146	4.57e-149	1.45e-95	OG0000109	10	14	7	17	3	2	16	6	4	2	2	2	7	2	4	38	2	138
	O_S24_contig_2263_consensus.p1					GO:0005524;GO:0004672;GO:0006468		2922	5027	3.9009	1890	18.2313	0.213968	YP_009448713.1	30.4	2.7e-19	YP_009448713.1 Cell division control protein 2 related kinase [Orpheovirus IHUMI-LCC2]	0	0	9.01e-47	0	OG0000110	8	17	5	4	18	1	3	5	4	1	1	1	44	2	0	21	2	137
	O_S24_contig_8665_consensus.p1	homeodomain-interacting kinase 2 isoform X16	1e-35	Formica exsecta	98.46%			198	364	4.16843	234	33.3108	0.125137					3.05e-23	1.52e-23		1.87e-22	OG0000110	8	17	5	4	18	1	3	5	4	1	1	1	44	2	0	21	2	137
	O_S24_contig_7378_consensus.p1	-box LRR-repeat fbxl-1 isoform X2	4.4e-19	Cephus cinctus	45.51%	GO:0005515		840	169	0.456188	41	1.37575	0.331592									OG0000111	7	5	16	2	25	1	1	1	4	20	2	18	3	15	3	9	4	136
	O_S24_contig_4855_consensus.p1	: F-box LRR-repeat 7-like	1.3e-83	Fopius arisanus	60.45%	GO:0005515		1305	4200	7.29752	90	1.94387	3.75412						2.66e-58		1.25e-18	OG0000111	7	5	16	2	25	1	1	1	4	20	2	18	3	15	3	9	4	136
	O_S24_contig_14402_consensus.p1	-box LRR-repeat 7-like isoform X9	7.4e-27	Belonocnema treatae	47.62%			1224	160	0.296398	152	3.50023	0.0846794									OG0000111	7	5	16	2	25	1	1	1	4	20	2	18	3	15	3	9	4	136
	O_S24_contig_9811_consensus.p1	-box LRR-repeat 20-like	3.4e-76	Microplitis demolitor	55.48%	GO:0005515		1485	524	0.800095	270	5.12474	0.156124						5.09e-54		1.41e-29	OG0000111	7	5	16	2	25	1	1	1	4	20	2	18	3	15	3	9	4	136
	O_S24_contig_9834_consensus.p1							1200	792	1.49651	256	6.01303	0.248878						3.48e-36			OG0000111	7	5	16	2	25	1	1	1	4	20	2	18	3	15	3	9	4	136
	O_S24_contig_8902_consensus.p2	---NA---						339	87	0.58191	80	6.65159	0.0874845									OG0000111	7	5	16	2	25	1	1	1	4	20	2	18	3	15	3	9	4	136
	O_S24_contig_9935_consensus.p1	: F-box LRR-repeat 7-like	8.7e-48	Diachasma alloeum	52.62%	GO:0005515		1290	509	0.894674	342	7.47259	0.119727						1.81e-20			OG0000111	7	5	16	2	25	1	1	1	4	20	2	18	3	15	3	9	4	136
	O_S24_contig_12102_consensus.p1	-box LRR-repeat 20-like	7.9e-44	Diachasma alloeum	50.78%	GO:0005515		1332	544	0.926043	410	8.6759	0.106737						4.53e-17	9.77e-14	7.25e-13	OG0000111	7	5	16	2	25	1	1	1	4	20	2	18	3	15	3	9	4	136
	O_S24_contig_9398_consensus.p1					GO:0005515		1146	601	1.18912	375	9.2232	0.128927						6.46e-46		4.63e-17	OG0000111	7	5	16	2	25	1	1	1	4	20	2	18	3	15	3	9	4	136
	O_S24_contig_9247_consensus.p1	: F-box LRR-repeat 2-like	1.7e-64	Diachasma alloeum	53.44%	GO:0005515		1365	1866	3.09967	461	9.51926	0.325621						1.43e-19		9.87e-15	OG0000111	7	5	16	2	25	1	1	1	4	20	2	18	3	15	3	9	4	136
	O_S24_contig_8928_consensus.p1	: F-box LRR-repeat 7-like	9.1e-78	Diachasma alloeum	62.53%			1146	659	1.30388	394	9.69051	0.134552						1.82e-53	1.49e-23	4.65e-28	OG0000111	7	5	16	2	25	1	1	1	4	20	2	18	3	15	3	9	4	136
	O_S24_contig_8244_consensus.p1	-box LRR-repeat 20-like	6e-27	Odontomachus brunneus	45.24%	GO:0005515		1167	1152	2.2383	405	9.78181	0.228823								2.28e-14	OG0000111	7	5	16	2	25	1	1	1	4	20	2	18	3	15	3	9	4	136
	O_S24_contig_8396_consensus.p1	: F-box LRR-repeat 7	3.6e-37	Microplitis demolitor	56.76%	GO:0005515		894	540	1.3696	396	12.4851	0.109698						2.97e-18		3.57e-20	OG0000111	7	5	16	2	25	1	1	1	4	20	2	18	3	15	3	9	4	136
	O_S24_contig_6114_consensus.p1	: F-box LRR-repeat 7-like	1.2e-112	Microplitis demolitor	58.66%	GO:0003676;GO:0005515		1968	3357	3.86779	1276	18.2751	0.211642						1.74e-57	1.42e-31	1.07e-104	OG0000111	7	5	16	2	25	1	1	1	4	20	2	18	3	15	3	9	4	136
	O_S24_contig_9142_consensus.p1	: F-box LRR-repeat 2-like	8.2e-255	Diachasma alloeum	77.93%	GO:0003676;GO:0005515		1746	2829	3.67388	1209	19.5172	0.188238					4.73e-37	0	6.13e-19	9.61e-112	OG0000111	7	5	16	2	25	1	1	1	4	20	2	18	3	15	3	9	4	136
	O_S24_contig_4187_consensus.p1					GO:0005634;GO:0005515;GO:0006355		1560	2728	3.96512	1286	23.2355	0.17065					1.02e-145	0	1.19e-57	1.23e-135	OG0000112	8	19	9	5	2	6	10	4	4	4	3	4	2	4	2	46	4	136
	O_S24_contig_7088_consensus.p1	groucho-like	0	Diachasma alloeum	94.47%	GO:0005634;GO:0005515;GO:0006355		1569	4441	6.41792	1640	29.4616	0.21784					1.47e-95	0	2.39e-89	8.56e-128	OG0000112	8	19	9	5	2	6	10	4	4	4	3	4	2	4	2	46	4	136
	O_S24_contig_7346_consensus.p1	-terminal enhancer of split-like isoform X2	1.2e-37	Athalia rosae	86.36%	GO:0005634;GO:0005515;GO:0006355		327	220	1.5255	362	31.203	0.0488895					1.54e-29	2.87e-33	1.64e-28	5.47e-28	OG0000112	8	19	9	5	2	6	10	4	4	4	3	4	2	4	2	46	4	136
	O_S24_contig_4484_consensus.p1	groucho- partial	1.8e-252	Athalia rosae	97.71%	GO:0005634;GO:0005515;GO:0006355		1053	791	1.70327	2195	58.7545	0.0289897					0	0	0	0	OG0000112	8	19	9	5	2	6	10	4	4	4	3	4	2	4	2	46	4	136
	O_S24_contig_1004_consensus.p1	XP_024869185.1uncharacterized protein LOC112452949 isoform X2	2.7e-279	Temnothorax curvispinosus	74.23%	GO:0003676		2043	5323	5.90778	181	2.49715	2.36581					7.51e-26	0	9.3e-22	1.92e-59	OG0000113	2	0	2	0	3	13	0	13	37	20	5	8	0	9	0	19	4	135
	O_S24_contig_10512_consensus.p1	XP_024890355.1uncharacterized protein LOC112466488, partial	1.2e-79	Temnothorax curvispinosus	70.46%			714	227	0.720882	81	3.19758	0.225446						5.99e-65		1.58e-28	OG0000113	2	0	2	0	3	13	0	13	37	20	5	8	0	9	0	19	4	135
	O_S24_contig_11986_consensus.p2	polymerase iii polc-type	1e-24	Temnothorax curvispinosus	66.3%			279	33	0.268192	38	3.83897	0.0698605						5.93e-31		7.24e-15	OG0000113	2	0	2	0	3	13	0	13	37	20	5	8	0	9	0	19	4	135
	O_S24_contig_4278_consensus.p1	polymerase iii polc-type	6.1e-46	Lasius niger	67.11%			465	99	0.482746	88	5.33414	0.0905012						1.16e-47		5.68e-20	OG0000113	2	0	2	0	3	13	0	13	37	20	5	8	0	9	0	19	4	135
	O_S24_contig_7135_consensus.p1	XP_023247534.1uncharacterized protein LOC111643632, partial	1.2e-167	Copidosoma floridanum	79.36%			1275	677	1.20397	400	8.8427	0.136154						1.72e-68		1.7e-60	OG0000113	2	0	2	0	3	13	0	13	37	20	5	8	0	9	0	19	4	135
	O_S24_contig_13383_consensus.p2	CAB0028036.1unnamed protein product	1e-11	Trichogramma brassicae	82.22%			276	53	0.435415	112	11.4378	0.0380679						1.63e-22		1.46e-15	OG0000113	2	0	2	0	3	13	0	13	37	20	5	8	0	9	0	19	4	135
	O_S24_contig_11396_consensus.p1	factor pml	2.3e-75	Lasius niger	74.07%	GO:0005488		648	446	1.56062	366	15.9199	0.0980292						2.82e-40		2.21e-29	OG0000113	2	0	2	0	3	13	0	13	37	20	5	8	0	9	0	19	4	135
	O_S24_contig_9391_consensus.p1	KAF2903986.1hypothetical protein ILUMI_02186	1.4e-40	Ignelater luminosus	68.79%	GO:0003676		564	324	1.30257	415	20.7398	0.0628056									OG0000113	2	0	2	0	3	13	0	13	37	20	5	8	0	9	0	19	4	135
	O_S24_contig_11417_consensus.p2	XP_023246840.1uncharacterized protein LOC111643363	9.5e-35	Copidosoma floridanum	75.82%			276	367	3.01504	337	34.4156	0.0876068								7.63e-21	OG0000113	2	0	2	0	3	13	0	13	37	20	5	8	0	9	0	19	4	135
	O_S24_contig_1093_consensus.p1	: mediator of RNA polymerase II transcription subunit 26 isoform X5	6.9e-230	Orussus abietinus	83.68%			1431	39788	63.0448	4355	85.7795	0.734963					4.16e-130	1.44e-172	8.43e-103	2.88e-170	OG0000114	7	12	7	6	8	5	0	3	3	2	2	3	8	2	4	61	2	135
	O_S24_contig_3068_consensus.p1	: mediator of RNA polymerase II transcription subunit 26 isoform X3	1e-65	Microplitis demolitor	65.11%			765	7936	23.5221	4402	162.19	0.145028					2.64e-33	3.7e-34	5.46e-38	2.88e-29	OG0000114	7	12	7	6	8	5	0	3	3	2	2	3	8	2	4	61	2	135
	O_S24_contig_10708_consensus.p1							672	318	1.07299	549	23.027	0.0465968					6.18e-95	1.41e-90			OG0000115	7	22	11	8	8	2	8	4	3	1	2	2	18	1	0	37	1	135
	O_S24_contig_14361_consensus.p1	histone H4	1.8e-64	Wasmannia auropunctata;Vanessa tameamea;Drosophila mauritiana;Aphis gossypii;Drosophila eugracilis;Drosophila bipectinata;Microplitis demolitor;Harpegnathos saltator;Belonocnema treatae;Drosophila ficusphila;Cinara cedri;Bombyx mori;Zeugodacus cucurbitae;Drosophila arizonae;Acromyrmex echinatior;Megalopta genalis;Bactrocera dorsalis;Myrmica ruginodis;Aphis craccivora;Dufourea novaeangliae;Eurytem…	100%	GO:0005634;GO:0003677;GO:0046982;GO:0006352;GO:0042025;GO:0000786		312	36	0.261628	425	38.3945	0.00681421	YP_009665791.1	85.1	4.2e-54	YP_009665791.1 putative histone 4 [Cotesia glomerata bracovirus]	4.98e-49	5.13e-54			OG0000116	8	4	12	12	16	10	26	8	8	2	8	6	1	1	0	13	0	135
	O_S24_contig_12606_consensus.p1					GO:0005525		537	215	0.907822	348	18.2658	0.0497005					4.36e-50	3.06e-49	2.12e-51	4.55e-50	OG0000118	5	7	6	5	6	6	16	3	4	3	3	3	8	5	4	47	3	134
	O_S24_contig_5849_consensus.p1	ADP-ribosylation factor 6	3.3e-126	Wasmannia auropunctata;Bombus vancouverensis nearcticus;Bombyx mori;Trachymyrmex cornetzi;Megachile rotundata;Acromyrmex echinatior;Megalopta genalis;Apis mellifera;Dufourea novaeangliae;Bombus impatiens;Bombus vosnesenskii;Nilaparvata lugens;Apis dorsata;Trachymyrmex septentrionalis;Formica exsecta;Ooceraea biroi;Osmia lignaria;Apis florea;Apis cerana;Cryptotermes secundus;Vollenhovia emeryi;Tem…	100%	GO:0005525;GO:0003924		528	2965	12.7329	1054	56.2654	0.226301					2.56e-119	6.94e-119	2.88e-119	1.06e-119	OG0000118	5	7	6	5	6	6	16	3	4	3	3	3	8	5	4	47	3	134
	O_S24_contig_2120_consensus.p2	ADP-ribosylation factor 1	1.4e-123	Fopius arisanus;Diachasma alloeum	99.44%	GO:0005525		543	13348	55.7382	1727	89.6453	0.621764					2.9e-116	4.85e-114	2.02e-118	4.6e-109	OG0000118	5	7	6	5	6	6	16	3	4	3	3	3	8	5	4	47	3	134
	O_S24_contig_141_consensus.p1	ADP-ribosylation factor 2	1.9e-123	Fopius arisanus;Diachasma alloeum	100%	GO:0005525		543	76648	320.065	3681	191.074	1.67508					6.37e-110	1.6e-108	7.16e-110	1.18e-108	OG0000118	5	7	6	5	6	6	16	3	4	3	3	3	8	5	4	47	3	134
	O_S24_contig_1529_consensus.p1	ADP-ribosylation factor 1	8.5e-128	Ceratosolen solmsi marchali;Neodiprion lecontei;Belonocnema treatae	99.45%	GO:0032154;GO:0032011;GO:1902036;GO:0045807;GO:1904801;GO:0043001;GO:0007112;GO:0006886;GO:0005795;GO:0007269;GO:0005525;GO:1990386;GO:0098793;GO:0045177;GO:0001745;GO:0048488;GO:0003924;GO:0005829;GO:0010883		549	93136	384.664	6505	333.972	1.15179					1.13e-120	1.09e-119	3.55e-121	1.11e-119	OG0000118	5	7	6	5	6	6	16	3	4	3	3	3	8	5	4	47	3	134
	O_S24_contig_6115_consensus.p1	isoform X9	0	Microplitis demolitor	98.43%	GO:0005525;GO:0003924		2487	14178	12.9263	7009	79.4356	0.162727					0	0	1.13e-73	0	OG0000119	9	14	9	3	9	1	15	2	1	16	1	10	6	1	3	33	1	134
	O_S24_contig_954_consensus.p1	-binding clathrin assembly LAP isoform X14	1.2e-301	Cephus cinctus	88.35%	GO:0048268;GO:0030276;GO:0030136;GO:0005545		1563	20378	29.5624	4542	81.9074	0.360924					0	0	0	1.23e-147	OG0000120	17	18	18	1	1	1	9	5	2	1	1	1	22	1	1	33	1	133
	O_S24_contig_11870_consensus.p1	: laccase-1-like	2.1e-22	Fopius arisanus	72.6%	GO:0005507;GO:0016491;GO:0055114		252	32	0.287929	18	2.01329	0.143014					3.5e-25	2.82e-15		6.53e-16	OG0000121	8	2	4	3	2	2	5	4	5	8	5	9	4	2	0	67	2	132
	O_S24_contig_696_consensus.p1	: laccase-5-like	2e-286	Microplitis demolitor	73.84%	GO:0005507;GO:0016491;GO:0055114		2034	24578	27.3988	1668	23.1143	1.18537					1.38e-121	0	2.53e-105	0	OG0000121	8	2	4	3	2	2	5	4	5	8	5	9	4	2	0	67	2	132
	O_S24_contig_4576_consensus.p1	heterogeneous nuclear ribonucleo R isoform X1	1.5e-153	Cotesia chilonis	99.55%	GO:0003723		666	5824	19.8282	1777	75.2052	0.263655					3.32e-140	7.12e-134	1.7e-142	2.48e-143	OG0000122	7	19	11	11	1	1	17	4	4	1	1	1	9	2	1	40	2	132
	O_S24_contig_7149_consensus.p1	: heterogeneous nuclear ribonucleo R isoform X5	7.5e-134	Cotesia chilonis	97.58%	GO:0003723		615	6468	23.8469	1910	87.5373	0.27242					2.23e-118	1.57e-117	5.15e-119	3.45e-112	OG0000122	7	19	11	11	1	1	17	4	4	1	1	1	9	2	1	40	2	132
	O_S24_contig_11141_consensus.p1	XP_011859053.1PREDICTED: uncharacterized protein LOC105556569, partial	1.6e-106	Vollenhovia emeryi	70.85%	GO:0003677;GO:0006310;GO:0015074		885	377	0.965905	4	0.127395	7.58199					6.05e-60	3.21e-83	2.1e-71	8.96e-84	OG0000123	8	0	9	7	0	11	0	15	20	9	9	8	5	5	4	9	12	131
	O_S24_contig_14255_consensus.p1					GO:0003677;GO:0006310;GO:0015074		837	57	0.154414	10	0.336751	0.458539					1.63e-21	7.55e-32	2.94e-38	1.33e-49	OG0000123	8	0	9	7	0	11	0	15	20	9	9	8	5	5	4	9	12	131
	O_S24_contig_10935_consensus.p3	XP_015115445.1uncharacterized protein LOC107040041	4.5e-15	Diachasma alloeum	68.24%	GO:0003677;GO:0006310;GO:0015074		282	104	0.83622	4	0.399803	2.09158					7.56e-12	8.5e-14	4.95e-17	6.48e-17	OG0000123	8	0	9	7	0	11	0	15	20	9	9	8	5	5	4	9	12	131
	O_S24_contig_9941_consensus.p1	XP_011686454.1PREDICTED: uncharacterized protein LOC105449152	2.4e-73	Wasmannia auropunctata	81.44%	GO:0003677;GO:0006310;GO:0015074		558	420	1.70668	11	0.55564	3.07155					5.7e-28	8.21e-44	1.8e-44	2.94e-75	OG0000123	8	0	9	7	0	11	0	15	20	9	9	8	5	5	4	9	12	131
	O_S24_contig_10917_consensus.p1	XP_033216853.1uncharacterized protein LOC117172760 isoform X3	3.1e-102	Belonocnema treatae	66.03%	GO:0003677;GO:0006310;GO:0015074		1125	413	0.832404	271	6.78972	0.122598					1.02e-60	4.82e-93	9.85e-76	2.09e-98	OG0000123	8	0	9	7	0	11	0	15	20	9	9	8	5	5	4	9	12	131
	O_S24_contig_12629_consensus.p1	resistant to fluoxetine 6	6.1e-15	Diachasma alloeum	67.95%			234	18	0.174419	33	3.97496	0.0438794					6.84e-15				OG0000124	1	2	3	1	6	0	2	2	1	1	7	2	36	2	0	63	2	131
	O_S24_contig_12629_consensus.p2	resistant to fluoxetine 6	2.7e-12	Diachasma alloeum	70.69%			180	9	0.113372	27	4.22791	0.0268152					8.88e-18	7.25e-14		2.26e-15	OG0000124	1	2	3	1	6	0	2	2	1	1	7	2	36	2	0	63	2	131
	O_S24_contig_2062_consensus.p1	: xin actin-binding repeat-containing 2 isoform X6	0	Fopius arisanus	64.28%			4041	20665	11.5953	12891	89.9151	0.128959					1.47e-161	0	1.04e-11	2.53e-67	OG0000125	13	30	13	13	13	1	4	2	3	1	1	1	5	1	0	29	1	131
	O_S24_contig_2579_consensus.p1	: AP-1 complex subunit gamma-1 isoform X6	1.8e-199	Microplitis demolitor	86.22%	GO:0016192;GO:0030121;GO:0006886		1200	14334	27.0846	3223	75.7032	0.357774					1.01e-163	9.8e-166	5.64e-168	6.55e-158	OG0000126	6	26	10	7	20	5	9	3	3	1	0	1	1	1	1	36	1	131
	O_S24_contig_5720_consensus.p1	lap4 isoform X4	0	Diachasma alloeum	88.96%	GO:0005515		3138	14656	10.5901	5462	49.0607	0.215857	YP_004061637.1	42	6.9e-18	YP_004061637.1 hypothetical protein OlV1_004c [Ostreococcus lucimarinus virus 1]	0	0	1.22e-104	0	OG0000127	6	12	7	3	8	1	18	4	2	1	1	1	30	2	3	30	2	131
	O_S24_contig_4555_consensus.p1	: lap4 isoform X2	1.499999999999999e-308	Microplitis demolitor	76.13%	GO:0005515		2202	5856	6.03004	4986	63.8219	0.0944823					0	0	0	3.58e-134	OG0000127	6	12	7	3	8	1	18	4	2	1	1	1	30	2	3	30	2	131
	O_S24_contig_2606_consensus.p1	-specific protease 1	7.1e-209	Diachasma alloeum	71.31%	GO:0006508;GO:0008234		1788	14681	18.6176	2358	37.1716	0.500857	YP_002154766.1	31.6	2.4e-27	YP_002154766.1 putative ubiquitin-like putative cysteine protease [Feldmannia species virus]	2.36e-92	2.49e-171	1e-144	5.62e-154	OG0000128	3	2	6	1	1	2	3	2	75	1	1	2	4	1	3	20	2	129
	O_S24_contig_13349_consensus.p1	synthase chs-2 isoform X2	1.8e-274	Cephus cinctus	89.05%	GO:0006031;GO:0004100	EC:2.4.1.16	1461	120	0.186238	447	8.62367	0.0215961						0			OG0000131	4	9	4	4	3	2	5	4	4	2	3	2	5	3	0	74	0	128
	O_S24_contig_10515_consensus.p1					GO:0006031;GO:0004100	EC:2.4.1.16	1512	234	0.350914	612	11.4087	0.0307586					4.37e-46	0			OG0000131	4	9	4	4	3	2	5	4	4	2	3	2	5	3	0	74	0	128
	O_S24_contig_12805_consensus.p1	synthase chs-2 isoform X2	1.3e-101	Microplitis demolitor	91.62%			576	168	0.661338	278	13.6037	0.0486145						1.06e-98			OG0000131	4	9	4	4	3	2	5	4	4	2	3	2	5	3	0	74	0	128
	O_S24_contig_1094_consensus.p1	-interacting 3 isoform X6	0	Diachasma alloeum	92.04%	GO:0007165;GO:0005078		3195	29226	20.7413	6607	58.2866	0.35585					0	0	0	0	OG0000132	8	9	8	11	7	1	11	1	1	1	1	1	16	1	2	48	1	128
	O_S24_contig_177_consensus.p1	AMP-responsive element-binding 1 isoform X7	5.5e-34	Diachasma alloeum	98.53%	GO:0005634;GO:0003677;GO:0005667;GO:0003700;GO:0006355;GO:0045449		207	3981	43.6072	805	109.613	0.39783					9.77e-27	7.71e-26	3.24e-27	7.71e-27	OG0000135	9	26	9	12	4	1	9	6	4	2	1	1	4	1	3	33	2	127
	O_S24_contig_12593_consensus.p1	DNA polymerase	2.4e-60	Cephus cinctus	70.26%			654	192	0.665672	51	2.198	0.302854						8.12e-66	9.92e-63	3.63e-59	OG0000138	1	0	0	0	7	29	0	9	25	4	1	6	0	1	3	39	1	126
	O_S24_contig_13293_consensus.p1					GO:0005524;GO:0042626;GO:0055085;GO:0016021		558	30	0.121906	46	2.32358	0.0524644						3.16e-68		1.14e-71	OG0000140	2	0	1	1	1	1	0	1	2	0	2	0	0	2	1	110	1	125
	O_S24_contig_4995_consensus.p2	: ATP-binding cassette sub-family C member 11	2.7e-65	Microplitis demolitor	81.56%	GO:0006855;GO:0016021;GO:0042908;GO:0008559	EC:7.6.2.2	552	110	0.451846	143	7.30183	0.0618811					8.36e-13	4.44e-33	1.29e-12		OG0000140	2	0	1	1	1	1	0	1	2	0	2	0	0	2	1	110	1	125
	O_S24_contig_6899_consensus.p1	GTPase-activating subunit alpha-1 isoform X6	2.9e-161	Diachasma alloeum	91.58%	GO:0005634;GO:0005096;GO:0043547		855	1674	4.43942	599	19.7467	0.224818					1.21e-162	7.93e-169	8.36e-145	5.34e-176	OG0000141	5	8	8	2	6	1	2	2	1	1	2	1	3	3	4	74	2	125
	O_S24_contig_8547_consensus.p1	GTPase-activating subunit alpha-1 isoform X6	1.6e-297	Diachasma alloeum	90.09%	GO:0005634;GO:0005096;GO:0043547		1614	2892	4.06285	1287	22.4755	0.180768					3.16e-45	0		0	OG0000141	5	8	8	2	6	1	2	2	1	1	2	1	3	3	4	74	2	125
	O_S24_contig_4310_consensus.p1	: probable Rho GTPase-activating CG5521 isoform X5	0	Fopius arisanus	86.78%	GO:0005634;GO:0051056;GO:0005096;GO:0043547		2331	4836	4.70414	2359	28.5247	0.164915					0	0	4.04e-110	0	OG0000141	5	8	8	2	6	1	2	2	1	1	2	1	3	3	4	74	2	125
	O_S24_contig_8909_consensus.p1	alpha chain CG42342 isoform X5	8.4e-283	Diachasma alloeum	85.47%	GO:0016020		1515	345	0.516349	1476	27.4605	0.0188033	YP_009220475.1	40.6	7.6e-49	YP_009220475.1 collagen-like protein, partial [White spot syndrome virus]	3.76e-17	4.57e-95		7.61e-21	OG0000142	14	15	7	15	18	3	12	4	4	2	1	2	1	2	0	25	0	125
	O_S24_contig_8248_consensus.p1	collagen alpha chain CG42342 isoform X9	4.9e-27	Fopius arisanus	89.23%			273	68	0.564785	313	32.3159	0.017477						1.9e-12			OG0000142	14	15	7	15	18	3	12	4	4	2	1	2	1	2	0	25	0	125
	O_S24_contig_9081_consensus.p1	: sodium-dependent nutrient amino acid transporter 1-like	0	Cephus cinctus	85.22%	GO:0006836;GO:0005328;GO:0055085;GO:0006812;GO:0016021		1734	1125	1.47109	13	0.211314	6.96163					4.81e-84	0	4.78e-141	0	OG0000143	3	10	3	2	6	3	11	4	4	2	2	2	2	3	1	66	1	125
	O_S24_contig_8286_consensus.p1	-dependent nutrient amino acid transporter 1-like	5.6e-189	Microplitis demolitor	80.48%	GO:0006836;GO:0005328;GO:0006812;GO:0016021		1374	793	1.30865	68	1.39495	0.938136					8.47e-76	9.78e-174	2.12e-89	1.21e-146	OG0000143	3	10	3	2	6	3	11	4	4	2	2	2	2	3	1	66	1	125
	O_S24_contig_10858_consensus.p1	: sodium-dependent nutrient amino acid transporter 1-like	0	Cephus cinctus	85.74%	GO:0006836;GO:0005328;GO:0055085;GO:0006812;GO:0016021		1737	324	0.422943	4209	68.2989	0.00619252					3.07e-84	0	1.03e-138	0	OG0000143	3	10	3	2	6	3	11	4	4	2	2	2	2	3	1	66	1	125
	O_S24_contig_10893_consensus.p1	: nesprin-1 isoform X5	5e-79	Diachasma alloeum	80.57%	GO:0005515		633	79	0.282983	8	0.356222	0.794399					1.03e-80	7.84e-77	2.55e-82	3.61e-79	OG0000144	1	5	2	8	14	2	10	4	6	1	2	2	8	4	5	47	4	125
	O_S24_contig_13267_consensus.p1	: nesprin-1 isoform X7	7.2e-190	Microplitis demolitor	85.03%			1314	140	0.241585	284	6.09197	0.0396562					2.45e-160	2.43e-162		9.06e-163	OG0000144	1	5	2	8	14	2	10	4	6	1	2	2	8	4	5	47	4	125
	O_S24_contig_10950_consensus.p1	: nesprin-1 isoform X7	1.5e-104	Diachasma alloeum	79.44%			870	97	0.252807	285	9.23338	0.0273797					7.63e-115	2.95e-109		2.31e-110	OG0000144	1	5	2	8	14	2	10	4	6	1	2	2	8	4	5	47	4	125
	O_S24_contig_3359_consensus.p1	: nesprin-1 isoform X2	0	Microplitis demolitor	68.42%	GO:0005515;GO:0016021		12033	8992	1.69441	13432	31.4631	0.0538539					0	0	0	0	OG0000144	1	5	2	8	14	2	10	4	6	1	2	2	8	4	5	47	4	125
	O_S24_contig_13007_consensus.p1	XP_012218126.1PREDICTED: uncharacterized protein LOC105669646	1.2e-34	Linepithema humile	93.67%			246	20	0.184345	3	0.343733	0.536303	YP_009665827.1	40.9	1.3e-16	YP_009665827.1 hypothetical protein CsmBV13.10 [Diolcogaster facetosa bracovirus]		2.5e-26	1.01e-11		OG0000145	0	0	2	0	3	1	0	18	17	0	26	0	0	9	4	45	0	125
	O_S24_contig_8980_consensus.p1	XP_025163135.1uncharacterized protein LOC105181477 isoform X2	1.6e-24	Harpegnathos saltator	72.22%			273	85	0.705981	4	0.412983	1.70947						5.34e-17	1.7e-12		OG0000145	0	0	2	0	3	1	0	18	17	0	26	0	0	9	4	45	0	125
	O_S24_contig_13699_consensus.p1	XP_012218126.1PREDICTED: uncharacterized protein LOC105669646	5.1e-164	Linepithema humile	88.29%			900	60	0.151163	17	0.532404	0.283925	YP_009665827.1	46.7	2.3e-74	YP_009665827.1 hypothetical protein CsmBV13.10 [Diolcogaster facetosa bracovirus]		1.65e-111	1.85e-77		OG0000145	0	0	2	0	3	1	0	18	17	0	26	0	0	9	4	45	0	125
	O_S24_contig_12758_consensus.p1	XP_014614956.1PREDICTED: uncharacterized protein LOC106792938	1.7e-115	Polistes canadensis	96.59%			531	29	0.123834	13	0.690055	0.179455	YP_009665827.1	43.4	6.3e-42	YP_009665827.1 hypothetical protein CsmBV13.10 [Diolcogaster facetosa bracovirus]		1.45e-39	1.81e-69		OG0000145	0	0	2	0	3	1	0	18	17	0	26	0	0	9	4	45	0	125
	O_S24_contig_5574_consensus.p3	KYM97486.1hypothetical protein ALC62_11778, partial	3.9e-22	Cyphomyrmex costatus	86.15%			201	28	0.315863	6	0.841376	0.375412	YP_009665827.1	52.3	1.8e-16	YP_009665827.1 hypothetical protein CsmBV13.10 [Diolcogaster facetosa bracovirus]		7.97e-19	1.54e-14		OG0000145	0	0	2	0	3	1	0	18	17	0	26	0	0	9	4	45	0	125
	O_S24_contig_7863_consensus.p3	XP_033310773.1uncharacterized protein LOC117211206	1.3e-30	Bombus bifarius	94.44%			165	238	3.27062	27	4.61227	0.709112						6.76e-29	8.15e-21		OG0000145	0	0	2	0	3	1	0	18	17	0	26	0	0	9	4	45	0	125
	O_S24_contig_5102_consensus.p2	KYM93771.1hypothetical protein ALC62_15615	1.5e-59	Cyphomyrmex costatus	84.35%			462	1258	6.17412	788	48.075	0.128427	YP_009665827.1	45.6	1.1e-30	YP_009665827.1 hypothetical protein CsmBV13.10 [Diolcogaster facetosa bracovirus]		1.01e-29	6.17e-41		OG0000145	0	0	2	0	3	1	0	18	17	0	26	0	0	9	4	45	0	125
	O_S24_contig_5102_consensus.p1	XP_012143883.1PREDICTED: uncharacterized protein LOC105662864	7.9e-85	Megachile rotundata	84.83%			546	1192	4.95017	1219	62.9283	0.0786637	YP_009665827.1	39.6	7.7e-27	YP_009665827.1 hypothetical protein CsmBV13.10 [Diolcogaster facetosa bracovirus]		5.08e-62	2.05e-38		OG0000145	0	0	2	0	3	1	0	18	17	0	26	0	0	9	4	45	0	125
	O_S24_contig_5102_consensus.p5	XP_015187339.1PREDICTED: uncharacterized protein LOC107072154	2e-29	Polistes dominula	93.44%			189	552	6.62238	448	66.8115	0.0991203	YP_009665827.1	55	9.2e-18	YP_009665827.1 hypothetical protein CsmBV13.10 [Diolcogaster facetosa bracovirus]		6.33e-18			OG0000145	0	0	2	0	3	1	0	18	17	0	26	0	0	9	4	45	0	125
	O_S24_contig_13591_consensus.p1	: PDZ and LIM domain Zasp isoform X3	3.2e-166	Cotesia chilonis	92.36%	GO:0005515;GO:0046872		864	126	0.330669	979	31.9377	0.0103536					1.27e-56	5.03e-120	2.57e-11	1.52e-88	OG0000146	1	7	5	5	1	1	21	3	1	1	1	1	16	2	3	53	2	124
	O_S24_contig_11001_consensus.p1	: PDZ and LIM domain Zasp isoform X5	2.1e-78	Dufourea novaeangliae	97.32%			336	76	0.512874	487	40.8531	0.0125541					2.39e-70	6.53e-75	1.13e-71	4.09e-72	OG0000146	1	7	5	5	1	1	21	3	1	1	1	1	16	2	3	53	2	124
	O_S24_contig_3342_consensus.p1	polypyrimidine tract-binding 1 isoform X5	3e-96	Diachasma alloeum	97.53%	GO:0005634;GO:0003723;GO:0006397		486	6507	30.3586	317	18.3848	1.65129					1.11e-68	1.26e-71	9.1e-32	8.24e-80	OG0000147	6	16	7	4	10	2	25	4	4	1	1	3	3	2	3	31	2	124
	O_S24_contig_1741_consensus.p1	tract-binding 2	8.2e-115	Trichomalopsis sarcophagae	98.27%	GO:0005634;GO:0003723;GO:0006397		522	6234	27.079	504	27.2142	0.995034					1.23e-110	2.25e-109	6.28e-113	6.01e-113	OG0000147	6	16	7	4	10	2	25	4	4	1	1	3	3	2	3	31	2	124
	O_S24_contig_10541_consensus.p1	-specific carboxylesterase	3.5e-164	Dinocampus coccinellae	75.57%			1143	703	1.39459	296	7.29929	0.191058					2.37e-122	5.82e-103	2.66e-39	9.9e-117	OG0000148	3	1	4	3	5	3	3	3	7	2	1	2	2	4	0	73	7	123
	O_S24_contig_78_consensus.p1	-specific carboxylesterase	8.3e-230	Meteorus pulchricornis	99.68%			1683	175739	236.767	443	7.41916	31.9129					4.21e-152	1.87e-132	1.48e-53	2.66e-131	OG0000148	3	1	4	3	5	3	3	3	7	2	1	2	2	4	0	73	7	123
	O_S24_contig_13347_consensus.p1	-specific carboxylesterase	1.1e-95	Meteorus pulchricornis	84.7%	GO:0016787		651	290	1.01007	609	26.3676	0.0383074					1.84e-28	8.87e-30		4.6e-21	OG0000148	3	1	4	3	5	3	3	3	7	2	1	2	2	4	0	73	7	123
	O_S24_contig_4074_consensus.p1	: esterase FE4-like	1.2e-193	Meteorus pulchricornis	99.26%	GO:0016787		816	3268	9.08089	6134	211.879	0.0428588	YP_009481512.1	36.6	6.6e-33	YP_009481512.1 Carboxylic ester hydrolase [Pandoravirus macleodensis]	6.19e-121	3.6e-114	5.49e-58	4.4e-93	OG0000148	3	1	4	3	5	3	3	3	7	2	1	2	2	4	0	73	7	123
	O_S24_contig_6522_consensus.p1	: patronin isoform X3	0	Microplitis demolitor	87.23%	GO:0005516;GO:0030507;GO:0045298;GO:0031175;GO:0008091;GO:0008017		2184	2961	3.07413	1321	17.0485	0.180317					2.78e-47	0		0	OG0000149	6	19	7	5	1	1	13	5	2	1	1	1	6	3	3	47	2	123
	O_S24_contig_8324_consensus.p1	-like isoform X2	4.2e-89	Onthophagus taurus	92.96%	GO:0005516;GO:0045298;GO:0005874;GO:0008017		429	800	4.22833	576	37.8443	0.11173					4.29e-65	1.23e-77	9.18e-89	8.68e-65	OG0000149	6	19	7	5	1	1	13	5	2	1	1	1	6	3	3	47	2	123
	O_S24_contig_5763_consensus.p1	isoform X6	6.8e-277	Orussus abietinus	84.96%	GO:0005516;GO:0045298;GO:0008017		1860	3944	4.80796	2803	42.4761	0.113192					4.46e-76	2.81e-164	1.02e-15	1.46e-178	OG0000149	6	19	7	5	1	1	13	5	2	1	1	1	6	3	3	47	2	123
	O_S24_contig_14811_consensus.p1	XP_008558087.1PREDICTED: uncharacterized protein LOC103578707	2.9e-83	Microplitis demolitor	76.99%			720	22	0.069283	4	0.156589	0.44245						2.95e-15			OG0000150	4	0	1	12	8	15	0	4	19	9	16	5	0	19	0	11	0	123
	O_S24_contig_12060_consensus.p2							219	8	0.082829	2	0.257407	0.321782									OG0000150	4	0	1	12	8	15	0	4	19	9	16	5	0	19	0	11	0	123
	O_S24_contig_12060_consensus.p1	XP_008558087.1PREDICTED: uncharacterized protein LOC103578707	5.5e-33	Microplitis demolitor	80%			276	22	0.180738	6	0.612741	0.294967						2.76e-17			OG0000150	4	0	1	12	8	15	0	4	19	9	16	5	0	19	0	11	0	123
	O_S24_contig_12867_consensus.p1	XP_008558087.1PREDICTED: uncharacterized protein LOC103578707	5.4e-52	Microplitis demolitor	61.57%			1071	133	0.281578	53	1.39483	0.201873						4.74e-64		1.32e-11	OG0000150	4	0	1	12	8	15	0	4	19	9	16	5	0	19	0	11	0	123
	O_S24_contig_13174_consensus.p1	XP_008554272.1PREDICTED: uncharacterized protein LOC103576028	1.9e-41	Microplitis demolitor	56.27%			852	27	0.0718556	43	1.42254	0.0505123						5.64e-31		3.93e-16	OG0000150	4	0	1	12	8	15	0	4	19	9	16	5	0	19	0	11	0	123
	O_S24_contig_14363_consensus.p1	XP_033126934.1uncharacterized protein LOC117124703 isoform X3	1.1e-13	Anneissia japonica	49.32%			444	72	0.367694	23	1.46009	0.251829						8.55e-17			OG0000150	4	0	1	12	8	15	0	4	19	9	16	5	0	19	0	11	0	123
	O_S24_contig_7042_consensus.p1	XP_025153981.1uncharacterized protein LOC112588403	1.9e-35	Harpegnathos saltator	58.38%			600	175	0.661338	32	1.50326	0.439936						3.75e-33	1.17e-12	1.02e-16	OG0000150	4	0	1	12	8	15	0	4	19	9	16	5	0	19	0	11	0	123
	O_S24_contig_14531_consensus.p1	---NA---						546	43	0.178572	36	1.85842	0.0960877									OG0000150	4	0	1	12	8	15	0	4	19	9	16	5	0	19	0	11	0	123
	O_S24_contig_11445_consensus.p1	---NA---						504	60	0.269934	35	1.95737	0.137907									OG0000150	4	0	1	12	8	15	0	4	19	9	16	5	0	19	0	11	0	123
	O_S24_contig_14844_consensus.p1	XP_014294912.1PREDICTED: uncharacterized protein LOC106693138	1.7e-40	Microplitis demolitor	66.46%			558	38	0.154414	68	3.43486	0.0449548						8.89e-41	3.14e-23	1.24e-32	OG0000150	4	0	1	12	8	15	0	4	19	9	16	5	0	19	0	11	0	123
	O_S24_contig_8871_consensus.p1	XP_008554272.1PREDICTED: uncharacterized protein LOC103576028	1.9e-147	Microplitis demolitor	68.93%			2049	1399	1.54815	271	3.72788	0.415289						1.66e-82	1.08e-11	4.9e-22	OG0000150	4	0	1	12	8	15	0	4	19	9	16	5	0	19	0	11	0	123
	O_S24_contig_11953_consensus.p1	XP_008558087.1PREDICTED: uncharacterized protein LOC103578707	1.7e-45	Microplitis demolitor	57.78%			675	238	0.799484	92	3.84166	0.208109						4.48e-18			OG0000150	4	0	1	12	8	15	0	4	19	9	16	5	0	19	0	11	0	123
	O_S24_contig_14108_consensus.p2	XP_014294912.1PREDICTED: uncharacterized protein LOC106693138	1.9e-44	Microplitis demolitor	82.8%			300	14	0.105814	111	10.4289	0.0101463						3.48e-17		8.75e-11	OG0000150	4	0	1	12	8	15	0	4	19	9	16	5	0	19	0	11	0	123
	O_S24_contig_6661_consensus.p1	XP_008558087.1PREDICTED: uncharacterized protein LOC103578707	0	Microplitis demolitor	77.99%			2562	2627	2.32497	1180	12.9819	0.179093						3.37e-85	8.86e-13	4.55e-56	OG0000150	4	0	1	12	8	15	0	4	19	9	16	5	0	19	0	11	0	123
	O_S24_contig_9563_consensus.p2	---NA---						780	395	1.14826	432	15.6108	0.0735555									OG0000150	4	0	1	12	8	15	0	4	19	9	16	5	0	19	0	11	0	123
	O_S24_contig_9563_consensus.p1	XP_008558087.1PREDICTED: uncharacterized protein LOC103578707	6.4e-115	Microplitis demolitor	63.95%			1221	559	1.03808	802	18.5137	0.0560711						3.62e-75		1.22e-22	OG0000150	4	0	1	12	8	15	0	4	19	9	16	5	0	19	0	11	0	123
	O_S24_contig_9563_consensus.p3	---NA---						633	479	1.71581	439	19.5477	0.0877754									OG0000150	4	0	1	12	8	15	0	4	19	9	16	5	0	19	0	11	0	123
	O_S24_contig_8111_consensus.p1	XP_008558087.1PREDICTED: uncharacterized protein LOC103578707	2.1e-21	Microplitis demolitor	58.41%			360	16	0.100775	252	19.7303	0.00510765						7.96e-18			OG0000150	4	0	1	12	8	15	0	4	19	9	16	5	0	19	0	11	0	123
	O_S24_contig_8111_consensus.p3	---NA---						153	8	0.118559	115	21.1856	0.00559621									OG0000150	4	0	1	12	8	15	0	4	19	9	16	5	0	19	0	11	0	123
	O_S24_contig_12164_consensus.p1	: troponin I isoform X2	9.8e-99	Microplitis demolitor	99.4%	GO:0005861		507	123	0.55009	3713	206.42	0.00266491					7.55e-66	6.12e-70	3.59e-67	6.84e-75	OG0000151	4	7	10	6	18	1	13	3	2	1	2	2	4	1	1	46	1	122
	O_S24_contig_59_consensus.p1	shock 70 kDa cognate 4	0	Polyrhachis vicina	97.55%	GO:0005524		1962	492250	568.883	152770	2194.69	0.259209	YP_009173627.1	69	0	YP_009173627.1 Hsp70 protein [Chrysochromulina ericina virus]	0	0	0	0	OG0000152	3	2	6	5	6	6	18	7	5	6	5	6	2	1	3	38	2	121
	O_S24_contig_6324_consensus.p1	of very long chain fatty acids AAEL008004	8.4e-205	Diachasma alloeum	91.38%	GO:0016021		978	749	1.73652	991	28.5608	0.0608009	YP_009447965.1	46.4	5.1e-70	YP_009447965.1 GNS1/SUR4 [Flamingopox virus FGPVKD09]	2.15e-169	0	3.76e-119	0	OG0000153	2	9	6	8	9	3	15	5	4	2	3	2	5	4	4	37	3	121
	O_S24_contig_14861_consensus.p1	elongation of very long chain fatty acids AAEL008004-like isoform X1	9.7e-95	Diachasma alloeum	97.96%	GO:0102336;GO:0102338;GO:0102756;GO:0102337;GO:0016021;GO:0006633	EC:2.3.1.199	441	32	0.164531	875	55.9248	0.00294201	YP_009046285.1	48.8	3.4e-34	YP_009046285.1 GNS1/SUR4 [Pigeonpox virus]	6.19e-93	2.41e-85	9.54e-93	3.21e-84	OG0000153	2	9	6	8	9	3	15	5	4	2	3	2	5	4	4	37	3	121
	O_S24_contig_13507_consensus.p1	elongation of very long chain fatty acids AAEL008004-like isoform X1	3.5e-107	Diachasma alloeum	88.6%	GO:0016021		573	45	0.178072	1289	63.4064	0.00280841	YP_009177047.1	42.3	6.1e-31	YP_009177047.1 GNS1/SUR4-like protein [Turkeypox virus]	3.01e-94	2.11e-88	7.4e-99	2.46e-85	OG0000153	2	9	6	8	9	3	15	5	4	2	3	2	5	4	4	37	3	121
	O_S24_contig_14739_consensus.p1	of very long chain fatty acids AAEL008004	4.2e-106	Microplitis demolitor	82.05%	GO:0016021		618	47	0.172443	4233	193.061	0.000893205	YP_009046285.1	46.4	3.1e-50	YP_009046285.1 GNS1/SUR4 [Pigeonpox virus]	9.72e-89	8.99e-89	5.2e-88	2e-104	OG0000153	2	9	6	8	9	3	15	5	4	2	3	2	5	4	4	37	3	121
	O_S24_contig_1930_consensus.p1	alan shepard isoform X1	1.4e-167	Microplitis demolitor	95.71%	GO:0003676		834	13229	35.9664	3019	102.031	0.352505					3.55e-80	7.88e-87	9.19e-75	1.31e-79	OG0000154	3	14	8	7	13	1	8	2	2	2	1	1	6	2	2	47	2	121
	O_S24_contig_4475_consensus.p1	: alan shepard isoform X5	8.2e-166	Microplitis demolitor	98.78%	GO:0003723;GO:1990904		798	12243	34.7874	3882	137.116	0.253708					5.62e-142	3.66e-148	3.86e-146	3.22e-137	OG0000154	3	14	8	7	13	1	8	2	2	2	1	1	6	2	2	47	2	121
	O_S24_contig_6685_consensus.p1	: aldose reductase	6.7e-164	Microplitis demolitor	82.65%	GO:0016491;GO:0055114		954	4159	9.88501	6325	186.873	0.0528969					4.82e-149	1e-141	4.25e-139	4.66e-148	OG0000155	5	2	11	2	12	3	11	3	4	3	1	1	11	2	9	37	3	120
	O_S24_contig_763_consensus.p1	-keto reductase family 1 member B1-like	3.3e-194	Cotesia chilonis	90.48%	GO:0016491;GO:0055114		1218	60374	112.393	11130	257.563	0.436372					1.54e-176	1.2e-168	3.5e-177	2.43e-173	OG0000155	5	2	11	2	12	3	11	3	4	3	1	1	11	2	9	37	3	120
	O_S24_contig_8480_consensus.p1	furry isoform X1	0	Microplitis demolitor	95.73%	GO:0000902		3084	1468	1.07932	2527	23.0954	0.0467329					7.67e-72	0		0	OG0000156	4	6	5	4	10	1	8	3	4	1	1	5	4	3	3	56	2	120
	O_S24_contig_7934_consensus.p1	furry isoform X1	0	Microplitis demolitor	91.3%	GO:0000902		3042	1816	1.35361	3723	34.496	0.0392396					7.15e-117	0	1.66e-169	0	OG0000156	4	6	5	4	10	1	8	3	4	1	1	5	4	3	3	56	2	120
	O_S24_contig_5698_consensus.p1	furry isoform X1	0	Microplitis demolitor	95.81%	GO:0000902		3507	2318	1.4987	6340	50.9552	0.0294121					0	0	0	0	OG0000156	4	6	5	4	10	1	8	3	4	1	1	5	4	3	3	56	2	120
	O_S24_contig_10406_consensus.p1	abdominal-A homolog	2.5e-147	Microplitis demolitor	92.45%			819	248	0.686601	2	0.0688305	9.97524						1.76e-58			OG0000157	7	11	4	11	8	5	14	6	5	6	7	6	3	4	0	21	2	120
	O_S24_contig_11801_consensus.p1	homeotic ultrabithorax	3.5e-59	Temnothorax longispinosus	98.1%	GO:0005634;GO:0005667;GO:0003700;GO:0007275;GO:0006355;GO:0043565;GO:0045449		321	43	0.303739	21	1.84395	0.164722					1.09e-13	1.5e-29	2.37e-13	4.91e-32	OG0000157	7	11	4	11	8	5	14	6	5	6	7	6	3	4	0	21	2	120
	O_S24_contig_5374_consensus.p1	abdominal-A homolog	3.2e-74	Microplitis demolitor	98.46%	GO:0005634;GO:0006355;GO:0043565		390	196	1.13954	40	2.89088	0.394183					6.08e-19	7.79e-50	1.95e-19	2.55e-39	OG0000157	7	11	4	11	8	5	14	6	5	6	7	6	3	4	0	21	2	120
	O_S24_contig_4407_consensus.p1	MOX- partial	1.9e-26	Zeugodacus cucurbitae	90.62%	GO:0005634;GO:0005667;GO:0003700;GO:0043565;GO:0045944;GO:0045449		294	526	4.05672	127	12.1756	0.333184					1.31e-29	7.88e-20	5.32e-13	5.07e-17	OG0000157	7	11	4	11	8	5	14	6	5	6	7	6	3	4	0	21	2	120
	O_S24_contig_7155_consensus.p1	: dual specificity kinase CLK2 isoform X2	4.5e-100	Fopius arisanus	74.05%			975	317	0.73721	686	19.8314	0.0371738					9.96e-18	2.52e-85		1.49e-82	OG0000158	9	11	3	8	4	3	14	2	2	2	2	2	7	2	3	43	3	120
	O_S24_contig_2052_consensus.p2	: serine threonine- kinase Doa isoform X9	5.2e-158	Dinoponera quadriceps	97.84%	GO:0005524;GO:0004672;GO:0006468		699	5527	17.9287	3793	152.947	0.117222	YP_009553383.1	32.9	1.3e-23	YP_009553383.1 calcineurin-like phosphoesterase-like protein [Tomelloso virus]	1.63e-126	1.89e-138	1.57e-143	5.51e-132	OG0000158	9	11	3	8	4	3	14	2	2	2	2	2	7	2	3	43	3	120
	O_S24_contig_12697_consensus.p1	: histone H1-like	2.5e-58	Microplitis demolitor	69.86%	GO:0003677;GO:0042025;GO:0000786;GO:0006334		654	1956	6.78153	912	39.3054	0.172534					5.81e-31	7.56e-32	2.08e-32		OG0000159	5	2	9	13	12	6	23	6	5	9	7	8	2	1	1	11	0	120
	O_S24_contig_8617_consensus.p1							840	852	2.29984	473	15.8715	0.144904						1.78e-17		2.35e-12	OG0000161	2	8	4	2	6	3	7	2	3	1	3	2	7	3	4	58	4	119
	O_S24_contig_2128_consensus.p1	-binding 5 isoform X5	0	Apis cerana	83.63%	GO:0005515		2658	27118	23.1334	3973	42.1307	0.549086					0	0	1.68e-75	0	OG0000161	2	8	4	2	6	3	7	2	3	1	3	2	7	3	4	58	4	119
	O_S24_contig_3618_consensus.p1	-binding 5 isoform X3	1.1e-215	Dufourea novaeangliae	90.67%	GO:0016192;GO:0016021		1125	11402	22.9808	3272	81.9777	0.28033					0	0	8.63e-124	0	OG0000161	2	8	4	2	6	3	7	2	3	1	3	2	7	3	4	58	4	119
	O_S24_contig_7011_consensus.p1					GO:0005524;GO:0004672;GO:0006468		924	2172	5.32997	1218	37.1544	0.143454					3.36e-85	1.81e-158	2.42e-46	1.02e-141	OG0000162	12	17	11	12	3	2	8	1	5	1	1	2	5	3	3	30	2	118
	O_S24_contig_3851_consensus.p1	and NCK-interacting kinase isoform X20	1.2e-118	Leptidea sinapis	98.31%	GO:0005524;GO:0009069;GO:0004674;GO:0006468		534	1191	5.05716	793	41.8569	0.12082	YP_009448722.1	31.1	1.8e-15	YP_009448722.1 Cyclin-dependent kinase [Orpheovirus IHUMI-LCC2]	1.49e-54	3.62e-99	6.29e-26	3.19e-101	OG0000162	12	17	11	12	3	2	8	1	5	1	1	2	5	3	3	30	2	118
	O_S24_contig_194_consensus.p1	threonine- kinase mig-15 isoform X4	0	Diachasma alloeum	90.54%			2283	10104	10.0352	3438	42.4458	0.236423					0	0	8.91e-143	0	OG0000162	12	17	11	12	3	2	8	1	5	1	1	2	5	3	3	30	2	118
	O_S24_contig_7793_consensus.p1	-type mechanosensitive ion channel component isoform X1	0	Diachasma alloeum	84.26%	GO:0008381;GO:0006811;GO:0016021		3060	3593	2.66239	2629	24.2161	0.109943					1e-42	0	5.66e-44	0	OG0000163	7	12	5	6	7	2	12	3	2	1	1	1	8	2	3	45	1	118
	O_S24_contig_4871_consensus.p1	: piezo-type mechanosensitive ion channel component isoform X5	0	Microplitis demolitor	77.34%	GO:0008381;GO:0006811;GO:0016021		2667	3672	3.12188	3077	32.5192	0.0960012					0	0	0	0	OG0000163	7	12	5	6	7	2	12	3	2	1	1	1	8	2	3	45	1	118
	O_S24_contig_1575_consensus.p1	nuclear receptor coactivator 2 isoform X7	0	Microplitis demolitor	78.3%	GO:0005634;GO:0005667;GO:0030374;GO:0045941;GO:0046983		4833	12163	5.70638	8542	49.817	0.114547					1.27e-44	0	7.77e-163	0	OG0000164	5	15	9	8	11	8	0	2	3	1	1	1	7	1	3	41	2	118
	O_S24_contig_2241_consensus.p1	serine threonine- kinase tousled-like 2 isoform X6	0	Microplitis demolitor	97.39%	GO:0005524;GO:0004672;GO:0006468		2286	11821	11.725	5406	66.6553	0.175906	YP_004894687.1	30.4	1.1e-24	YP_004894687.1 putative serine threonine-protein kinase [Megavirus chiliensis]	6.42e-76	0	7.64e-162	0	OG0000165	12	16	3	10	13	4	12	5	3	1	1	1	3	1	1	30	1	117
	O_S24_contig_12406_consensus.p1	ionotropic receptor 140	9.9e-67	Fopius arisanus	50.09%			1878	621	0.749778	772	11.5866	0.0647107						6.34e-29		2.69e-45	OG0000166	1	4	0	0	4	14	0	10	32	0	3	0	0	2	0	46	1	117
	O_S24_contig_1907_consensus.p1	ionotropic receptor 140	2.1e-58	Fopius arisanus	48.42%			1896	592	0.707978	4750	70.6139	0.010026						2.93e-29		2.1e-45	OG0000166	1	4	0	0	4	14	0	10	32	0	3	0	0	2	0	46	1	117
	O_S24_contig_7161_consensus.p1	Elav-like family member 2 isoform X17	6.1e-125	Cephus cinctus	81.06%	GO:0003676		912	5409	13.448	2079	64.2532	0.209298					5.06e-111	1.01e-91	6.22e-122	3.71e-93	OG0000168	3	27	6	5	1	3	13	3	3	3	1	3	6	2	1	35	2	117
	O_S24_contig_9469_consensus.p2	CUGBP Elav-like family member 2 isoform X1	3.4e-53	Fopius arisanus	97.78%	GO:0003676		270	180	1.51163	794	82.888	0.018237					4.69e-15	9.83e-45	5.5e-15	1.33e-14	OG0000168	3	27	6	5	1	3	13	3	3	3	1	3	6	2	1	35	2	117
	O_S24_contig_4572_consensus.p1	: sorbin and SH3 domain-containing 1 isoform X3	2.1e-248	Microplitis demolitor	98.38%	GO:0005515		1578	14648	21.0479	4622	82.5578	0.254947					0	0	0	1.4e-113	OG0000169	4	11	1	3	0	1	23	1	3	1	1	1	16	1	2	47	1	117
	O_S24_contig_6418_consensus.p1	ethanolamine kinase isoform X1	2.1e-221	Microplitis demolitor	87.11%	GO:0046474;GO:0016301		1131	4130	8.27988	9203	229.352	0.0361013					0	0	0	1.04e-29	OG0000171	2	5	2	4	3	1	6	1	2	1	1	1	48	1	3	34	1	116
	O_S24_contig_3_consensus.p6	: chymotrypsin inhibitor-like	1.4e-14	Dinoponera quadriceps	65.45%			192	10641	125.666	172	25.25	4.97686	YP_009010565.1	52.9	3.4e-14	YP_009010565.1 immune reactive putative protease inhibitor [Invertebrate iridovirus 25]	2.53e-11	6.66e-14			OG0000172	14	5	12	4	7	0	0	7	2	4	2	1	11	1	2	41	2	115
	O_S24_contig_3991_consensus.p1	unc-104 isoform X2	0	Diachasma alloeum	95.99%	GO:0005524;GO:0003777;GO:0045298;GO:0007018;GO:0008017;GO:0005874		2064	1481	1.62698	7689	105.001	0.0154948					4.34e-54	0	1.09e-59	0	OG0000175	16	16	7	7	10	1	8	5	2	1	2	1	2	2	0	32	2	114
	O_S24_contig_6658_consensus.p1							1830	2726	3.37762	11604	178.728	0.0188982					7.05e-87	0		0	OG0000175	16	16	7	7	10	1	8	5	2	1	2	1	2	2	0	32	2	114
	O_S24_contig_1140_consensus.p1	XP_008554858.1PREDICTED: uncharacterized protein KIAA1109 isoform X3	0	Microplitis demolitor	93.13%			14079	5719	0.921053	8324	16.6646	0.05527					0	0		0	OG0000176	9	12	3	3	13	2	6	3	3	1	2	2	9	1	0	43	2	114
	O_S24_contig_4195_consensus.p1	-2 isoform X2	6.2e-71	Harpegnathos saltator	71.13%	GO:0006508;GO:0004222	EC:3.4.24	588	1774	6.84089	0	0	#DIV/0!					1.24e-72	2.87e-70	6.31e-71	2.26e-64	OG0000177	3	2	10	6	9	8	3	8	11	1	1	2	2	9	8	28	3	114
	O_S24_contig_11157_consensus.p1	-2 isoform X2	1.5e-64	Microplitis demolitor	64.53%	GO:0006508;GO:0004222	EC:3.4.24	804	930	2.62279	24	0.841376	3.11726					5.88e-64	5.19e-62	4.42e-50	5.49e-56	OG0000177	3	2	10	6	9	8	3	8	11	1	1	2	2	9	8	28	3	114
	O_S24_contig_10261_consensus.p1					GO:0006508;GO:0004222	EC:3.4.24	1503	385	0.580816	130	2.43792	0.238242	YP_003969699.1	27.8	6.8e-47	YP_003969699.1 putative metalloendopeptidase [Cafeteria roenbergensis virus BV-PW1]	0	0	1.38e-157	1.42e-161	OG0000177	3	2	10	6	9	8	3	8	11	1	1	2	2	9	8	28	3	114
	O_S24_contig_11444_consensus.p1	-2 isoform X2	8.4e-46	Microplitis demolitor	64.77%	GO:0006508;GO:0004222	EC:3.4.24	522	130	0.564689	64	3.45577	0.163405					2.76e-42	5.04e-44	6.03e-37	2.32e-40	OG0000177	3	2	10	6	9	8	3	8	11	1	1	2	2	9	8	28	3	114
	O_S24_contig_8792_consensus.p1	---NA---						270	656	5.50905	36	3.75815	1.4659									OG0000177	3	2	10	6	9	8	3	8	11	1	1	2	2	9	8	28	3	114
	O_S24_contig_7095_consensus.p1	-2 isoform X2	7.7e-272	Microplitis demolitor	70.07%	GO:0006508;GO:0004222	EC:3.4.24	2142	3342	3.53772	375	4.93454	0.71693	YP_003969699.1	26.9	4.6e-53	YP_003969699.1 putative metalloendopeptidase [Cafeteria roenbergensis virus BV-PW1]	0	0	0	0	OG0000177	3	2	10	6	9	8	3	8	11	1	1	2	2	9	8	28	3	114
	O_S24_contig_768_consensus.p1	: membrane metallo-endopeptidase-like 1 isoform X2	1.1e-262	Diachasma alloeum	71.97%	GO:0016020;GO:0006508;GO:0004222	EC:3.4.24	1989	72025	82.1079	395	5.59754	14.6686					0	0	0	0	OG0000177	3	2	10	6	9	8	3	8	11	1	1	2	2	9	8	28	3	114
	O_S24_contig_572_consensus.p1	-2 isoform X2	1e-299	Diachasma alloeum	84.83%	GO:0006508;GO:0016021;GO:0004222	EC:3.4.24	1734	246346	322.131	6241	101.447	3.17536					0	0	1.88e-144	0	OG0000177	3	2	10	6	9	8	3	8	11	1	1	2	2	9	8	28	3	114
	O_S24_contig_870_consensus.p1	metallo-endopeptidase-like 1	2.4e-110	Diachasma alloeum	91.26%	GO:0006508;GO:0016021;GO:0004222	EC:3.4.24	555	88017	359.592	3394	172.367	2.0862	YP_003969699.1	35.2	2.1e-28	YP_003969699.1 putative metalloendopeptidase [Cafeteria roenbergensis virus BV-PW1]	2.74e-111	3.94e-107	1.29e-92	8.88e-101	OG0000177	3	2	10	6	9	8	3	8	11	1	1	2	2	9	8	28	3	114
	O_S24_contig_3170_consensus.p1	proton translocating atpase subunit a isoform 1	2.8e-280	Lasius niger	86.45%	GO:0015992;GO:0015078;GO:0016021;GO:1902600;GO:0033179		1500	15954	24.1165	16801	315.703	0.0763899					0	0	0	0	OG0000178	6	7	9	5	15	2	15	5	4	2	2	2	4	1	2	31	2	114
	O_S24_contig_12873_consensus.p1					GO:0080019		777	28	0.0817097	260	9.43164	0.00866336					8.06e-75	4.49e-110	8.83e-32	1.42e-115	OG0000179	8	6	8	2	7	6	3	2	3	2	2	2	7	2	1	49	4	114
	O_S24_contig_14306_consensus.p1	acyl- reductase wat	1.6e-43	Microplitis demolitor	78.91%	GO:0080019		423	30	0.160812	157	10.4615	0.0153717					3.93e-44	6.53e-42	9.87e-46	3.06e-40	OG0000179	8	6	8	2	7	6	3	2	3	2	2	2	7	2	1	49	4	114
	O_S24_contig_14549_consensus.p1	XP_015126179.1uncharacterized protein LOC107047837	5.6e-81	Diachasma alloeum	83.14%			522	43	0.186782	748	40.3893	0.00462454					8.9e-64	1.1e-58	1.65e-16	1.06e-71	OG0000180	1	2	3	6	1	3	9	4	6	5	4	6	3	1	0	58	2	114
	O_S24_contig_7134_consensus.p2							558	631	2.56408	0	0	#DIV/0!						4.96e-63		7.93e-48	OG0000182	0	0	2	4	3	7	0	9	21	0	18	0	0	4	1	39	6	114
	O_S24_contig_6264_consensus.p1	XP_014295627.1PREDICTED: uncharacterized protein LOC103579263	1.7e-212	Microplitis demolitor	80.57%	GO:0003676		1572	245	0.353387	2	0.0358602	9.85457					8.22e-28	0	7.71e-48	0	OG0000182	0	0	2	4	3	7	0	9	21	0	18	0	0	4	1	39	6	114
	O_S24_contig_10066_consensus.p1	XP_029675554.1uncharacterized protein LOC115243037	1e-208	Formica exsecta	77.87%			1539	607	0.894307	26	0.476178	1.87809					9.95e-36	6.54e-174	9.32e-26	0	OG0000182	0	0	2	4	3	7	0	9	21	0	18	0	0	4	1	39	6	114
	O_S24_contig_14344_consensus.p1	XP_018406776.1PREDICTED: uncharacterized protein LOC108771307	8.3e-131	Cyphomyrmex costatus	77.78%	GO:0003676;GO:0140097;GO:0016740;GO:0006259		921	420	1.03401	75	2.29528	0.450495					2.12e-13	2.33e-86	4.52e-12	4.14e-75	OG0000182	0	0	2	4	3	7	0	9	21	0	18	0	0	4	1	39	6	114
	O_S24_contig_13151_consensus.p1							309	60	0.44028	69	6.29398	0.0699526					1.92e-17	6.83e-17	2.21e-14		OG0000183	0	0	0	1	1	18	0	17	53	5	1	7	1	1	4	4	1	114
	O_S24_contig_13855_consensus.p1	-binding Musashi homolog Rbp6 isoform X1	3.1e-284	Diachasma alloeum	98.04%	GO:0003723		1227	190	0.351112	2361	54.2358	0.0064738					0	0	1.22e-48	2.1e-163	OG0000184	4	25	4	2	9	2	7	3	2	2	2	2	2	1	0	45	1	113
	O_S24_contig_738_consensus.p1	threonine- phosphatase 2B catalytic subunit 2 isoform X6	0	Microplitis demolitor	98.99%	GO:0016787		1659	41959	57.3476	5886	100.002	0.573464	YP_009052252.1	36.1	1.7e-55	YP_009052252.1 putative serine threonine protein phosphatase [Aureococcus anophagefferens virus]	0	0	0	0	OG0000185	9	10	9	6	13	3	10	2	3	1	4	1	10	1	1	29	1	113
	O_S24_contig_11229_consensus.p3	---NA---						207	47	0.51483	0	0	#DIV/0!						7.63e-16		9.98e-12	OG0000186	3	2	18	21	1	4	2	5	8	8	8	1	7	12	2	6	5	113
	O_S24_contig_4436_consensus.p1							324	70	0.48988	0	0	#DIV/0!					3.63e-16	3.65e-16		2.25e-17	OG0000186	3	2	18	21	1	4	2	5	8	8	8	1	7	12	2	6	5	113
	O_S24_contig_12497_consensus.p1	homolog-like isoform X1	5.1e-23	Trichuris suis	67.06%	GO:0003676		264	22	0.188954	7	0.747359	0.252829					1.95e-16			7.99e-12	OG0000186	3	2	18	21	1	4	2	5	8	8	8	1	7	12	2	6	5	113
	O_S24_contig_14841_consensus.p1	homolog- partial	4.4e-25	Centruroides sculpturatus	69.23%	GO:0003677		351	27	0.174419	15	1.20453	0.144802					1.6e-12	1.16e-20		6.12e-16	OG0000186	3	2	18	21	1	4	2	5	8	8	8	1	7	12	2	6	5	113
	O_S24_contig_4436_consensus.p4	---NA---						150	87	1.31512	8	1.50326	0.874845									OG0000186	3	2	18	21	1	4	2	5	8	8	8	1	7	12	2	6	5	113
	O_S24_contig_14577_consensus.p2							180	56	0.705427	25	3.91474	0.180198						4.88e-13			OG0000186	3	2	18	21	1	4	2	5	8	8	8	1	7	12	2	6	5	113
	O_S24_contig_8299_consensus.p1	jerky homolog-like	4.9e-109	Neodiprion lecontei	58.17%	GO:0003677		1458	1027	1.59716	406	7.8488	0.203491					1.21e-16	1.19e-26		4.86e-57	OG0000186	3	2	18	21	1	4	2	5	8	8	8	1	7	12	2	6	5	113
	O_S24_contig_7225_consensus.p1	: jerky homolog-like	4e-94	Camponotus floridanus	63.38%	GO:0003677		1515	651	0.974327	535	9.95351	0.0978879					3.22e-45	1.72e-24		6e-53	OG0000186	3	2	18	21	1	4	2	5	8	8	8	1	7	12	2	6	5	113
	O_S24_contig_6231_consensus.p1	: jerky homolog-like	5.1e-85	Pseudomyrmex gracilis	71.37%	GO:0003676		747	2355	7.14837	498	18.7907	0.38042						6.31e-40		5.06e-42	OG0000186	3	2	18	21	1	4	2	5	8	8	8	1	7	12	2	6	5	113
	O_S24_contig_7981_consensus.p1	: jerky homolog-like	1e-25	Microplitis demolitor	70.19%			330	1072	7.36576	227	19.3886	0.379901								5.07e-19	OG0000186	3	2	18	21	1	4	2	5	8	8	8	1	7	12	2	6	5	113
	O_S24_contig_10566_consensus.p1	: jerky homolog-like	6.2e-41	Neodiprion lecontei	58.8%	GO:0003676		693	1217	3.98193	512	20.8244	0.191215						1.49e-11			OG0000186	3	2	18	21	1	4	2	5	8	8	8	1	7	12	2	6	5	113
	O_S24_contig_7187_consensus.p1	: jerky homolog-like	5e-56	Megachile rotundata	58.05%	GO:0003677		822	1452	4.00527	718	24.62	0.162684					5.78e-17	3.38e-20	2.26e-11	3e-34	OG0000186	3	2	18	21	1	4	2	5	8	8	8	1	7	12	2	6	5	113
	O_S24_contig_6737_consensus.p1	functional domain	1.6e-300	Apis cerana	96.03%	GO:0007417;GO:0043087;GO:0007411;GO:0005089		1359	2350	3.92089	1454	30.1564	0.130018					5.8e-63	0	1.53e-13	0	OG0000187	6	8	3	1	5	2	6	3	4	1	2	1	12	2	2	53	2	113
	O_S24_contig_4906_consensus.p1	: kalirin	0	Microplitis demolitor	96.62%	GO:0007417;GO:0043087;GO:0007411;GO:0005089		5589	10286	4.17301	14560	73.4281	0.0568312					0	0	0	0	OG0000187	6	8	3	1	5	2	6	3	4	1	2	1	12	2	2	53	2	113
	O_S24_contig_14831_consensus.p1	: peroxidase-like	2.7e-72	Microplitis demolitor	72.09%	GO:0004601;GO:0006979;GO:0006804;GO:0055114;GO:0042600;GO:0020037	EC:1.11.1.7	648	86	0.300926	14	0.608959	0.494165					4.66e-33	3.75e-34	1.57e-66	1.16e-16	OG0000189	4	8	3	1	9	3	6	3	3	1	1	1	1	1	2	65	0	112
	O_S24_contig_1538_consensus.p1	XP_012284424.1uncharacterized protein LOC105701873	3.6e-56	Orussus abietinus	62.2%	GO:0003676		1764	8589	11.0403	3106	49.6293	0.222455					2.75e-13	2.02e-49	1.68e-11		OG0000190	5	0	0	2	3	21	0	19	28	0	0	0	0	1	9	24	0	112
	O_S24_contig_1407_consensus.p1	tubulin beta chain-like	0	Nomia melanderi;Dufourea novaeangliae;Habropoda laboriosa;Eufriesea mexicana	99.56%	GO:0005525;GO:0007010;GO:0005737;GO:0003924;GO:0005200;GO:0005874;GO:0007017		1368	20880	34.6084	4287	88.3288	0.391813					0	0	0	0	OG0000191	7	7	8	7	3	5	7	5	5	4	5	4	4	4	2	33	2	112
	O_S24_contig_2631_consensus.p2	beta chain	0	Diachasma alloeum	98.88%	GO:0005525;GO:0007010;GO:0005737;GO:0003924;GO:0005200;GO:0005874;GO:0007017		1347	23940	40.2989	11699	244.803	0.164618					0	0	0	0	OG0000191	7	7	8	7	3	5	7	5	5	4	5	4	4	4	2	33	2	112
	O_S24_contig_384_consensus.p1	beta chain	1.7e-313	Diachasma alloeum	97.09%	GO:0005525;GO:0007010;GO:0005737;GO:0003924;GO:0005200;GO:0005874;GO:0007017		1347	13589	22.8748	15103	316.032	0.0723812					0	0	0	0	OG0000191	7	7	8	7	3	5	7	5	5	4	5	4	4	4	2	33	2	112
	O_S24_contig_1853_consensus.p1	tubulin beta-1 chain	6.7e-251	Papilio machaon	100%	GO:0005525;GO:0007010;GO:0005737;GO:0003924;GO:0005200;GO:0005874;GO:0007017		1008	11805	26.5547	17502	489.398	0.05426					0	0	0	0	OG0000191	7	7	8	7	3	5	7	5	5	4	5	4	4	4	2	33	2	112
	O_S24_contig_5249_consensus.p1	inositol 1,4,5-trisphosphate receptor isoform X2	0	Microplitis demolitor	90.67%	GO:0016020;GO:0005220;GO:0070588;GO:0005783;GO:0070679		3675	3334	2.05705	1955	14.9942	0.137189					5.49e-37	0		0	OG0000193	11	0	12	15	9	1	3	3	1	1	0	2	6	3	2	42	1	112
	O_S24_contig_6746_consensus.p1	inositol 1,4,5-trisphosphate receptor isoform X2	0	Microplitis demolitor	91.99%	GO:0005216;GO:0006811;GO:0055085;GO:0016020		3153	3931	2.82693	3021	27.0061	0.104678					1.64e-158	0	0	0	OG0000193	11	0	12	15	9	1	3	3	1	1	0	2	6	3	2	42	1	112
	O_S24_contig_5852_consensus.p1							564	790	3.17603	542	27.0866	0.117254					8.5e-97	1.23e-104		2e-106	OG0000193	11	0	12	15	9	1	3	3	1	1	0	2	6	3	2	42	1	112
	O_S24_contig_9647_consensus.p1	XP_015116844.1uncharacterized protein LOC107041006	8e-97	Diachasma alloeum	93.05%			558	1083	4.40079	596	30.1056	0.146179					2.19e-52	6.26e-79		3.11e-89	OG0000194	15	28	1	4	2	2	11	7	4	2	3	2	7	2	0	20	2	112
	O_S24_contig_5475_consensus.p1	-coil domain-containing AGAP005037	6.7e-236	Vollenhovia emeryi	90.82%			1143	2823	5.60017	1489	36.7184	0.152517					1.49e-111	0		4.82e-133	OG0000194	15	28	1	4	2	2	11	7	4	2	3	2	7	2	0	20	2	112
	O_S24_contig_5680_consensus.p1	complex DEPDC5 isoform X2	0	Diachasma alloeum	90.26%	GO:0005096		2064	2801	3.07709	1167	15.9366	0.193083					4.42e-114	0	1.12e-97	0	OG0000197	10	10	6	1	9	1	5	3	1	1	1	1	10	2	5	43	2	111
	O_S24_contig_8384_consensus.p1	complex Iml1-like isoform X4	3.3e-231	Odontomachus brunneus	87.69%	GO:0005096;GO:0035556;GO:0043547		1218	2144	3.9913	1282	29.6671	0.134536					0	0	0	0	OG0000197	10	10	6	1	9	1	5	3	1	1	1	1	10	2	5	43	2	111
	O_S24_contig_8709_consensus.p1	XP_014297770.1PREDICTED: uncharacterized protein LOC103575616	3.2e-131	Microplitis demolitor	59.16%	GO:0003677		1632	294	0.408473	28	0.483585	0.844678							2.89e-81	8.08e-72	OG0000198	5	0	5	10	7	16	0	14	24	2	14	2	0	1	2	0	9	111
	O_S24_contig_6220_consensus.p1							2916	9638	7.49438	14751	142.583	0.0525614					0	0	0	5.57e-147	OG0000199	7	0	9	6	10	1	18	3	3	1	0	1	22	1	1	26	2	111
	O_S24_contig_2087_consensus.p1	CAP-Gly domain-containing linker 2 isoform X4	0	Microplitis demolitor	80.86%			2949	3047	2.34279	3126	29.8778	0.0784125					1.78e-99	0	6.23e-21	4.72e-142	OG0000200	10	12	10	6	10	1	14	1	1	1	1	2	8	2	2	28	2	111
	O_S24_contig_8069_consensus.p1	CAP-Gly domain-containing linker 1 isoform X1	6.1e-104	Microplitis demolitor	69.79%			1158	1103	2.15975	1322	32.1779	0.067119					2.41e-60	2.73e-76	3.2e-74	4.13e-55	OG0000200	10	12	10	6	10	1	14	1	1	1	1	2	8	2	2	28	2	111
	O_S24_contig_7795_consensus.p1	XP_008553834.1PREDICTED: uncharacterized protein LOC103575720 isoform X4	2.5e-222	Microplitis demolitor	83.01%			1245	557	1.01443	2312	52.3424	0.0193807					1.26e-137	4.01e-146		5.22e-67	OG0000201	2	7	1	6	2	1	0	1	1	1	1	1	76	2	0	7	2	111
	O_S24_contig_6827_consensus.p1	XP_008553834.1PREDICTED: uncharacterized protein LOC103575720 isoform X4	7.1e-48	Microplitis demolitor	72.19%			423	314	1.68316	1079	71.8979	0.0234105					2.89e-36	1.93e-23		1.5e-29	OG0000201	2	7	1	6	2	1	0	1	1	1	1	1	76	2	0	7	2	111
	O_S24_contig_12779_consensus.p1	forkhead box P1 isoform X9	7.5e-140	Microplitis demolitor	91.04%			831	144	0.392914	997	33.8165	0.011619					4.17e-37	2.61e-100	3.03e-27	2.85e-84	OG0000203	7	29	7	14	8	1	3	4	1	1	1	1	3	2	2	23	3	110
	O_S24_contig_13622_consensus.p1	forkhead box P1 isoform X1	4.2e-112	Diachasma alloeum	95.65%			555	45	0.183847	873	44.336	0.00414667					2.3e-66	5.5e-106	6.24e-24	1.62e-65	OG0000203	7	29	7	14	8	1	3	4	1	1	1	1	3	2	2	23	3	110
	O_S24_contig_4605_consensus.p1					GO:0005525;GO:0003924;GO:0005200;GO:0005874;GO:0007017		1311	6512	11.2628	16155	347.328	0.0324272					0	0	0	0	OG0000204	7	8	6	6	4	6	5	7	7	4	6	8	2	2	2	28	2	110
	O_S24_contig_1054_consensus.p1					GO:0005525;GO:0003924;GO:0005200;GO:0005874;GO:0007017		1311	83287	144.049	21727	467.124	0.308375					0	0	0	0	OG0000204	7	8	6	6	4	6	5	7	7	4	6	8	2	2	2	28	2	110
	O_S24_contig_5091_consensus.p1	calpain-A-like isoform X4	0	Fopius arisanus	96.43%	GO:0006508;GO:0004198		1680	1045	1.4104	4	0.0671097	21.0164					0	0	6.32e-124	0	OG0000206	7	10	10	3	9	1	6	4	4	1	2	1	9	2	2	38	1	110
	O_S24_contig_5090_consensus.p1	-B isoform X5	0	Diachasma alloeum	96.81%	GO:0005509;GO:0006508;GO:0004198		1974	14411	16.5533	3608	51.5174	0.321314					0	0	2.46e-170	0	OG0000206	7	10	10	3	9	1	6	4	4	1	2	1	9	2	2	38	1	110
	O_S24_contig_8243_consensus.p1					GO:0055085;GO:0022857;GO:0016020		1701	999	1.33167	672	11.1352	0.119591					8.8e-77	0	8.16e-126	5.01e-176	OG0000207	5	11	7	6	3	9	2	5	5	4	2	4	3	2	1	38	3	110
	O_S24_contig_10926_consensus.p1	sodium-dependent multivitamin transporter	1.4e-273	Microplitis demolitor	79.83%	GO:0055085;GO:0022857;GO:0016020		1803	730	0.918044	1105	17.2743	0.053145					1.38e-74	0	6.86e-139	0	OG0000207	5	11	7	6	3	9	2	5	5	4	2	4	3	2	1	38	3	110
	O_S24_contig_2150_consensus.p1	plasma membrane calcium-transporting ATPase 2 isoform X1	0	Microplitis demolitor	91.7%	GO:0005524;GO:0016529;GO:0016021;GO:0070588;GO:0005388	EC:7.2.2.10	3768	11681	7.0292	12528	93.7143	0.0750067	YP_009325865.1	33.7	8.8e-144	YP_009325865.1 Calcium-transporting ATPase [Only Syngen Nebraska virus 5]	7.69e-117	0	0	0	OG0000208	11	12	9	14	1	1	11	3	3	2	0	1	7	1	5	27	1	109
	O_S24_contig_6007_consensus.p1							1164	1190	2.31809	739	17.8948	0.12954						1.57e-94		2.48e-62	OG0000209	13	14	2	6	11	2	8	4	3	1	2	1	2	2	0	36	2	109
	O_S24_contig_6204_consensus.p1	muscleblind-like isoform X1	7.3e-86	Megachile rotundata	98.35%	GO:0046872		435	1725	8.99159	891	57.7329	0.155745					7.11e-83	3.37e-80		2.94e-83	OG0000209	13	14	2	6	11	2	8	4	3	1	2	1	2	2	0	36	2	109
	O_S24_contig_1482_consensus.p1	tetratricopeptide repeat 14 homolog isoform X1	3.5e-136	Harpegnathos saltator	93.13%			699	12460	40.4182	3389	136.656	0.295766					1.39e-120	1.41e-129	2.51e-125	1.66e-118	OG0000210	5	6	6	10	6	1	2	3	2	1	0	1	6	3	3	50	4	109
	O_S24_contig_211_consensus.p1	tetratricopeptide repeat 14 homolog isoform X4	7.4e-207	Microplitis demolitor	91.33%	GO:0005515		1242	30531	55.7386	7546	171.25	0.325481					1.37e-85	2.51e-147	4.96e-149	5.37e-138	OG0000210	5	6	6	10	6	1	2	3	2	1	0	1	6	3	3	50	4	109
	O_S24_contig_477_consensus.p1	tetratricopeptide repeat 14 homolog isoform X1	4.4e-212	Microplitis demolitor	85.25%			1437	43375	68.4415	11601	227.548	0.300778					9.22e-53	1.66e-54	5.28e-76	8.35e-63	OG0000210	5	6	6	10	6	1	2	3	2	1	0	1	6	3	3	50	4	109
	O_S24_contig_4877_consensus.p1	-specific 3 ,5 -cyclic phosphodiesterase isoform X11	1.6e-293	Diachasma alloeum	95.27%	GO:0046872;GO:0007165;GO:0006144;GO:0004114	EC:3.1.4.17	1335	2519	4.27842	7777	164.197	0.0260566					0	0	0	0	OG0000211	1	12	18	13	11	1	17	1	1	1	1	1	4	1	1	24	1	109
	O_S24_contig_3690_consensus.p1	zinc finger 256-like isoform X1	0	Orussus abietinus	91.86%	GO:0003676		3102	20838	15.2318	9797	89.0197	0.171106					0	0	0	0	OG0000212	7	11	7	4	10	1	7	2	2	1	1	1	31	1	2	20	1	109
	O_S24_contig_7176_consensus.p1	isoforms A C F G H isoform X8	0	Megachile rotundata	79.11%	GO:0005515		5715	1843	0.731216	1286	6.34249	0.115289					1.11e-43	0	8.01e-38	1.06e-48	OG0000213	7	11	1	1	1	2	12	4	4	2	1	2	10	3	1	46	1	109
	O_S24_contig_7479_consensus.p1	isoform X21	3.2e-128	Cephus cinctus	72.1%			1416	513	0.821468	546	10.8684	0.0755834					5.55e-28	6.43e-126			OG0000213	7	11	1	1	1	2	12	4	4	2	1	2	10	3	1	46	1	109
	O_S24_contig_5816_consensus.p1	isoforms A C F G H-like isoform X2	0	Cephus cinctus	95.21%	GO:0008270;GO:0005515		2628	1634	1.40982	3409	36.5626	0.0385591					0	0	0	0	OG0000213	7	11	1	1	1	2	12	4	4	2	1	2	10	3	1	46	1	109
	O_S24_contig_2810_consensus.p1	-methionine sulfoxide oxidase Mical isoform X1	0	Microplitis demolitor	95.4%	GO:0071949;GO:0005515		2028	3413	3.81597	2857	39.7079	0.0961009					8.21e-66	0	3.24e-21	0	OG0000214	10	5	6	8	1	2	14	2	4	1	1	2	8	2	5	36	2	109
	O_S24_contig_1790_consensus.p1	-methionine sulfoxide oxidase Mical isoform X1	0	Microplitis demolitor	75.44%	GO:0016709;GO:0017137;GO:0006887	EC:1.14.13	3639	8262	5.14801	9878	76.5106	0.0672849					0	0	3.61e-174	0	OG0000214	10	5	6	8	1	2	14	2	4	1	1	2	8	2	5	36	2	109
	O_S24_contig_12014_consensus.p1	XP_015509809.1PREDICTED: uncharacterized protein LOC107216976	2.6e-57	Neodiprion lecontei	66.5%			609	44	0.163822	2	0.0925652	1.7698						2.57e-52		1.84e-58	OG0000215	0	0	6	6	4	1	0	1	2	21	23	14	0	1	0	24	6	109
	O_S24_contig_8812_consensus.p1	P450 4g15	0	Microplitis demolitor	97.07%	GO:0005506;GO:0016705;GO:0016021;GO:0055114;GO:0004497;GO:0020037		1452	262	0.409139	198	3.84356	0.106448	YP_009448636.1	26.4	1.3e-29	YP_009448636.1 Cytochrome P450-like protein E-class [Orpheovirus IHUMI-LCC2]	0	0	0	0	OG0000217	2	4	2	2	2	3	3	3	2	2	3	2	2	4	2	68	2	108
	O_S24_contig_13165_consensus.p1	P450 4g15	3.2e-58	Microplitis demolitor	92.59%	GO:0005506;GO:0016705;GO:0016021;GO:0055114;GO:0004497;GO:0020037		351	123	0.794574	691	55.4889	0.0143195	YP_009448636.1	30	6.4e-11	YP_009448636.1 Cytochrome P450-like protein E-class [Orpheovirus IHUMI-LCC2]	9e-58	5.65e-56	9.67e-61	2.32e-60	OG0000217	2	4	2	2	2	3	3	3	2	2	3	2	2	4	2	68	2	108
	O_S24_contig_9199_consensus.p1	P450 4g15-like	3.6e-222	Microplitis demolitor	90.34%	GO:0005506;GO:0016705;GO:0016021;GO:0055114;GO:0004497;GO:0020037		1149	822	1.62214	2376	58.2856	0.0278309					0	2.31e-173	0	0	OG0000217	2	4	2	2	2	3	3	3	2	2	3	2	2	4	2	68	2	108
	O_S24_contig_8813_consensus.p1	P450 4g15	0	Diachasma alloeum	95.34%	GO:0005506;GO:0016705;GO:0016021;GO:0055114;GO:0004497;GO:0020037		1674	846	1.14591	40111	675.372	0.00169671	YP_009448636.1	26.1	5.2e-29	YP_009448636.1 Cytochrome P450-like protein E-class [Orpheovirus IHUMI-LCC2]	0	0	0	0	OG0000217	2	4	2	2	2	3	3	3	2	2	3	2	2	4	2	68	2	108
	O_S24_contig_3726_consensus.p1	: actin-binding LIM 2 isoform X1	0	Microplitis demolitor	94.55%			1815	19183	23.9649	4022	62.4598	0.383686					0	0	1.11e-81	0	OG0000218	5	13	10	4	14	1	14	4	2	2	1	1	3	1	3	29	1	108
	O_S24_contig_323_consensus.p1	intracellular cholesterol transporter 1 isoform X1	0	Diachasma alloeum	87.72%	GO:0006869;GO:0005319;GO:0016021		2835	84818	67.8378	24880	247.362	0.274245					0	0	0	7.46e-136	OG0000219	5	7	5	4	2	2	8	3	3	2	3	2	8	1	2	49	1	107
	O_S24_contig_2880_consensus.p1	: PRRC2C isoform X2	0	Microplitis demolitor	76.05%			5532	23643	9.69074	9919	50.5383	0.19175					1.52e-53	0	3.2e-129	0	OG0000220	12	4	8	7	16	1	4	2	3	1	0	1	10	2	6	27	3	107
	O_S24_contig_3242_consensus.p1	PRRC2C isoform X7	1.1e-260	Bombus terrestris	93.01%			1284	6307	11.1377	4069	89.3218	0.124691					0	0	0	5.03e-111	OG0000220	12	4	8	7	16	1	4	2	3	1	0	1	10	2	6	27	3	107
	O_S24_contig_787_consensus.p1	: probable Ras GTPase-activating isoform X3	0	Microplitis demolitor	92.92%	GO:0007165;GO:0043087		3237	8025	5.62133	6548	57.0165	0.0985912					0	0	0	0	OG0000221	19	19	7	10	9	1	9	1	1	1	1	1	2	1	1	23	1	107
	O_S24_contig_12919_consensus.p3	---NA---						150	12	0.181396	10	1.87907	0.0965346									OG0000222	9	8	9	14	16	1	6	2	3	1	1	1	5	2	2	25	2	107
	O_S24_contig_2238_consensus.p1	intersectin-1 isoform X1	0	Microplitis demolitor	90.84%	GO:0005085;GO:0043087		3939	4751	2.73486	3499	25.0376	0.10923					1.52e-109	0	0	0	OG0000222	9	8	9	14	16	1	6	2	3	1	1	1	5	2	2	25	2	107
	O_S24_contig_4329_consensus.p1	finger matrin-type CG9776 isoform X2	2e-196	Diachasma alloeum	84.71%			1263	6465	11.6065	1960	43.7409	0.265347					3.76e-83	3.47e-110	3.57e-115	2.69e-106	OG0000223	2	4	3	1	4	1	2	1	1	1	1	1	8	2	2	70	3	107
	O_S24_contig_737_consensus.p1	finger matrin-type CG9776-like isoform X2	3.6e-220	Fopius arisanus	69.2%			1959	13259	15.3466	4193	60.3289	0.254383					7.8e-64	2.02e-112	8.94e-149	2.78e-67	OG0000223	2	4	3	1	4	1	2	1	1	1	1	1	8	2	2	70	3	107
	O_S24_contig_4723_consensus.p1	toll	3.2e-57	Fopius arisanus	73.37%	GO:0005515		630	96	0.345515	275	12.3035	0.0280828					5.95e-38	2.74e-18	1.14e-45		OG0000225	2	8	2	3	5	2	5	2	3	8	3	3	8	2	1	48	1	106
	O_S24_contig_11427_consensus.p1					GO:0005515		1725	217	0.285238	1053	17.2058	0.016578					2.47e-166	7.88e-162	3.17e-171	4.51e-90	OG0000225	2	8	2	3	5	2	5	2	3	8	3	3	8	2	1	48	1	106
	O_S24_contig_866_consensus.p1	ras-related C3 botulinum toxin substrate 1	4e-140	Pseudomyrmex gracilis;Cephus cinctus	100%	GO:0005525;GO:0007264;GO:0003924		597	1511	5.73887	454	21.4347	0.267738	YP_009449015.1	47.7	6e-65	YP_009449015.1 GTP ras-related protein Rac1 [Orpheovirus IHUMI-LCC2]	3.85e-94	4.31e-131	4.32e-94	2.75e-133	OG0000226	5	8	3	3	6	3	10	3	3	3	3	3	4	3	2	41	3	106
	O_S24_contig_2376_consensus.p1	cdc42 homolog	9.8e-136	Microplitis demolitor	100%	GO:0005525;GO:0007264;GO:0003924		576	13724	54.025	2259	110.542	0.488727	YP_009449015.1	52.3	2.4e-72	YP_009449015.1 GTP ras-related protein Rac1 [Orpheovirus IHUMI-LCC2]	8.73e-129	1.16e-127	5.19e-129	2.61e-129	OG0000226	5	8	3	3	6	3	10	3	3	3	3	3	4	3	2	41	3	106
	O_S24_contig_1461_consensus.p2	-related Rac1	6.6e-139	Belonocnema treatae	98.96%	GO:0005525;GO:0007264;GO:0003924		579	9185	35.9697	4519	219.988	0.163508	YP_009449015.1	57.2	1.5e-80	YP_009449015.1 GTP ras-related protein Rac1 [Orpheovirus IHUMI-LCC2]	1.03e-130	7.2e-130	1.16e-130	1.39e-129	OG0000226	5	8	3	3	6	3	10	3	3	3	3	3	4	3	2	41	3	106
	O_S24_contig_13155_consensus.p1	Hemolymph lipopolysaccharide-binding	3.4e-36	Microplitis demolitor	67.77%			534	55	0.233538	885	46.7129	0.00499944									OG0000227	2	0	2	2	25	2	0	3	3	8	5	3	5	1	0	44	1	106
	O_S24_contig_5146_consensus.p1	: zinc finger 423-like	4.7e-93	Fopius arisanus	88.64%	GO:0003676		543	1028	4.29269	449	23.3067	0.184183					4.29e-77	6.68e-82	5.65e-95	5.36e-79	OG0000228	1	1	5	2	2	5	1	5	4	3	0	3	5	4	3	61	1	106
	O_S24_contig_9677_consensus.p1	finger xfin	2.1e-32	Microplitis demolitor	56.91%			564	1205	4.84445	494	24.6878	0.196228					7.87e-18	1.19e-27		2.88e-19	OG0000228	1	1	5	2	2	5	1	5	4	3	0	3	5	4	3	61	1	106
	O_S24_contig_11109_consensus.p1	: zinc finger 423-like	8e-76	Fopius arisanus	95.42%	GO:0003676		402	969	5.46555	465	32.6033	0.167638					2.06e-69	2.12e-61	1.35e-70	5.82e-65	OG0000228	1	1	5	2	2	5	1	5	4	3	0	3	5	4	3	61	1	106
	O_S24_contig_8235_consensus.p1	finger 62 like	1.3e-122	Frieseomelitta varia	84%	GO:0003676;GO:0005634;GO:0008270		804	5490	15.4829	2863	100.369	0.15426					1.18e-16	4.77e-83	4.34e-69	9.3e-17	OG0000228	1	1	5	2	2	5	1	5	4	3	0	3	5	4	3	61	1	106
	O_S24_contig_13893_consensus.p1	: aromatic-L-amino-acid decarboxylase-like	8.3e-127	Microplitis demolitor	92.44%	GO:0030170;GO:0006520;GO:0016831		675	27	0.0906978	73	3.04827	0.0297538					9.99e-32	1.22e-113		3.49e-74	OG0000230	10	8	5	6	6	4	10	4	4	4	4	4	5	1	0	28	2	105
	O_S24_contig_12381_consensus.p1	XP_014296967.1PREDICTED: uncharacterized protein LOC106693514	6e-34	Microplitis demolitor	54.42%			717	62	0.196069	1	0.0393112	4.98762						9.96e-21		8.37e-16	OG0000231	1	0	0	2	0	17	0	12	24	31	7	3	0	2	0	4	2	105
	O_S24_contig_11521_consensus.p1	XP_014670842.1PREDICTED: uncharacterized protein LOC106811655	1.4e-39	Priapulus caudatus	62.92%			537	193	0.814929	155	8.13565	0.100168									OG0000231	1	0	0	2	0	17	0	12	24	31	7	3	0	2	0	4	2	105
	O_S24_contig_9971_consensus.p1					GO:0004888;GO:0007165;GO:0034220;GO:0016021;GO:0005230		495	82	0.375617	2431	138.425	0.0027135					5.75e-18	1.92e-104		1.34e-71	OG0000232	15	28	3	11	2	0	16	2	1	1	2	1	0	1	0	21	1	105
	O_S24_contig_9226_consensus.p1	-related Pol poly from transposon TNT 1-94	3.4e-88	Eumeta japonica	73.48%	GO:0003676;GO:0008270		783	131	0.379355	4	0.14399	2.63459						1.4e-30		6.77e-26	OG0000234	1	0	2	0	2	41	0	10	13	1	3	1	0	2	0	26	3	105
	O_S24_contig_9226_consensus.p4							318	61	0.43495	2	0.177271	2.45359						1.73e-11		7.19e-12	OG0000234	1	0	2	0	2	41	0	10	13	1	3	1	0	2	0	26	3	105
	O_S24_contig_4124_consensus.p1	ubiquitin- ligase HECTD1 isoform X1	0	Diachasma alloeum	96.11%	GO:0005515		1776	5349	6.82914	1639	26.0118	0.26254					3.78e-86	0		0	OG0000235	9	10	5	5	10	1	1	3	2	1	1	1	6	3	4	40	3	105
	O_S24_contig_4838_consensus.p1					GO:0004842;GO:0046872;GO:0016567		2952	9203	7.06886	4404	42.05	0.168106					0	0	7.38e-78	0	OG0000235	9	10	5	5	10	1	1	3	2	1	1	1	6	3	4	40	3	105
	O_S24_contig_820_consensus.p1	: E3 ubiquitin- ligase HECTD1 isoform X3	0	Microplitis demolitor	93.44%	GO:0004842;GO:0016567		2520	10160	9.14176	5205	58.2177	0.157027					0	0	0	0	OG0000235	9	10	5	5	10	1	1	3	2	1	1	1	6	3	4	40	3	105
	O_S24_contig_3805_consensus.p2	leukemia factor	1.3e-43	Habropoda laboriosa	100%	GO:0005667;GO:0003700;GO:0045449;GO:0006357		225	2574	25.9396	3377	423.042	0.0613167					6.8e-32	1.25e-32	2.42e-33	1.12e-28	OG0000236	6	4	8	3	8	1	13	3	3	2	1	1	18	1	2	30	1	105
	O_S24_contig_4151_consensus.p1	lipase 3-like isoform X3	4e-199	Diachasma alloeum	79.95%	GO:0016788;GO:0016042		1278	812	1.44066	1037	22.8709	0.0629911					6.32e-166	0	0	1.17e-180	OG0000237	7	4	5	2	5	1	14	5	5	2	1	3	4	1	1	42	2	104
	O_S24_contig_4030_consensus.p1	: synapse-associated of 47 kDa isoform X3	9.8e-51	Diachasma alloeum	85.34%			348	13188	85.9283	2083	168.712	0.509321					9.92e-40	7.14e-34	6.53e-55	1.02e-52	OG0000242	3	7	5	3	6	2	10	2	2	1	1	2	5	2	2	49	1	103
	O_S24_contig_189_consensus.p1	-associated of 47 kDa isoform X2	1.6e-163	Diachasma alloeum	86.29%			960	29162	68.8783	5801	170.32	0.404405					1.02e-124	2.08e-137	1.71e-93	5.06e-140	OG0000242	3	7	5	3	6	2	10	2	2	1	1	2	5	2	2	49	1	103
	O_S24_contig_4925_consensus.p1	broad-complex core isoforms 1 2 3 4 5-like isoform X3	1.6e-69	Fopius arisanus	68.06%			648	915	3.20171	121	5.26314	0.608327						1.36e-43			OG0000243	13	2	8	8	17	1	6	2	3	2	2	1	2	3	1	31	1	103
	O_S24_contig_5106_consensus.p1	beta isoform isoform X1	3.4e-28	Diachasma alloeum	78.21%			237	2449	23.4303	394	46.8579	0.500028						2.76e-36	1.75e-22	1.91e-31	OG0000243	13	2	8	8	17	1	6	2	3	2	2	1	2	3	1	31	1	103
	O_S24_contig_2464_consensus.p1					GO:0005515		711	8757	27.9269	1392	55.1829	0.506078					1.12e-72	8.15e-105	5.52e-86	2.95e-131	OG0000243	13	2	8	8	17	1	6	2	3	2	2	1	2	3	1	31	1	103
	O_S24_contig_11805_consensus.p1	: tropomyosin-1	4.5e-165	Neodiprion lecontei	98.2%			837	190	0.514712	2400	80.8203	0.0063686					5.73e-156	7.67e-157	8.38e-158	2.02e-157	OG0000244	5	3	6	5	11	3	15	2	2	1	2	1	3	1	1	41	1	103
	O_S24_contig_5647_consensus.p1	female sterile-like isoform X5	6.6e-187	Frieseomelitta varia	86.97%	GO:0005515		1113	4301	8.76215	1482	37.5308	0.233466					1.06e-68	5.62e-120	2.04e-20	1.57e-130	OG0000245	4	7	5	7	10	1	12	5	3	1	1	2	6	2	3	32	2	103
	O_S24_contig_6771_consensus.p1	: bromodomain-containing 2 isoform X6	1.3e-225	Microplitis demolitor	86.14%	GO:0005515		1503	6636	10.0111	2180	40.882	0.244879					1.81e-53	1.52e-151	2.36e-83	9.78e-172	OG0000245	4	7	5	7	10	1	12	5	3	1	1	2	6	2	3	32	2	103
	O_S24_contig_1708_consensus.p1	XP_008554994.1PREDICTED: uncharacterized protein LOC103576525 isoform X5	0	Microplitis demolitor	91.13%			2172	21751	22.7068	1710	22.1907	1.02326					0	0	0	0	OG0000246	5	16	5	9	9	1	14	5	3	1	1	1	4	1	2	25	1	103
	O_S24_contig_6329_consensus.p1	glucose transporter type 1 isoform X1	0	Microplitis demolitor	94.85%	GO:0055085;GO:0022857;GO:0016021		1497	3599	5.45126	4450	83.7863	0.0650614					0	0	0	0	OG0000249	5	19	10	11	15	1	19	2	2	1	0	1	2	1	3	9	1	102
	O_S24_contig_442_consensus.p1	: polyubiquitin-B	9.2e-161	Acanthocheilonema viteae	100%	GO:0005515		705	86685	278.799	38813	1551.75	0.179667	YP_009447989.1	98.7	1.4e-45	YP_009447989.1 ubiquitin family protein [Flamingopox virus FGPVKD09]	7.59e-100	7.36e-151	2.36e-152	2.45e-105	OG0000250	3	4	2	2	3	3	7	3	3	0	2	0	10	2	5	51	2	102
	O_S24_contig_784_consensus.p1	variant 1	1.9e-202	Clonorchis sinensis	100%	GO:0005515		879	217544	561.17	68295	2189.95	0.256248	YP_009447989.1	98.7	8.3e-45	YP_009447989.1 ubiquitin family protein [Flamingopox virus FGPVKD09]	7.51e-99	0	0	1.95e-104	OG0000250	3	4	2	2	3	3	7	3	3	0	2	0	10	2	5	51	2	102
	O_S24_contig_10389_consensus.p2	---NA---						165	16	0.219873	4	0.683299	0.321782									OG0000251	2	1	0	0	5	19	0	31	26	0	1	0	3	3	0	11	0	102
	O_S24_contig_9412_consensus.p1							729	97	0.301704	121	4.67835	0.0644893					3.34e-18	1.64e-23			OG0000251	2	1	0	0	5	19	0	31	26	0	1	0	3	3	0	11	0	102
	O_S24_contig_13396_consensus.p1	ionotropic receptor 124	7.4e-57	Diachasma alloeum	60.35%			837	100	0.270901	163	5.48905	0.0493531					1.87e-14	1.36e-15			OG0000251	2	1	0	0	5	19	0	31	26	0	1	0	3	3	0	11	0	102
	O_S24_contig_8108_consensus.p1	cytospin-A-like isoform X7	1.9e-26	Fopius arisanus	57.42%			663	847	2.89672	181	7.69485	0.376449					1.71e-30	1.24e-23		4.74e-23	OG0000252	6	9	4	3	14	1	7	3	2	1	1	1	5	3	2	37	3	102
	O_S24_contig_512_consensus.p1	-A isoform X4	1.7e-302	Fopius arisanus	85.27%			1962	3678	4.25059	2300	33.0418	0.128643					0	0	1.09e-19	0	OG0000252	6	9	4	3	14	1	7	3	2	1	1	1	5	3	2	37	3	102
	O_S24_contig_5788_consensus.p2	: cytospin-A isoform X4	1.8e-147	Fopius arisanus	95.63%	GO:0005515		756	1735	5.20372	997	37.1713	0.139993					1.31e-121	4.13e-116	1.75e-23	1.23e-120	OG0000252	6	9	4	3	14	1	7	3	2	1	1	1	5	3	2	37	3	102
	O_S24_contig_4102_consensus.p1	: peripheral plasma membrane CASK isoform X3	0	Microplitis demolitor	94.28%	GO:0005524;GO:0005515;GO:0004672;GO:0006468		2679	6215	5.26023	3297	34.6882	0.151644	YP_009702008.1	26.2	2e-16	YP_009702008.1 serine/threonine-protein kinase [Paramecium bursaria Chlorella virus CVA-1]	1.15e-71	0	4.31e-74	0	OG0000253	9	13	9	7	5	3	7	4	3	1	2	1	4	1	1	31	1	102
	O_S24_contig_2083_consensus.p3	tropomodulin isoform X6	3.8e-237	Diachasma alloeum	97.77%	GO:0051694;GO:0005523		1203	3748	7.06432	2692	63.0731	0.112002					4.6e-80	0	1.32e-136	0	OG0000254	12	23	8	3	1	1	17	2	1	1	1	1	2	1	2	25	1	102
	O_S24_contig_8623_consensus.p1	sodium-dependent dopamine transporter isoform X1	8.4e-102	Microplitis demolitor	82.95%	GO:0006836;GO:0005328;GO:0006812;GO:0016021		648	79	0.276432	21	0.913438	0.302628					3.1e-54	1.25e-94	5.2e-51	1.37e-95	OG0000255	8	11	6	3	2	7	6	4	5	4	2	6	6	3	0	28	1	102
	O_S24_contig_11287_consensus.p1	: sodium- and chloride-dependent GABA transporter 1-like	3.5e-63	Orussus abietinus	93.6%	GO:0006836;GO:0005328;GO:0055085;GO:0006812;GO:0016021		375	197	1.19116	111	8.34308	0.142773					5.81e-39	4.6e-56	2.15e-29	4.2e-38	OG0000255	8	11	6	3	2	7	6	4	5	4	2	6	6	3	0	28	1	102
	O_S24_contig_13686_consensus.p1	- and chloride-dependent gaba transporter 1	3.1e-65	Lasius niger	97.25%	GO:0006836;GO:0005328;GO:0055085;GO:0006812;GO:0016021		336	26	0.175457	124	10.402	0.0168676					1.55e-30	3.2e-66	1.76e-30	6.45e-34	OG0000255	8	11	6	3	2	7	6	4	5	4	2	6	6	3	0	28	1	102
	O_S24_contig_12796_consensus.p1	isoform X7	3.8e-111	Diachasma alloeum	88.68%			636	27	0.0962594	401	17.7714	0.00541653					4.72e-86	1.21e-100	1.71e-11	4.83e-114	OG0000256	6	7	7	5	1	5	6	5	2	1	1	1	7	3	1	42	2	102
	O_S24_contig_13088_consensus.p1	: muscle M-line assembly unc-89 isoform X5	1.6e-120	Microplitis demolitor	92.34%			621	37	0.135097	519	23.5565	0.00573503					8.92e-64	1.32e-121		3.65e-128	OG0000256	6	7	7	5	1	5	6	5	2	1	1	1	7	3	1	42	2	102
	O_S24_contig_13045_consensus.p1	: muscle M-line assembly unc-89 isoform X5	1.6e-108	Microplitis demolitor	94.3%	GO:0005524;GO:0004672;GO:0006468		582	38	0.148046	749	36.2739	0.00408135	YP_009665657.1	32	5.6e-09	YP_009665657.1 FirrV-1-B44 [Feldmannia irregularis virus a]	4e-111	1.75e-100	9.96e-89	6.34e-112	OG0000256	6	7	7	5	1	5	6	5	2	1	1	1	7	3	1	42	2	102
	O_S24_contig_1611_consensus.p1	phospholipid-transporting ATPase ID isoform X1	3.6e-211	Fopius arisanus	92.39%	GO:0000287;GO:0005524;GO:0140326;GO:0016021;GO:0015914	EC:7.6.2.1	1104	3357	6.89475	4633	118.285	0.0582895					0	0	0	0	OG0000257	7	11	6	4	7	1	7	4	3	1	1	2	9	2	1	34	2	102
	O_S24_contig_4372_consensus.p1	phospholipid-transporting ATPase ID isoform X1	2.2e-288	Microplitis demolitor	99.06%	GO:0000287;GO:0005524;GO:0140326;GO:0016021;GO:0015914	EC:7.6.2.1	1278	2785	4.94118	5615	123.838	0.0399004					2.85e-127	0	0	0	OG0000257	7	11	6	4	7	1	7	4	3	1	1	2	9	2	1	34	2	102
	O_S24_contig_14528_consensus.p1	neo-calmodulin-like isoform X3	7e-76	Belonocnema treatae	99.17%	GO:0005509;GO:0019722		366	22	0.136294	1016	78.2434	0.00174193					1.67e-56	2.11e-74	5.29e-57	4.62e-75	OG0000258	6	8	8	6	7	2	9	3	2	2	2	2	4	2	1	37	1	102
	O_S24_contig_180_consensus.p2					GO:0005509;GO:0019722		450	48061	242.168	20006	1253.09	0.193257					1.89e-96	1.79e-95	6.02e-97	1.14e-71	OG0000258	6	8	8	6	7	2	9	3	2	2	2	2	4	2	1	37	1	102
	O_S24_contig_3761_consensus.p1					GO:0007264;GO:0005085;GO:0043087		3423	4139	2.74173	4421	36.404	0.0753141					0	0	2.15e-81	0	OG0000259	13	15	9	11	10	1	4	3	2	1	1	1	3	1	2	24	1	102
	O_S24_contig_14261_consensus.p1	tigger transposable element-derived 6-like	8.2e-20	Melanaphis sacchari	69.89%	GO:0003677		282	12	0.096487	0	0	#DIV/0!					1.67e-13		1.91e-13		OG0000260	1	0	9	10	9	7	0	6	7	7	6	4	3	5	1	25	2	102
	O_S24_contig_11531_consensus.p1	: tigger transposable element-derived 6-like	1.3e-42	Microplitis demolitor	82.83%	GO:0003676		336	28	0.188954	4	0.335549	0.563118						4.85e-19		1.88e-26	OG0000260	1	0	9	10	9	7	0	6	7	7	6	4	3	5	1	25	2	102
	O_S24_contig_4660_consensus.p2					GO:0003676		606	214	0.800714	94	4.3721	0.183142						6.11e-39		1.39e-24	OG0000260	1	0	9	10	9	7	0	6	7	7	6	4	3	5	1	25	2	102
	O_S24_contig_8941_consensus.p2					GO:0003677		201	108	1.21833	110	15.4252	0.0789828					2.82e-16		1.84e-16		OG0000260	1	0	9	10	9	7	0	6	7	7	6	4	3	5	1	25	2	102
	O_S24_contig_6024_consensus.p2	tigger transposable element-derived 6-like	3.4e-27	Microplitis demolitor	72.45%			318	433	3.08743	210	18.6135	0.165871						3.56e-13			OG0000260	1	0	9	10	9	7	0	6	7	7	6	4	3	5	1	25	2	102
	O_S24_contig_12211_consensus.p1	: potassium sodium hyperpolarization-activated cyclic nucleotide-gated channel 1-like	2.7e-39	Microplitis demolitor	73.24%			474	148	0.707978	85	5.05447	0.14007					1.3e-12	2.72e-33			OG0000261	4	7	3	5	19	4	0	5	4	3	4	4	2	1	0	36	0	101
	O_S24_contig_12828_consensus.p1	: PDZ and LIM domain 3 isoform X2	4.7e-86	Microplitis demolitor	87.01%	GO:0005515		531	120	0.512417	402	21.3386	0.0240136					2.5e-18	4.9e-60		2.43e-16	OG0000262	9	10	12	6	4	2	12	6	2	2	2	0	2	1	0	31	0	101
	O_S24_contig_9748_consensus.p1	: fatty acid synthase	4.5e-121	Microplitis demolitor	92.31%	GO:0016788;GO:0005835;GO:0042967;GO:0016491;GO:0055114;GO:0031177;GO:0006633;GO:0004312	EC:2.3.1.85	666	87	0.296198	0	0	#DIV/0!					3.49e-59	4.63e-122		3.4e-118	OG0000263	5	2	6	3	9	2	5	2	2	11	3	9	10	7	3	17	5	101
	O_S24_contig_12141_consensus.p1	: fatty acid synthase	8e-90	Microplitis demolitor	84.76%	GO:0016788;GO:0005835;GO:0042967;GO:0016491;GO:0055114;GO:0031177;GO:0006633;GO:0004312	EC:2.3.1.85	630	133	0.478683	2	0.0894797	5.34962					3.36e-84	1.75e-80		4.12e-70	OG0000263	5	2	6	3	9	2	5	2	2	11	3	9	10	7	3	17	5	101
	O_S24_contig_14274_consensus.p1	acid synthase	3.2e-138	Microplitis demolitor	89.18%	GO:0003824		807	37	0.10396	541	18.8955	0.00550182					6.26e-83	1.18e-139		2.84e-91	OG0000263	5	2	6	3	9	2	5	2	2	11	3	9	10	7	3	17	5	101
	O_S24_contig_13281_consensus.p1	acid synthase	1.4e-221	Microplitis demolitor	88.6%	GO:0016491;GO:0055114;GO:0016740		1266	66	0.118208	887	19.7481	0.0059858					3.76e-81	0		2.82e-143	OG0000263	5	2	6	3	9	2	5	2	2	11	3	9	10	7	3	17	5	101
	O_S24_contig_9954_consensus.p1	acid synthase	5.5e-233	Microplitis demolitor	79.57%	GO:0003824		1671	100	0.135694	1728	29.1476	0.00465541					2.27e-60	0		1.5e-79	OG0000263	5	2	6	3	9	2	5	2	2	11	3	9	10	7	3	17	5	101
	O_S24_contig_9649_consensus.p1	acid synthase	0	Microplitis demolitor	82.63%	GO:0016491;GO:0008152;GO:0016740		2646	386	0.330776	4272	45.5068	0.00726872					0	0	7.76e-64	0	OG0000263	5	2	6	3	9	2	5	2	2	11	3	9	10	7	3	17	5	101
	O_S24_contig_552_consensus.p1	acid synthase	0	Microplitis demolitor	89.71%	GO:0016788;GO:0005835;GO:0042967;GO:0016491;GO:0055114;GO:0031177;GO:0006633;GO:0004312	EC:2.3.1.85	7326	75997	23.5216	17290	66.5216	0.353593					0	0	0	0	OG0000263	5	2	6	3	9	2	5	2	2	11	3	9	10	7	3	17	5	101
	O_S24_contig_9481_consensus.p1	signal cointegrator 1 complex subunit 1	1.3e-48	Microplitis demolitor	73.62%			480	72	0.340117	46	2.70117	0.125915					4.32e-38	4.43e-14	2.04e-42	3.34e-28	OG0000264	1	1	2	1	5	1	1	1	0	1	0	1	3	2	1	79	1	101
	O_S24_contig_2043_consensus.p1	: activating signal cointegrator 1 complex subunit 1	1.6e-127	Microplitis demolitor	73.65%	GO:0003723		1053	8467	18.2321	1542	41.2754	0.44172					1.04e-88	1.53e-56	4.53e-95	2.28e-60	OG0000264	1	1	2	1	5	1	1	1	0	1	0	1	3	2	1	79	1	101
	O_S24_contig_5558_consensus.p1	: transient receptor potential cation channel trpm isoform X2	0	Diachasma alloeum	96.73%	GO:0005216;GO:0034220;GO:0051262;GO:0016021		2013	2162	2.43528	1148	16.0743	0.151501					4.18e-102	0	4.05e-104	0	OG0000265	6	10	4	4	11	1	9	6	3	1	1	1	3	2	3	34	2	101
	O_S24_contig_8302_consensus.p1	: transient receptor potential cation channel trpm isoform X3	0	Microplitis demolitor	89.27%	GO:0005216;GO:0034220;GO:0051262;GO:0016021		2454	3149	2.90961	2019	23.1898	0.125469					0	0	0	0	OG0000265	6	10	4	4	11	1	9	6	3	1	1	1	3	2	3	34	2	101
	O_S24_contig_1919_consensus.p1	phosphatase and actin regulator 4 isoform X1	0	Microplitis demolitor	82.68%			2211	4946	5.07226	5894	75.1374	0.0675065					2.35e-111	0	3.58e-80	0	OG0000266	4	10	2	4	10	2	9	2	3	2	2	4	5	1	3	37	1	101
	O_S24_contig_12911_consensus.p1	alpha-1(XV) chain	3.5e-106	Diachasma alloeum	96.41%	GO:0005604;GO:0005581;GO:0005198;GO:0007155		501	96	0.43448	25	1.40649	0.308911						3.15e-94		9.16e-99	OG0000267	8	14	8	1	10	8	16	5	2	0	4	0	0	3	0	21	1	101
	O_S24_contig_11343_consensus.p1	: collagen alpha-1(XV) partial	2.1e-104	Megachile rotundata	87.98%			552	47	0.193061	75	3.82963	0.0504125						6.19e-97			OG0000267	8	14	8	1	10	8	16	5	2	0	4	0	0	3	0	21	1	101
	O_S24_contig_12757_consensus.p1	alpha-1(XV) chain	2.2e-97	Lasius niger	93.18%	GO:0005581		528	50	0.21472	77	4.11047	0.0522373						3.16e-65		1.37e-35	OG0000267	8	14	8	1	10	8	16	5	2	0	4	0	0	3	0	21	1	101
	O_S24_contig_8862_consensus.p1	band 3 anion transport isoform X2	2.3e-167	Apis dorsata	95.32%	GO:0016021;GO:0005452;GO:0006821;GO:0015701		837	666	1.8042	1286	43.3062	0.0416615					6.19e-64	9.05e-167		5.21e-168	OG0000268	9	9	7	1	7	1	13	2	2	2	1	1	6	3	1	35	1	101
	O_S24_contig_8554_consensus.p1	band 3 anion transport isoform X3	6.2e-144	Diachasma alloeum	78.47%			1029	1249	2.75222	1658	45.4155	0.060601					5.49e-54	5.54e-110		1.98e-99	OG0000268	9	9	7	1	7	1	13	2	2	2	1	1	6	3	1	35	1	101
	O_S24_contig_11098_consensus.p1	exchange 2 isoform X3	5.6e-270	Microplitis demolitor	93.2%	GO:0098656;GO:0016021;GO:0005452;GO:0006821;GO:0015701		1377	1141	1.87883	2261	46.2809	0.0405963					8.22e-85	7.57e-171	1.61e-15	0	OG0000268	9	9	7	1	7	1	13	2	2	2	1	1	6	3	1	35	1	101
	O_S24_contig_6712_consensus.p1	NAD kinase isoform X3	2e-200	Diachasma alloeum	100%	GO:0003951;GO:0006769;GO:0046497;GO:0019674;GO:0006741	EC:2.7.1.23	864	6207	16.2894	4729	154.273	0.105588	YP_009949250.1	32.8	9.5e-22	YP_009949250.1 DNA repair protein RecN [Escherichia phage 500465-1]	0	0	0	0	OG0000286	13	7	13	7	11	1	9	1	2	1	1	1	2	1	1	27	2	100
	O_S24_contig_4772_consensus.p1	: fragile X mental retardation syndrome-related 1 isoform X5	2.2e-143	Diachasma alloeum	97.69%	GO:0006417;GO:0003729		654	3180	11.0252	1379	59.4321	0.185509					1.43e-60	1.89e-131	4.83e-50	2.64e-139	OG0000288	5	5	4	5	8	1	11	4	4	1	1	1	4	2	2	39	3	100
	O_S24_contig_1994_consensus.p1	: fragile X mental retardation syndrome-related 1 isoform X5	4.1e-90	Diachasma alloeum	71.38%	GO:0006417;GO:0003729		909	6007	14.9841	1974	61.2094	0.2448					1.91e-44	8.5e-52	4.1e-20	4.28e-43	OG0000288	5	5	4	5	8	1	11	4	4	1	1	1	4	2	2	39	3	100
	O_S24_contig_545_consensus.p1	FH2 domain-containing 3 isoform X2	7.4e-305	Dufourea novaeangliae	91.13%			1605	3795	5.36134	840	14.7516	0.363441					0	0	0	0	OG0000289	8	3	3	6	1	2	9	2	4	1	3	1	4	2	1	49	1	100
	O_S24_contig_6631_consensus.p1	FH2 domain-containing 3 isoform X2	3.4e-197	Diachasma alloeum	98.02%			912	2831	7.03852	727	22.4685	0.313262					0	0	0	1.09e-171	OG0000289	8	3	3	6	1	2	9	2	4	1	3	1	4	2	1	49	1	100
	O_S24_contig_8308_consensus.p2	: facilitated trehalose transporter Tret1-like	2.9e-38	Fopius arisanus	74.38%	GO:0055085;GO:0022857;GO:0016021		372	29	0.176763	274	20.7607	0.0085143					3.56e-41	3.3e-48	5.51e-21	5.69e-42	OG0000290	26	1	12	1	2	1	1	1	3	1	2	1	28	2	2	14	2	100
	O_S24_contig_8308_consensus.p1	: facilitated trehalose transporter Tret1-like	1.9e-78	Microplitis demolitor	80.1%	GO:0055085;GO:0022857;GO:0016021		621	1713	6.25464	640	29.0485	0.215317					2.52e-76	1.19e-82	3.59e-39	1.03e-72	OG0000290	26	1	12	1	2	1	1	1	3	1	2	1	28	2	2	14	2	100
	O_S24_contig_44_consensus.p1	-binding isoform X3	0	Cephus cinctus	83.94%	GO:0004402;GO:0005667;GO:0008270;GO:0042967;GO:0005515;GO:0003713;GO:0045941;GO:0016573;GO:0042025;GO:0000123	EC:2.3.1.48	6801	12827	4.2765	8409	34.8503	0.122711					0	0	0	0	OG0000294	6	8	4	4	10	1	4	2	2	15	4	2	7	1	4	24	2	100
	O_S24_contig_4038_consensus.p1	-binding 25	8.4e-157	Fopius arisanus	93.8%	GO:0003676;GO:0006397		822	4502	12.4185	1558	53.4233	0.232455					1.29e-102	3.61e-130	2.7e-62	3.75e-112	OG0000295	2	3	1	1	2	1	2	1	1	4	2	1	11	2	2	62	2	100
	O_S24_contig_6101_consensus.p1	RNA-binding 25 isoform X1	0	Microplitis demolitor	91.77%	GO:0003723;GO:0006397		1929	12888	15.1492	4647	67.9009	0.223108					7.72e-133	1.59e-149	1.2e-139	2.63e-138	OG0000295	2	3	1	1	2	1	2	1	1	4	2	1	11	2	2	62	2	100
	O_S24_contig_10616_consensus.p1	XP_014216390.1uncharacterized protein LOC106645125 isoform X1	2.2e-11	Copidosoma floridanum	67.61%			219	86	0.890412	0	0	#DIV/0!							3.5e-14		OG0000297	0	0	0	0	0	95	0	1	0	1	1	0	0	1	0	0	1	100
	O_S24_contig_11695_consensus.p1	: membrane metallo-endopeptidase-like 1	2e-46	Microplitis demolitor	65.19%	GO:0006508;GO:0004222	EC:3.4.24	546	33	0.137043	6	0.309737	0.44245					1.13e-28	2.62e-34		6.39e-45	OG0000299	9	4	6	4	1	6	0	4	6	3	3	3	10	12	0	20	8	99
	O_S24_contig_11775_consensus.p1	: neprilysin isoform X2	6.4e-44	Microplitis demolitor	66.86%	GO:0006508;GO:0004222	EC:3.4.24	522	59	0.256282	6	0.323978	0.791047					2.01e-28	4.18e-33		2.97e-40	OG0000299	9	4	6	4	1	6	0	4	6	3	3	3	10	12	0	20	8	99
	O_S24_contig_9703_consensus.p1	: membrane metallo-endopeptidase-like 1	5e-183	Microplitis demolitor	71.52%	GO:0006508;GO:0004222	EC:3.4.24	1599	248	0.351674	464	8.17908	0.0429967					1.66e-57	1.93e-130	1.05e-26	1.14e-151	OG0000299	9	4	6	4	1	6	0	4	6	3	3	3	10	12	0	20	8	99
	O_S24_contig_11331_consensus.p1	: membrane metallo-endopeptidase-like 1	1.4e-158	Microplitis demolitor	67.59%	GO:0006508;GO:0004222	EC:3.4.24	1467	128	0.197841	591	11.3551	0.017423					3.9e-53	7.96e-135	2.92e-34	2.14e-145	OG0000299	9	4	6	4	1	6	0	4	6	3	3	3	10	12	0	20	8	99
	O_S24_contig_11722_consensus.p1	: membrane metallo-endopeptidase-like 1	3.7e-226	Microplitis demolitor	69.69%	GO:0006508;GO:0004222	EC:3.4.24	2040	338	0.375684	1252	17.2985	0.0217177					1.93e-94	4.6e-168	1.17e-45	0	OG0000299	9	4	6	4	1	6	0	4	6	3	3	3	10	12	0	20	8	99
	O_S24_contig_9702_consensus.p1	: membrane metallo-endopeptidase-like 1	4.2e-52	Diachasma alloeum	76.43%	GO:0006508;GO:0004222	EC:3.4.24	468	81	0.392442	334	20.1157	0.0195092					8.4e-45	3.49e-41	8.17e-21	9.78e-50	OG0000299	9	4	6	4	1	6	0	4	6	3	3	3	10	12	0	20	8	99
	O_S24_contig_11658_consensus.p1	: membrane metallo-endopeptidase-like 1	1.5e-105	Diachasma alloeum	73.96%	GO:0006508;GO:0004222	EC:3.4.24	849	532	1.42082	814	27.0241	0.0525762	YP_003969699.1	32.3	2.2e-28	YP_003969699.1 putative metalloendopeptidase [Cafeteria roenbergensis virus BV-PW1]	3.34e-78	1.76e-80	1.1e-37	2.74e-89	OG0000299	9	4	6	4	1	6	0	4	6	3	3	3	10	12	0	20	8	99
	O_S24_contig_8982_consensus.p1	: membrane metallo-endopeptidase-like 1	4.5e-189	Microplitis demolitor	69.45%	GO:0006508;GO:0004222	EC:3.4.24	1683	384	0.517349	3143	52.6375	0.00982853					5.95e-62	2.07e-144	4.52e-30	4.31e-158	OG0000299	9	4	6	4	1	6	0	4	6	3	3	3	10	12	0	20	8	99
	O_S24_contig_6924_consensus.p1	: membrane metallo-endopeptidase-like 1	4.4e-213	Microplitis demolitor	71.55%	GO:0006508;GO:0004222	EC:3.4.24	1824	1605	1.9952	8047	124.35	0.0160451	YP_003969699.1	26.6	7.4e-30	YP_003969699.1 putative metalloendopeptidase [Cafeteria roenbergensis virus BV-PW1]	7.17e-147	5.85e-159	7.91e-63	0	OG0000299	9	4	6	4	1	6	0	4	6	3	3	3	10	12	0	20	8	99
	O_S24_contig_12350_consensus.p1	: membrane metallo-endopeptidase-like 1	4.5e-53	Microplitis demolitor	75.56%	GO:0006508;GO:0004222	EC:3.4.24	594	70	0.267207	2775	131.677	0.00202926					2.04e-26	1.12e-50	3.98e-17	6.53e-52	OG0000299	9	4	6	4	1	6	0	4	6	3	3	3	10	12	0	20	8	99
	O_S24_contig_12427_consensus.p1	: membrane metallo-endopeptidase-like 1	4.2e-57	Diachasma alloeum	69.31%	GO:0006508;GO:0004222	EC:3.4.24	588	120	0.462744	4419	211.827	0.00218453					2.69e-53	1.64e-42	1.67e-19	7.29e-56	OG0000299	9	4	6	4	1	6	0	4	6	3	3	3	10	12	0	20	8	99
	O_S24_contig_7621_consensus.p1	: membrane metallo-endopeptidase-like 1	5.2e-51	Microplitis demolitor	66.84%	GO:0006508;GO:0004222	EC:3.4.24	582	78	0.303884	4514	218.612	0.00139006					1.56e-27	1.27e-33		3.66e-46	OG0000299	9	4	6	4	1	6	0	4	6	3	3	3	10	12	0	20	8	99
	O_S24_contig_5056_consensus.p1	: guanine nucleotide-releasing factor 2	0	Microplitis demolitor	88.66%	GO:0007264;GO:0005085;GO:0043087		2544	1248	1.11233	1878	20.8072	0.053459					0	0	1.31e-120	0	OG0000300	5	13	7	1	7	1	10	4	3	1	1	1	14	2	1	27	1	99
	O_S24_contig_6846_consensus.p1	nucleotide-releasing factor 2	4e-245	Harpegnathos saltator	98.62%	GO:0007264;GO:0005085;GO:0043087		1092	304	0.63123	1210	31.2318	0.0202111					0	0	0	0	OG0000300	5	13	7	1	7	1	10	4	3	1	1	1	14	2	1	27	1	99
	O_S24_contig_150_consensus.p1					GO:0005085;GO:0043087		3729	5382	3.27256	2143	16.1981	0.202033					0	0	1.24e-66	0	OG0000302	6	2	3	2	1	1	5	1	1	1	2	3	3	1	4	62	1	99
	O_S24_contig_4656_consensus.p1	sex-lethal homolog	7e-170	Microplitis demolitor	91.64%	GO:0003723;GO:1990904		864	3587	9.41357	3055	99.6626	0.0944543					8.75e-138	2.5e-135	1.23e-139	1.21e-13	OG0000303	8	7	3	1	13	1	22	1	1	1	1	1	4	1	1	33	0	99
	O_S24_contig_5697_consensus.p1	5 -AMP-activated kinase subunit gamma-2 isoform X1	0	Diachasma alloeum	88.36%	GO:0032559;GO:0071900		3054	7739	5.74582	6691	61.7528	0.0930455					0	0	0	0	OG0000304	5	2	2	2	2	4	16	3	3	1	1	1	7	1	3	45	1	99
	O_S24_contig_1358_consensus.p2	---NA---						354	3145	20.1444	0	0	#DIV/0!									OG0000306	0	0	0	0	0	0	0	0	0	0	0	0	0	99	0	0	0	99
	O_S24_contig_14021_consensus.p1	---NA---						558	32	0.130033	0	0	#DIV/0!									OG0000306	0	0	0	0	0	0	0	0	0	0	0	0	0	99	0	0	0	99
	O_S24_contig_3592_consensus.p1	---NA---						255	246	2.18742	0	0	#DIV/0!									OG0000306	0	0	0	0	0	0	0	0	0	0	0	0	0	99	0	0	0	99
	O_S24_contig_569_consensus.p2	---NA---						192	2365	27.9297	0	0	#DIV/0!									OG0000306	0	0	0	0	0	0	0	0	0	0	0	0	0	99	0	0	0	99
	O_S24_contig_7911_consensus.p1	---NA---				GO:0008237		795	548	1.56297	1	0.0354542	44.0841								1.33e-13	OG0000306	0	0	0	0	0	0	0	0	0	0	0	0	0	99	0	0	0	99
	O_S24_contig_131_consensus.p1	---NA---						711	8461	26.9829	1	0.0396429	680.649									OG0000306	0	0	0	0	0	0	0	0	0	0	0	0	0	99	0	0	0	99
	O_S24_contig_846_consensus.p1	---NA---						660	29383	100.946	2	0.0854124	1181.86									OG0000306	0	0	0	0	0	0	0	0	0	0	0	0	0	99	0	0	0	99
	O_S24_contig_3863_consensus.p1	KAF2881188.1hypothetical protein ILUMI_25013	8.3e-09	Ignelater luminosus	50.29%	GO:0008237		564	14098	56.6781	2	0.0999507	567.06									OG0000306	0	0	0	0	0	0	0	0	0	0	0	0	0	99	0	0	0	99
	O_S24_contig_62_consensus.p1	metallo ase 3-like	1.5e-17	Solenopsis invicta	40.31%	GO:0006508;GO:0004222	EC:3.4.24	1335	204209	346.841	6	0.126679	2737.95						2.29e-11		8.19e-14	OG0000306	0	0	0	0	0	0	0	0	0	0	0	0	0	99	0	0	0	99
	O_S24_contig_10533_consensus.p2	---NA---						417	108	0.587252	2	0.135185	4.34406									OG0000306	0	0	0	0	0	0	0	0	0	0	0	0	0	99	0	0	0	99
	O_S24_contig_743_consensus.p1	: venom metallo ase 3-like	9.9e-13	Meteorus pulchricornis	50%	GO:0006508;GO:0004222	EC:3.4.24	1413	30034	48.1956	8	0.159582	302.012					2.22e-11			6.61e-27	OG0000306	0	0	0	0	0	0	0	0	0	0	0	0	0	99	0	0	0	99
	O_S24_contig_10742_consensus.p3	---NA---						174	83	1.0816	1	0.161989	6.67697									OG0000306	0	0	0	0	0	0	0	0	0	0	0	0	0	99	0	0	0	99
	O_S24_contig_6490_consensus.p1	metallo ase 3-like	3.4e-22	Fopius arisanus	44.36%	GO:0006508;GO:0004222	EC:3.4.24	1407	7787	12.5491	9	0.180295	69.6032					4.84e-16	1.9e-12		3.1e-19	OG0000306	0	0	0	0	0	0	0	0	0	0	0	0	0	99	0	0	0	99
	O_S24_contig_7929_consensus.p3	---NA---						156	12	0.174419	1	0.18068	0.965346									OG0000306	0	0	0	0	0	0	0	0	0	0	0	0	0	99	0	0	0	99
	O_S24_contig_11727_consensus.p1	---NA---						621	54	0.197169	4	0.181553	1.08601									OG0000306	0	0	0	0	0	0	0	0	0	0	0	0	0	99	0	0	0	99
	O_S24_contig_6275_consensus.p1	: venom metallo ase 3-like	2.1e-14	Microplitis demolitor	46.47%	GO:0006508;GO:0004222	EC:3.4.24	882	7158	18.4018	6	0.191742	95.9715									OG0000306	0	0	0	0	0	0	0	0	0	0	0	0	0	99	0	0	0	99
	O_S24_contig_2664_consensus.p1	---NA---				GO:0008237		651	14634	50.9705	6	0.25978	196.207									OG0000306	0	0	0	0	0	0	0	0	0	0	0	0	0	99	0	0	0	99
	O_S24_contig_328_consensus.p1	: A disintegrin and metallo ase with thrombospondin motifs 1-like	7.6e-15	Trichogramma pretiosum	45.27%	GO:0006508;GO:0004222	EC:3.4.24	1335	149906	254.609	13	0.274471	927.635					2.5e-13			3.56e-25	OG0000306	0	0	0	0	0	0	0	0	0	0	0	0	0	99	0	0	0	99
	O_S24_contig_2381_consensus.p1	disintegrin and metallo ase with thrombospondin motifs 15-like	8.8e-13	Trichogramma pretiosum	37.98%	GO:0008237		1533	5029	7.43834	15	0.275793	26.9707								4.91e-11	OG0000306	0	0	0	0	0	0	0	0	0	0	0	0	0	99	0	0	0	99
	O_S24_contig_12455_consensus.p1					GO:0006508;GO:0004222	EC:3.4.24	1653	7033	9.64727	25	0.426287	22.6309								1.17e-23	OG0000306	0	0	0	0	0	0	0	0	0	0	0	0	0	99	0	0	0	99
	O_S24_contig_1280_consensus.p1	: A disintegrin and metallo ase with thrombospondin motifs 1-like	1.3e-10	Microplitis demolitor	41.81%	GO:0008237		1563	31882	46.2512	30	0.541	85.4921								1.54e-23	OG0000306	0	0	0	0	0	0	0	0	0	0	0	0	0	99	0	0	0	99
	O_S24_contig_844_consensus.p1	: venom metallo ase 2-like	1.1e-12	Fopius arisanus	41.23%	GO:0006508;GO:0004222	EC:3.4.24	966	78296	183.78	19	0.554385	331.503									OG0000306	0	0	0	0	0	0	0	0	0	0	0	0	0	99	0	0	0	99
	O_S24_contig_2829_consensus.p1	---NA---						693	24227	79.2689	14	0.569416	139.211								1.09e-11	OG0000306	0	0	0	0	0	0	0	0	0	0	0	0	0	99	0	0	0	99
	O_S24_contig_3908_consensus.p1	: A disintegrin and metallo ase with thrombospondin motifs 18-like	1.4e-19	Fopius arisanus	45.45%	GO:0008237		1071	18928	40.073	22	0.578986	69.2124								1.95e-19	OG0000306	0	0	0	0	0	0	0	0	0	0	0	0	0	99	0	0	0	99
	O_S24_contig_1993_consensus.p1	: venom metallo ase 2-like	1e-12	Microplitis demolitor	36.73%	GO:0008237		1140	12988	25.8329	25	0.618116	41.793								9.31e-13	OG0000306	0	0	0	0	0	0	0	0	0	0	0	0	0	99	0	0	0	99
	O_S24_contig_3887_consensus.p1	---NA---						258	6760	59.4105	6	0.655491	90.6352									OG0000306	0	0	0	0	0	0	0	0	0	0	0	0	0	99	0	0	0	99
	O_S24_contig_1997_consensus.p1	A disintegrin and metallo ase with thrombospondin motifs 18-like isoform X1	7e-15	Odontomachus brunneus	45.81%	GO:0006508;GO:0004222	EC:3.4.24	1089	23823	49.6027	29	0.750594	66.0846								4.21e-18	OG0000306	0	0	0	0	0	0	0	0	0	0	0	0	0	99	0	0	0	99
	O_S24_contig_216_consensus.p2	---NA---				GO:0006508;GO:0004222	EC:3.4.24	561	8866	35.8345	15	0.753639	47.5486									OG0000306	0	0	0	0	0	0	0	0	0	0	0	0	0	99	0	0	0	99
	O_S24_contig_2141_consensus.p1					GO:0008237		558	22457	91.2545	15	0.757691	120.438								4.86e-14	OG0000306	0	0	0	0	0	0	0	0	0	0	0	0	0	99	0	0	0	99
	O_S24_contig_2382_consensus.p1	---NA---				GO:0008237		618	8672	31.8176	17	0.775346	41.0367									OG0000306	0	0	0	0	0	0	0	0	0	0	0	0	0	99	0	0	0	99
	O_S24_contig_881_consensus.p1	BAL70303.1hypothetical protein	3.6e-18	Meteorus pulchricornis	56.6%			426	71103	378.456	12	0.793974	476.66									OG0000306	0	0	0	0	0	0	0	0	0	0	0	0	0	99	0	0	0	99
	O_S24_contig_12359_consensus.p1							492	91	0.419385	14	0.802043	0.522896								5.84e-11	OG0000306	0	0	0	0	0	0	0	0	0	0	0	0	0	99	0	0	0	99
	O_S24_contig_10531_consensus.p1	---NA---						621	177	0.646276	19	0.862376	0.749413									OG0000306	0	0	0	0	0	0	0	0	0	0	0	0	0	99	0	0	0	99
	O_S24_contig_1703_consensus.p1	---NA---				GO:0008237		996	135814	309.187	31	0.877278	352.439									OG0000306	0	0	0	0	0	0	0	0	0	0	0	0	0	99	0	0	0	99
	O_S24_contig_8588_consensus.p1	disintegrin and metallo ase with thrombospondin motifs 1	2.5e-13	Camponotus floridanus	44.44%	GO:0008237		600	3001	11.341	19	0.89256	12.7062								1.22e-15	OG0000306	0	0	0	0	0	0	0	0	0	0	0	0	0	99	0	0	0	99
	O_S24_contig_1592_consensus.p1	---NA---						585	21729	84.221	19	0.915446	92									OG0000306	0	0	0	0	0	0	0	0	0	0	0	0	0	99	0	0	0	99
	O_S24_contig_378_consensus.p1	BAL70303.1hypothetical protein	1.6e-09	Meteorus pulchricornis	48.15%	GO:0008237		768	21130	62.3842	26	0.954217	65.3774								7.56e-11	OG0000306	0	0	0	0	0	0	0	0	0	0	0	0	0	99	0	0	0	99
	O_S24_contig_2475_consensus.p1	metallo ase 3-like	1.6e-10	Microplitis demolitor	47.32%	GO:0006508;GO:0004222	EC:3.4.24	696	22632	73.731	25	1.01243	72.8257									OG0000306	0	0	0	0	0	0	0	0	0	0	0	0	0	99	0	0	0	99
	O_S24_contig_91_consensus.p1	: venom metallo ase 3-like	3.5e-15	Vollenhovia emeryi	43.3%	GO:0006508;GO:0004222	EC:3.4.24	873	70324	182.653	32	1.03317	176.789									OG0000306	0	0	0	0	0	0	0	0	0	0	0	0	0	99	0	0	0	99
	O_S24_contig_564_consensus.p1	---NA---						213	2317	24.6651	8	1.05863	23.299									OG0000306	0	0	0	0	0	0	0	0	0	0	0	0	0	99	0	0	0	99
	O_S24_contig_377_consensus.p1	---NA---						423	41086	220.237	16	1.06614	206.574									OG0000306	0	0	0	0	0	0	0	0	0	0	0	0	0	99	0	0	0	99
	O_S24_contig_126_consensus.p1	: venom metallo ase 3-like	2.9e-11	Microplitis demolitor	39.29%	GO:0006508;GO:0004222	EC:3.4.24	1509	1121312	1684.9	58	1.08336	1555.25									OG0000306	0	0	0	0	0	0	0	0	0	0	0	0	0	99	0	0	0	99
	O_S24_contig_2593_consensus.p1	---NA---						183	14069	174.321	8	1.23218	141.473									OG0000306	0	0	0	0	0	0	0	0	0	0	0	0	0	99	0	0	0	99
	O_S24_contig_830_consensus.p1	: venom metallo ase 3-like	2.9e-15	Microplitis demolitor	47.87%	GO:0006508;GO:0004222	EC:3.4.24	624	95867	348.354	28	1.26476	275.431							1.04e-13		OG0000306	0	0	0	0	0	0	0	0	0	0	0	0	0	99	0	0	0	99
	O_S24_contig_5699_consensus.p1	: A disintegrin and metallo ase with thrombospondin motifs 18-like	6.7e-20	Fopius arisanus	41.64%	GO:0006508;GO:0004222	EC:3.4.24	1044	4351	9.44985	48	1.29591	7.29205								2.46e-16	OG0000306	0	0	0	0	0	0	0	0	0	0	0	0	0	99	0	0	0	99
	O_S24_contig_10725_consensus.p1	BAL70303.1hypothetical protein	4.6e-13	Meteorus pulchricornis	53.27%	GO:0008237		726	161	0.502835	34	1.32001	0.380933									OG0000306	0	0	0	0	0	0	0	0	0	0	0	0	0	99	0	0	0	99
	O_S24_contig_563_consensus.p1							315	17704	127.438	15	1.34219	94.9471									OG0000306	0	0	0	0	0	0	0	0	0	0	0	0	0	99	0	0	0	99
	O_S24_contig_8270_consensus.p1	---NA---				GO:0008237		522	347	1.50729	25	1.34991	1.11658								1.46e-11	OG0000306	0	0	0	0	0	0	0	0	0	0	0	0	0	99	0	0	0	99
	O_S24_contig_489_consensus.p1	: venom metallo ase 3-like	4.1e-20	Microplitis demolitor	43.93%	GO:0006508;GO:0004222	EC:3.4.24	1074	59436	125.482	52	1.36469	91.9492								4.14e-15	OG0000306	0	0	0	0	0	0	0	0	0	0	0	0	0	99	0	0	0	99
	O_S24_contig_264_consensus.p1	: venom metallo ase 3-like	2.5e-18	Trachymyrmex cornetzi	44%	GO:0008237		1155	5945	11.671	56	1.3666	8.54015								1.1e-24	OG0000306	0	0	0	0	0	0	0	0	0	0	0	0	0	99	0	0	0	99
	O_S24_contig_224_consensus.p1	: venom metallo ase 3-like	5.8e-12	Microplitis demolitor	44.72%	GO:0008237		834	52515	142.776	42	1.41944	100.586								1.02e-16	OG0000306	0	0	0	0	0	0	0	0	0	0	0	0	0	99	0	0	0	99
	O_S24_contig_1266_consensus.p1	---NA---						663	83558	285.766	34	1.44544	197.702									OG0000306	0	0	0	0	0	0	0	0	0	0	0	0	0	99	0	0	0	99
	O_S24_contig_529_consensus.p1							735	26127	80.6007	39	1.49559	53.8923									OG0000306	0	0	0	0	0	0	0	0	0	0	0	0	0	99	0	0	0	99
	O_S24_contig_678_consensus.p1	: A disintegrin and metallo ase with thrombospondin motifs 5-like	4.3e-19	Microplitis demolitor	47.2%	GO:0006508;GO:0004222	EC:3.4.24	1233	68291	125.585	67	1.5316	81.9956								3.36e-13	OG0000306	0	0	0	0	0	0	0	0	0	0	0	0	0	99	0	0	0	99
	O_S24_contig_369_consensus.p1	metallo ase 3-like	1.4e-16	Diachasma alloeum	45.6%	GO:0006508;GO:0004222	EC:3.4.24	861	108702	286.267	47	1.53861	186.055									OG0000306	0	0	0	0	0	0	0	0	0	0	0	0	0	99	0	0	0	99
	O_S24_contig_2828_consensus.p1	metallo ase 3-like	1.5e-11	Diachasma alloeum	44.75%	GO:0006508;GO:0004222	EC:3.4.24	1293	25800	45.2437	71	1.54773	29.2323					3.16e-14			6.38e-15	OG0000306	0	0	0	0	0	0	0	0	0	0	0	0	0	99	0	0	0	99
	O_S24_contig_674_consensus.p1	---NA---						489	28897	133.992	28	1.61393	83.0226									OG0000306	0	0	0	0	0	0	0	0	0	0	0	0	0	99	0	0	0	99
	O_S24_contig_843_consensus.p1	---NA---				GO:0008237		708	150569	482.213	41	1.63225	295.429									OG0000306	0	0	0	0	0	0	0	0	0	0	0	0	0	99	0	0	0	99
	O_S24_contig_10_consensus.p1	metallo ase 3 isoform X3	2e-16	Chelonus inanitus	44.16%	GO:0006508;GO:0004222	EC:3.4.24	1251	316626	573.886	81	1.825	314.458								1.35e-16	OG0000306	0	0	0	0	0	0	0	0	0	0	0	0	0	99	0	0	0	99
	O_S24_contig_943_consensus.p1	---NA---						579	25785	100.978	38	1.84986	54.5865									OG0000306	0	0	0	0	0	0	0	0	0	0	0	0	0	99	0	0	0	99
	O_S24_contig_1068_consensus.p1	metallo ase 3-like	3.3e-10	Pseudomyrmex gracilis	45.2%	GO:0008237		747	19864	60.2952	51	1.92435	31.3327									OG0000306	0	0	0	0	0	0	0	0	0	0	0	0	0	99	0	0	0	99
	O_S24_contig_673_consensus.p1	---NA---				GO:0008237		1122	88085	178.011	84	2.11019	84.3576									OG0000306	0	0	0	0	0	0	0	0	0	0	0	0	0	99	0	0	0	99
	O_S24_contig_5344_consensus.p1	---NA---						498	2473	11.2598	38	2.15075	5.23531									OG0000306	0	0	0	0	0	0	0	0	0	0	0	0	0	99	0	0	0	99
	O_S24_contig_1058_consensus.p1	BAL70303.1hypothetical protein	7.9e-17	Meteorus pulchricornis	55.66%	GO:0008237		840	14505	39.1539	65	2.18107	17.9517								5.77e-14	OG0000306	0	0	0	0	0	0	0	0	0	0	0	0	0	99	0	0	0	99
	O_S24_contig_94_consensus.p1	---NA---						420	46327	250.104	35	2.34884	106.48									OG0000306	0	0	0	0	0	0	0	0	0	0	0	0	0	99	0	0	0	99
	O_S24_contig_4464_consensus.p1	---NA---						855	29612	78.5305	82	2.70323	29.0506									OG0000306	0	0	0	0	0	0	0	0	0	0	0	0	0	99	0	0	0	99
	O_S24_contig_3164_consensus.p1					GO:0006508;GO:0004222	EC:3.4.24	1053	76487	164.701	102	2.73028	60.3239									OG0000306	0	0	0	0	0	0	0	0	0	0	0	0	0	99	0	0	0	99
	O_S24_contig_420_consensus.p1	---NA---				GO:0008237		834	35906	97.6197	89	3.00787	32.4548									OG0000306	0	0	0	0	0	0	0	0	0	0	0	0	0	99	0	0	0	99
	O_S24_contig_2114_consensus.p1	---NA---						540	114404	480.379	58	3.0274	158.677									OG0000306	0	0	0	0	0	0	0	0	0	0	0	0	0	99	0	0	0	99
	O_S24_contig_7318_consensus.p1	---NA---				GO:0008237		654	469	1.62604	72	3.10306	0.524013									OG0000306	0	0	0	0	0	0	0	0	0	0	0	0	0	99	0	0	0	99
	O_S24_contig_2436_consensus.p1	metallo ase 3-like	1.3e-10	Megalopta genalis	44.95%	GO:0008237		702	175849	567.988	80	3.21209	176.828									OG0000306	0	0	0	0	0	0	0	0	0	0	0	0	0	99	0	0	0	99
	O_S24_contig_4577_consensus.p1	metallo ase 3-like	5.4e-16	Microplitis demolitor	45.52%	GO:0008237		888	4694	11.9858	109	3.45978	3.46432								2.88e-11	OG0000306	0	0	0	0	0	0	0	0	0	0	0	0	0	99	0	0	0	99
	O_S24_contig_1358_consensus.p1	: venom metallo ase 2-like	1.1e-16	Fopius arisanus	41.96%	GO:0006508;GO:0004222	EC:3.4.24	1524	56118	83.4937	197	3.64348	22.9159					2.44e-14	1.46e-14		1.46e-19	OG0000306	0	0	0	0	0	0	0	0	0	0	0	0	0	99	0	0	0	99
	O_S24_contig_6930_consensus.p3	---NA---						153	464	6.87643	20	3.68446	1.86634									OG0000306	0	0	0	0	0	0	0	0	0	0	0	0	0	99	0	0	0	99
	O_S24_contig_1539_consensus.p1	---NA---						642	97995	346.103	91	3.99523	86.6292								3.76e-11	OG0000306	0	0	0	0	0	0	0	0	0	0	0	0	0	99	0	0	0	99
	O_S24_contig_297_consensus.p1					GO:0006508;GO:0004222	EC:3.4.24	1563	180564	261.944	238	4.29193	61.0318					8.5e-12			1.57e-14	OG0000306	0	0	0	0	0	0	0	0	0	0	0	0	0	99	0	0	0	99
	O_S24_contig_2380_consensus.p1					GO:0008237		426	94	0.500328	65	4.3007	0.116337								3.89e-11	OG0000306	0	0	0	0	0	0	0	0	0	0	0	0	0	99	0	0	0	99
	O_S24_contig_166_consensus.p1	---NA---						387	95101	557.199	63	4.58843	121.436									OG0000306	0	0	0	0	0	0	0	0	0	0	0	0	0	99	0	0	0	99
	O_S24_contig_2762_consensus.p1							534	57781	245.347	90	4.75047	51.6469									OG0000306	0	0	0	0	0	0	0	0	0	0	0	0	0	99	0	0	0	99
	O_S24_contig_549_consensus.p1	---NA---						480	93827	443.224	84	4.93257	89.8566								1.17e-11	OG0000306	0	0	0	0	0	0	0	0	0	0	0	0	0	99	0	0	0	99
	O_S24_contig_1241_consensus.p1	metallo ase 3-like	4.1e-17	Microplitis demolitor	41.37%	GO:0008237		1107	73161	149.854	199	5.06688	29.5752								1.39e-18	OG0000306	0	0	0	0	0	0	0	0	0	0	0	0	0	99	0	0	0	99
	O_S24_contig_1633_consensus.p1	disintegrin and metallo ase with thrombospondin motifs 12	1.3e-10	Diachasma alloeum	43.71%	GO:0008237		849	93530	249.793	156	5.17907	48.2312								1.68e-14	OG0000306	0	0	0	0	0	0	0	0	0	0	0	0	0	99	0	0	0	99
	O_S24_contig_569_consensus.p1	---NA---						258	90803	798.026	49	5.35317	149.075									OG0000306	0	0	0	0	0	0	0	0	0	0	0	0	0	99	0	0	0	99
	O_S24_contig_406_consensus.p1	disintegrin and metallo ase with thrombospondin motifs 12	4.8e-09	Diachasma alloeum	42.55%	GO:0008237		807	245677	690.284	155	5.41369	127.507									OG0000306	0	0	0	0	0	0	0	0	0	0	0	0	0	99	0	0	0	99
	O_S24_contig_9760_consensus.p1	BAL70303.1hypothetical protein	1.4e-16	Meteorus pulchricornis	51.89%			477	144	0.684511	92	5.43631	0.125915								4.91e-14	OG0000306	0	0	0	0	0	0	0	0	0	0	0	0	0	99	0	0	0	99
	O_S24_contig_1198_consensus.p1	---NA---						393	164282	947.838	81	5.80935	163.157									OG0000306	0	0	0	0	0	0	0	0	0	0	0	0	0	99	0	0	0	99
	O_S24_contig_10533_consensus.p1					GO:0008237		786	2327	6.7129	168	6.02451	1.11427								3.06e-17	OG0000306	0	0	0	0	0	0	0	0	0	0	0	0	0	99	0	0	0	99
	O_S24_contig_2351_consensus.p1	---NA---						279	1384	11.2478	60	6.06153	1.85561									OG0000306	0	0	0	0	0	0	0	0	0	0	0	0	0	99	0	0	0	99
	O_S24_contig_378_consensus.p2	---NA---						477	75437	358.594	104	6.1454	58.3516									OG0000306	0	0	0	0	0	0	0	0	0	0	0	0	0	99	0	0	0	99
	O_S24_contig_981_consensus.p1	and metallo ase domain-containing 28-like isoform X2	2.2e-09	Leptotrombidium deliense	43.65%	GO:0006508;GO:0004222	EC:3.4.24	582	133918	521.738	141	6.82859	76.4049									OG0000306	0	0	0	0	0	0	0	0	0	0	0	0	0	99	0	0	0	99
	O_S24_contig_6365_consensus.p1	: A disintegrin and metallo ase with thrombospondin motifs 1-like	2.4e-19	Microplitis demolitor	46.04%	GO:0008237		1188	4065	7.75855	297	7.04652	1.10105								1.13e-13	OG0000306	0	0	0	0	0	0	0	0	0	0	0	0	0	99	0	0	0	99
	O_S24_contig_216_consensus.p1	---NA---				GO:0008237		837	354198	959.527	218	7.34118	130.705								1.47e-12	OG0000306	0	0	0	0	0	0	0	0	0	0	0	0	0	99	0	0	0	99
	O_S24_contig_7929_consensus.p1	BAL70303.1hypothetical protein	2.6e-17	Meteorus pulchricornis	56.14%	GO:0008237		768	1554	4.58803	216	7.92734	0.578761								5.14e-12	OG0000306	0	0	0	0	0	0	0	0	0	0	0	0	0	99	0	0	0	99
	O_S24_contig_534_consensus.p1	---NA---						363	26475	165.373	107	8.3083	19.9046									OG0000306	0	0	0	0	0	0	0	0	0	0	0	0	0	99	0	0	0	99
	O_S24_contig_429_consensus.p1					GO:0008237		1506	291603	439.039	606	11.3418	38.7098								2.79e-18	OG0000306	0	0	0	0	0	0	0	0	0	0	0	0	0	99	0	0	0	99
	O_S24_contig_7310_consensus.p1	---NA---				GO:0008237		756	10637	31.9032	332	12.378	2.57741								6.72e-12	OG0000306	0	0	0	0	0	0	0	0	0	0	0	0	0	99	0	0	0	99
	O_S24_contig_61_consensus.p1	BAL70303.1hypothetical protein	1.1e-15	Meteorus pulchricornis	55.56%			444	563303	2876.71	235	14.9183	192.831									OG0000306	0	0	0	0	0	0	0	0	0	0	0	0	0	99	0	0	0	99
	O_S24_contig_10983_consensus.p1	disintegrin and metallo ase with thrombospondin motifs 17	3.8e-16	Meteorus pulchricornis	55.14%	GO:0008237		549	3598	14.8602	420	21.5631	0.68915								3.16e-14	OG0000306	0	0	0	0	0	0	0	0	0	0	0	0	0	99	0	0	0	99
	O_S24_contig_927_consensus.p1	metallo ase 3-like	7.2e-10	Copidosoma floridanum	45.71%	GO:0006508;GO:0004222	EC:3.4.24	693	87331	285.74	566	23.0207	12.4123								5.46e-16	OG0000306	0	0	0	0	0	0	0	0	0	0	0	0	0	99	0	0	0	99
	O_S24_contig_5627_consensus.p1	: filamin-A isoform X3	0	Microplitis demolitor	95.41%	GO:0003779		6735	2632	0.886104	5796	24.2564	0.0365308					0	0	0	0	OG0000307	7	9	5	3	6	2	10	1	2	0	1	1	5	1	2	42	1	98
	O_S24_contig_6942_consensus.p4	: henna isoform X2	3.7e-25	Neodiprion lecontei	96.55%	GO:0006559;GO:0009094;GO:0000162;GO:0004505;GO:0005506;GO:0006571;GO:0055114	EC:1.14.16.1	177	338	4.32992	379	60.3533	0.0717429					9.13e-27	1.01e-26		3.76e-26	OG0000308	6	5	4	4	5	3	8	4	3	3	3	3	4	1	0	39	3	98
	O_S24_contig_7233_consensus.p1	kinase I isoform X5	1.1e-294	Diachasma alloeum	96.9%	GO:0005524;GO:0009069;GO:0004674;GO:0006468		1248	5099	9.26418	2157	48.7159	0.190168	YP_009177175.1	31.6	1.5e-28	YP_009177175.1 Ser/Thr protein kinase [Turkeypox virus]	9.89e-100	0	0	0	OG0000310	7	10	8	7	19	1	13	2	2	1	0	1	2	1	1	22	1	98
	O_S24_contig_1884_consensus.p2	: multidrug resistance-associated 1 isoform X3	0	Fopius arisanus	88.4%	GO:0016887;GO:0005524;GO:0042626;GO:0055085;GO:0016021	EC:3.6.1.3	3075	4196	3.09405	3610	33.09	0.0935039	YP_004957306.1	29.5	6.9e-14	YP_004957306.1 DevA family ABC transporter ATP-binding protein [Planktothrix phage PaV-LD]	7.29e-111	0	0	0	OG0000311	6	4	4	5	8	2	18	6	2	2	1	2	2	4	2	28	2	98
	O_S24_contig_10149_consensus.p1	: multidrug resistance-associated 1 isoform X2	0	Microplitis demolitor	79%	GO:0016887;GO:0005524;GO:0042626;GO:0055085;GO:0016021	EC:3.6.1.3	3501	729	0.472141	4483	36.092	0.0130816	YP_004957306.1	30.1	3e-15	YP_004957306.1 DevA family ABC transporter ATP-binding protein [Planktothrix phage PaV-LD]	2.05e-108	0	0	0	OG0000311	6	4	4	5	8	2	18	6	2	2	1	2	2	4	2	28	2	98
	O_S24_contig_8744_consensus.p1	multidrug resistance-associated 1 isoform X1	4.5e-192	Culex quinquefasciatus	87.85%	GO:0016887;GO:0005887;GO:0005524;GO:0042626;GO:0055085;GO:0008514;GO:0015711	EC:3.6.1.3	1092	309	0.641612	2266	58.4887	0.0109698					0	0	0	5.53e-178	OG0000311	6	4	4	5	8	2	18	6	2	2	1	2	2	4	2	28	2	98
	O_S24_contig_1668_consensus.p2	resistance-associated 1 isoform X7	3.7e-248	Trichogramma brassicae	92.82%	GO:0016887;GO:0005887;GO:0005524;GO:0042626;GO:0055085;GO:0008514;GO:0015711	EC:3.6.1.3	1302	2653	4.62022	2787	60.3338	0.0765776					0	0	0	0	OG0000311	6	4	4	5	8	2	18	6	2	2	1	2	2	4	2	28	2	98
	O_S24_contig_9801_consensus.p2	---NA---						150	24	0.362791	48	9.01955	0.0402227									OG0000312	6	7	3	9	9	1	8	3	4	1	1	1	4	3	3	33	2	98
	O_S24_contig_1597_consensus.p1					GO:0030176		2592	7230	6.3247	8599	93.5078	0.0676382					1.52e-145	0	1.3e-130	0	OG0000312	6	7	3	9	9	1	8	3	4	1	1	1	4	3	3	33	2	98
	O_S24_contig_5061_consensus.p1	kinectin isoform X1	3.8e-58	Diachasma alloeum	68.87%	GO:0030176		744	2274	6.93033	2827	107.1	0.0647092					6.64e-27	1.5e-52	4.32e-53	2.49e-35	OG0000312	6	7	3	9	9	1	8	3	4	1	1	1	4	3	3	33	2	98
	O_S24_contig_14226_consensus.p1	junction component 1 partial	3.9e-86	Microplitis demolitor	78.54%	GO:0045216		696	49	0.159633	638	25.8373	0.00617841						3.59e-77		1.2e-72	OG0000313	4	0	4	2	1	2	0	8	2	1	1	2	7	2	3	57	2	98
	O_S24_contig_5903_consensus.p1	XP_008555769.1PREDICTED: uncharacterized protein LOC103577059	0	Microplitis demolitor	57.87%			4614	7201	3.53877	5287	32.2973	0.109568					1.79e-161	6.7e-179	1.26e-78	0	OG0000313	4	0	4	2	1	2	0	8	2	1	1	2	7	2	3	57	2	98
	O_S24_contig_13733_consensus.p1	isoform X5	8.5e-97	Fopius arisanus	72.87%			1047	81	0.175418	179	4.81883	0.0364027						2.5e-69		2e-71	OG0000316	2	3	5	4	2	3	4	3	2	3	1	3	9	3	3	44	3	97
	O_S24_contig_9202_consensus.p1	and pleckstrin domain-containing 2	0	Fopius arisanus	87.2%			2103	278	0.299738	652	8.73863	0.0343004						0		3.65e-164	OG0000316	2	3	5	4	2	3	4	3	2	3	1	3	9	3	3	44	3	97
	O_S24_contig_440_consensus.p1	ARHGEF and pleckstrin domain-containing 1 isoform X1	0	Diachasma alloeum	95.16%	GO:0005856;GO:0005085;GO:0043087;GO:0008092		3219	9413	6.63046	4510	39.4903	0.167901					0	0	4.33e-171	0	OG0000316	2	3	5	4	2	3	4	3	2	3	1	3	9	3	3	44	3	97
	O_S24_contig_2228_consensus.p1	aldose 1-epimerase isoform X8	1.7e-202	Microplitis demolitor	87.22%	GO:0019318;GO:0030246;GO:0016853		1068	30693	65.1635	5551	146.499	0.444805					0	0	0	0	OG0000317	5	4	2	4	10	1	1	1	1	1	1	1	35	1	1	27	1	97
	O_S24_contig_7831_consensus.p1	: sodium potassium-transporting ATPase subunit alpha isoform X6	0	Microplitis demolitor	98.96%	GO:0006813;GO:0005524;GO:0016021;GO:0008556	EC:7.2.2.6	2022	2285	2.56237	29863	416.282	0.00615537	YP_009325865.1	30.9	5.9e-49	YP_009325865.1 Calcium-transporting ATPase [Only Syngen Nebraska virus 5]	0	0	0	0	OG0000318	11	11	8	8	2	3	12	3	2	3	1	3	2	1	1	24	2	97
	O_S24_contig_8359_consensus.p1	: voltage-dependent calcium channel subunit alpha-2 delta-3 isoform X2	1.4e-178	Microplitis demolitor	87.62%			969	1263	2.9554	244	7.09743	0.416404					1.52e-67	7.25e-164	9.92e-64	8.84e-159	OG0000319	8	6	5	4	10	2	5	7	4	1	2	1	4	5	0	31	2	97
	O_S24_contig_6747_consensus.p1							1857	2691	3.28578	1417	21.5076	0.152773					5.1e-92	0	2.82e-81	0	OG0000319	8	6	5	4	10	2	5	7	4	1	2	1	4	5	0	31	2	97
	O_S24_contig_6747_consensus.p2	: voltage-dependent calcium channel subunit alpha-2 delta-3 isoform X2	7.8e-251	Microplitis demolitor	93.83%			1215	689	1.28582	1096	25.4255	0.050572					3.7e-22	0	1.44e-64	5.74e-79	OG0000319	8	6	5	4	10	2	5	7	4	1	2	1	4	5	0	31	2	97
	O_S24_contig_9026_consensus.p1	-dependent calcium channel subunit alpha-2 delta-3 isoform X3	1.3e-259	Microplitis demolitor	93.84%			1209	1077	2.01988	1905	44.4123	0.0454802					1.06e-18	0	2.53e-83	1.4e-89	OG0000319	8	6	5	4	10	2	5	7	4	1	2	1	4	5	0	31	2	97
	O_S24_contig_6210_consensus.p1	-dependent calcium channel subunit alpha-2 delta-3 isoform X3	4.1e-94	Microplitis demolitor	76.86%			726	683	2.13315	1307	50.7427	0.0420385					7.46e-32	1.67e-89		1.12e-57	OG0000319	8	6	5	4	10	2	5	7	4	1	2	1	4	5	0	31	2	97
	O_S24_contig_14138_consensus.p1	: venom carboxylesterase-6	2.3e-130	Meteorus pulchricornis	99.47%	GO:0016787		561	82	0.331427	1104	55.4678	0.00597512	YP_004895032.1	41.4	8.7e-24	YP_004895032.1 putative cholinesterase [Megavirus chiliensis]	8.71e-112	4.25e-89	1.66e-40	1.53e-106	OG0000320	5	2	7	3	15	4	3	3	3	3	3	3	7	1	1	32	2	97
	O_S24_contig_6342_consensus.p1	bumetanide-sensitive sodium-(potassium)-chloride cotransporter isoform X1	1.1e-254	Diachasma alloeum	83.21%	GO:0005524;GO:0015377;GO:0006812;GO:1902476;GO:0016021		1560	927	1.34738	2920	52.7586	0.0255387					9.75e-157	0	0	0	OG0000323	6	3	6	8	9	2	8	2	2	1	2	2	3	1	3	35	3	96
	O_S24_contig_682_consensus.p1	: 2-oxoglutarate mitochondrial isoform X5	0	Microplitis demolitor	97.09%	GO:0030976;GO:0004591;GO:0045252;GO:0006099;GO:0006568;GO:0006554	EC:1.2.4.2	3093	16948	12.4244	37522	341.933	0.0363357					0	0	0	0	OG0000324	10	8	4	7	3	2	14	5	4	2	2	2	4	1	1	26	1	96
	O_S24_contig_3604_consensus.p1	1-phosphatidylinositol 4,5-bisphosphate phosphodiesterase isoform X1	0	Microplitis demolitor	96.22%	GO:0004435;GO:0007242;GO:0005509;GO:0009395;GO:0035556;GO:0046339	EC:3.1.4.11	2778	4809	3.92518	4015	40.7369	0.0963542					0	0	0	0	OG0000326	3	3	4	6	7	1	6	2	2	2	1	2	24	1	2	29	1	96
	O_S24_contig_912_consensus.p1	lingerer isoform X1	0	Microplitis demolitor	87.95%	GO:0005515		3402	49067	32.7033	7897	65.4279	0.499838					1.47e-160	0	0	0	OG0000327	5	10	6	8	6	1	0	2	3	1	1	1	4	1	2	44	1	96
	O_S24_contig_1911_consensus.p1	-(1,3)-fucosyltransferase C	1.4e-135	Apis dorsata	69.07%	GO:0008417;GO:0016020;GO:0006486		1260	8937	16.0827	1450	32.4364	0.495822	YP_007969870.1	30.1	1.3e-32	YP_007969870.1 alpha-(1,3)-fucosyltransferase [Elephantid betaherpesvirus 1]	1.43e-65	1.88e-103	1.75e-16	2.02e-117	OG0000328	8	13	7	3	6	5	4	2	2	3	3	0	6	1	0	31	2	96
	O_S24_contig_9108_consensus.p1	high affinity copper uptake 1 isoform X1	7.6e-37	Trachymyrmex zeteki	95.45%	GO:0016021;GO:0005375;GO:0035434		201	597	6.73465	634	88.9054	0.0757507					7.14e-36	1.63e-39	5.27e-38	4.63e-41	OG0000329	2	6	2	3	2	4	5	2	2	1	1	1	2	2	1	58	2	96
	O_S24_contig_5913_consensus.p1	high affinity copper uptake 1 isoform X2	2.5e-42	Dufourea novaeangliae	70.21%	GO:0016021;GO:0005375;GO:0035434		423	1176	6.30382	1682	112.078	0.0562449					3.26e-27	1.69e-31	3.66e-28	9.04e-28	OG0000329	2	6	2	3	2	4	5	2	2	1	1	1	2	2	1	58	2	96
	O_S24_contig_8218_consensus.p1	repair endonuclease XPF	1.4e-204	Microplitis demolitor	92.01%	GO:0003677;GO:0090305;GO:0004519		1095	2735	5.66343	1494	38.4566	0.147268					1.75e-47	0		2.74e-160	OG0000330	1	2	2	1	7	1	2	1	1	1	1	1	3	2	1	67	2	96
	O_S24_contig_6158_consensus.p1	DNA repair endonuclease XPF isoform X3	4.7e-210	Microplitis demolitor	87.71%	GO:0006281;GO:0090305;GO:0006308;GO:0004520;GO:0003697		1218	3076	5.72632	1809	41.8626	0.136788					1.93e-91	1.2e-173	6.87e-14	1.2e-175	OG0000330	1	2	2	1	7	1	2	1	1	1	1	1	3	2	1	67	2	96
	O_S24_contig_5080_consensus.p1	XP_015126232.1uncharacterized protein CG43867 isoform X5	0	Diachasma alloeum	95.15%	GO:0005856		3885	3881	2.26511	7667	55.6249	0.0407211					0	0		0	OG0000335	10	10	10	5	1	1	10	2	3	1	1	1	2	1	0	35	2	95
	O_S24_contig_10023_consensus.p1	: rho guanine nucleotide exchange factor 11	9.9e-80	Microplitis demolitor	89.53%			516	86	0.377907	160	8.73987	0.0432394					4.04e-29	7.83e-63	2.13e-62	1.17e-57	OG0000337	1	6	7	1	6	2	0	3	1	1	1	1	9	3	6	45	2	95
	O_S24_contig_6564_consensus.p1	guanine nucleotide exchange factor 12	3e-70	Microplitis demolitor	84.09%	GO:0003735;GO:0005737;GO:0046872;GO:0043087;GO:0042254;GO:0005089;GO:0005840;GO:0035556;GO:0006412		528	2612	11.217	624	33.3108	0.336737					8.8e-31	1.76e-54	6.29e-56	2.45e-60	OG0000337	1	6	7	1	6	2	0	3	1	1	1	1	9	3	6	45	2	95
	O_S24_contig_3044_consensus.p1	: rho guanine nucleotide exchange factor 11	0	Microplitis demolitor	89.48%	GO:0005737;GO:0043087;GO:0005089;GO:0035556		3669	12644	7.814	8161	62.6947	0.124636					0	0	0	0	OG0000337	1	6	7	1	6	2	0	3	1	1	1	1	9	3	6	45	2	95
	O_S24_contig_10683_consensus.p1	: nuclear factor NF-kappa-B p100 subunit isoform X2	1.5e-109	Fopius arisanus	79.25%	GO:0005515;GO:0110165;GO:0005622		771	171	0.502896	3	0.109674	4.58539	NP_955246.1	32.9	1.3e-17	NP_955246.1 CNPV223 ankyrin repeat protein [Canarypox virus]	6.54e-104	6.03e-89	2.73e-106	8.69e-30	OG0000339	2	5	2	2	2	1	0	1	1	1	1	1	2	3	1	69	1	95
	O_S24_contig_4815_consensus.p1	: nuclear factor NF-kappa-B p100 subunit isoform X2	7.8e-128	Microplitis demolitor	84.53%	GO:0003677;GO:0005667;GO:0003700;GO:0005737;GO:0006355;GO:0042025;GO:0045449		795	4507	12.8546	787	27.9025	0.460696					3.37e-116	1.51e-101	1.71e-114	1.18e-114	OG0000339	2	5	2	2	2	1	0	1	1	1	1	1	2	3	1	69	1	95
	O_S24_contig_4675_consensus.p1	: nuclear factor NF-kappa-B p100 subunit isoform X2	3e-104	Microplitis demolitor	75.65%	GO:0005667;GO:0003700;GO:0005515;GO:0005737;GO:0006355;GO:0042025;GO:0045449		810	4347	12.1686	979	34.0669	0.357198					1.05e-81	2.92e-58	1.88e-73	4.12e-58	OG0000339	2	5	2	2	2	1	0	1	1	1	1	1	2	3	1	69	1	95
	O_S24_contig_3501_consensus.p1	hydrogen exchanger 7 isoform X7	0	Dufourea novaeangliae	90.48%	GO:0015992;GO:0015385;GO:0016021;GO:1902600;GO:0035725;GO:0006885		1881	12113	14.6016	5647	84.6182	0.172558					0	0	0	0	OG0000340	4	11	5	3	20	1	6	4	3	2	1	1	1	1	1	30	1	95
	O_S24_contig_4791_consensus.p1	epidermal growth factor receptor substrate 15-like 1 isoform X1	5.9e-113	Fopius arisanus	95.88%	GO:0005515;GO:0005509		582	1697	6.61143	776	37.5815	0.175923					1.57e-42	1.66e-70	1.37e-47	2.37e-76	OG0000341	6	4	1	2	2	1	4	4	2	1	1	1	3	3	6	52	2	95
	O_S24_contig_9131_consensus.p1	EH domain-containing 3	2.2e-39	Microplitis demolitor	93.59%	GO:0005525;GO:0005515;GO:0005509;GO:0032456		237	1080	10.3327	490	58.275	0.177308					1.77e-38	6.41e-39	7.51e-38	3.99e-43	OG0000341	6	4	1	2	2	1	4	4	2	1	1	1	3	3	6	52	2	95
	O_S24_contig_1301_consensus.p1	epidermal growth factor receptor substrate 15-like 1 isoform X1	6.3e-42	Microplitis demolitor	80.43%			423	4731	25.36	1193	79.4941	0.319017							3.63e-23	6.15e-14	OG0000341	6	4	1	2	2	1	4	4	2	1	1	1	3	3	6	52	2	95
	O_S24_contig_13144_consensus.p2							285	10	0.0795594	159	15.7249	0.00505946									OG0000344	9	13	5	8	8	2	6	3	3	1	0	1	0	1	0	34	0	94
	O_S24_contig_10191_consensus.p1	sodium hyperpolarization-activated cyclic nucleotide-gated channel 3 isoform X6	0	Formica exsecta	100%	GO:0006813;GO:0005249;GO:0055085;GO:0008076		1629	1262	1.75661	3856	66.7192	0.0263284					5.13e-47	0	0	0	OG0000345	2	14	4	2	2	1	11	2	2	2	0	2	3	2	1	42	2	94
	O_S24_contig_8187_consensus.p1	sodium hyperpolarization-activated cyclic nucleotide-gated channel 4	4.4e-46	Harpegnathos saltator	94.62%	GO:0005249;GO:0071805;GO:0008076		279	314	2.55189	840	84.8614	0.0300713					1.39e-37	2.89e-31	1.01e-34	2.96e-26	OG0000345	2	14	4	2	2	1	11	2	2	2	0	2	3	2	1	42	2	94
	O_S24_contig_4652_consensus.p1	factor 12 isoform X8	4e-173	Megalopta genalis	88.96%			939	1914	4.62182	779	23.3834	0.197654						1.19e-118	1.5e-16	5.05e-46	OG0000347	13	2	8	3	21	2	3	5	3	1	2	1	3	1	2	22	2	94
	O_S24_contig_14001_consensus.p1	kinase D-interacting substrate of 220 kDa isoform X1	5.6e-94	Lasius niger	90.96%	GO:0016021;GO:0016310;GO:0016301		564	50	0.201015	0	0	#DIV/0!					3.55e-84	1.14e-95	6.48e-60	2.01e-54	OG0000349	4	8	3	6	10	1	10	1	1	1	1	1	8	2	4	31	2	94
	O_S24_contig_272_consensus.p1	kinase D-interacting substrate of 220 kDa isoform X4	0	Microplitis demolitor	88.22%	GO:0005515		4899	6252	2.89366	16161	92.9813	0.0311209	YP_001497220.1	29.9	3.8e-30	YP_001497220.1 hypothetical protein NY2A_B024L [Paramecium bursaria Chlorella virus NY2A]	0	0	1.52e-108	0	OG0000349	4	8	3	6	10	1	10	1	1	1	1	1	8	2	4	31	2	94
	O_S24_contig_3283_consensus.p1	ECT2 isoform X7	3.3e-313	Microplitis demolitor	98.04%	GO:0005634;GO:0005737;GO:0005085;GO:0005096;GO:2000431;GO:0043547		1377	4820	7.93688	2562	52.4421	0.151346					8.18e-83	0	0	0	OG0000350	6	9	4	4	8	4	6	4	4	1	1	1	3	2	1	35	1	94
	O_S24_contig_3474_consensus.p1	ECT2 isoform X6	1.3e-252	Microplitis demolitor	96.62%	GO:0005634;GO:0005737;GO:0005085;GO:0005096;GO:2000431;GO:0043547		1155	4055	7.96059	3774	92.099	0.0864352					1.46e-158	0		0	OG0000350	6	9	4	4	8	4	6	4	4	1	1	1	3	2	1	35	1	94
	O_S24_contig_12429_consensus.p1	XP_015522947.1PREDICTED: uncharacterized protein LOC107226592	2.5e-62	Neodiprion lecontei	77.91%			564	61	0.245238	0	0	#DIV/0!								6.97e-15	OG0000351	3	0	5	1	6	2	0	4	21	7	5	7	0	6	0	23	4	94
	O_S24_contig_1004_consensus.p2							615	1022	3.76801	3	0.137493	27.4051						1.09e-41		2.19e-25	OG0000351	3	0	5	1	6	2	0	4	21	7	5	7	0	6	0	23	4	94
	O_S24_contig_9800_consensus.p1	polymerase III polC-type	1.5e-54	Harpegnathos saltator	77.27%			543	292	1.21933	36	1.86869	0.652502								1.99e-20	OG0000351	3	0	5	1	6	2	0	4	21	7	5	7	0	6	0	23	4	94
	O_S24_contig_10512_consensus.p3	XP_018375245.1PREDICTED: uncharacterized protein LOC108769013	2.3e-25	Trachymyrmex cornetzi	73.79%			393	95	0.54811	68	4.87698	0.112387						1.35e-18			OG0000351	3	0	5	1	6	2	0	4	21	7	5	7	0	6	0	23	4	94
	O_S24_contig_11986_consensus.p1	XP_024890201.1uncharacterized protein LOC112466368 isoform X1	1.3e-38	Temnothorax curvispinosus	62.16%			663	243	0.831054	146	6.20689	0.133892						6.41e-50		4e-32	OG0000351	3	0	5	1	6	2	0	4	21	7	5	7	0	6	0	23	4	94
	O_S24_contig_2465_consensus.p1	---NA---						270	22091	185.519	3912	408.385	0.454274									OG0000351	3	0	5	1	6	2	0	4	21	7	5	7	0	6	0	23	4	94
	O_S24_contig_8707_consensus.p1	slowpoke-binding isoform X1	2.7e-112	Polistes dominula	85.9%			690	608	1.99798	1509	61.6418	0.0324128					8.02e-101	4.85e-110	2.33e-32	1.17e-32	OG0000352	9	5	5	2	4	1	11	2	2	0	1	1	3	1	2	44	1	94
	O_S24_contig_3457_consensus.p1	septin-7 isoform X6	0	Diachasma alloeum	92.91%	GO:0005525;GO:0031105		1566	4591	6.6474	5108	91.9378	0.0723033					0	0	0	0	OG0000353	9	9	10	7	10	1	2	2	1	1	1	1	4	1	1	33	1	94
	O_S24_contig_7475_consensus.p1	RLU15714.1hypothetical protein DMN91_011469	3.1e-94	Ooceraea biroi	74.22%			954	408	0.969724	94	2.77725	0.349168					1.63e-20	3.82e-56	1.42e-17	4.98e-25	OG0000354	2	0	13	7	11	1	0	0	3	1	11	3	1	3	3	31	4	94
	O_S24_contig_2133_consensus.p3	---NA---						183	810	10.0362	25	3.85056	2.60643									OG0000354	2	0	13	7	11	1	0	0	3	1	11	3	1	3	3	31	4	94
	O_S24_contig_6389_consensus.p1	XP_008549362.1PREDICTED: uncharacterized protein LOC103572505	2e-137	Microplitis demolitor	87.35%	GO:0003676;GO:0016020		762	535	1.59197	175	6.47318	0.245933					9.83e-14	2.59e-39	1.01e-68	3.29e-48	OG0000354	2	0	13	7	11	1	0	0	3	1	11	3	1	3	3	31	4	94
	O_S24_contig_409_consensus.p1	epsin-2 isoform X9	6.6e-310	Microplitis demolitor	85.42%	GO:0030128;GO:0006897		1689	6583	8.83753	5283	88.1629	0.100241					1.08e-148	0	1.33e-40	9.33e-111	OG0000355	5	10	8	2	2	1	12	3	1	1	1	1	2	1	2	40	2	94
	O_S24_contig_7361_consensus.p1	voltage-gated channel subfamily H member 2 isoform X5	4e-297	Diachasma alloeum	91.37%	GO:0005249;GO:0071805;GO:0008076;GO:0034765		1470	199	0.306953	3714	71.213	0.00431035						0		0	OG0000357	7	15	1	14	4	3	3	6	4	2	4	3	1	2	0	23	1	93
	O_S24_contig_10032_consensus.p1	: potassium voltage-gated channel subfamily H member 7 isoform X3	1.1e-256	Microplitis demolitor	90.73%	GO:0006813;GO:0005249;GO:0008076		1386	241	0.394267	6430	130.762	0.00301514						4.41e-129		3.52e-133	OG0000357	7	15	1	14	4	3	3	6	4	2	4	3	1	2	0	23	1	93
	O_S24_contig_7375_consensus.p1	XP_011883718.1PREDICTED: uncharacterized protein LOC105570876	3.5e-124	Vollenhovia emeryi	75.15%			1077	1579	3.32432	0	0	#DIV/0!						3.72e-51		3.76e-33	OG0000358	1	0	1	0	0	26	0	12	33	2	1	2	0	2	0	11	2	93
	O_S24_contig_7208_consensus.p2	XP_018406776.1PREDICTED: uncharacterized protein LOC108771307	4.5e-30	Cyphomyrmex costatus	68.84%			498	326	1.48431	15	0.848979	1.74835						8.81e-38		3.11e-14	OG0000358	1	0	1	0	0	26	0	12	33	2	1	2	0	2	0	11	2	93
	O_S24_contig_10329_consensus.p1	: asteroid	1.4e-17	Microplitis demolitor	62.3%			369	40	0.245793	0	0	#DIV/0!					1.07e-12				OG0000359	1	1	3	1	1	1	1	1	2	2	1	1	7	3	3	60	4	93
	O_S24_contig_11522_consensus.p1	: asteroid	1.8e-60	Microplitis demolitor	58.26%			957	159	0.376723	0	0	#DIV/0!					4.6e-21	1.78e-25	2.91e-18	3.26e-20	OG0000359	1	1	3	1	1	1	1	1	2	2	1	1	7	3	3	60	4	93
	O_S24_contig_2466_consensus.p1	asteroid	2.2e-240	Diachasma alloeum	67.76%			2259	5847	5.86886	1378	17.1936	0.341339					1.82e-43	2.12e-126	7.94e-29	3.32e-116	OG0000359	1	1	3	1	1	1	1	1	2	2	1	1	7	3	3	60	4	93
	O_S24_contig_12770_consensus.p2	---NA---						192	99	1.16915	132	19.3779	0.0603341									OG0000360	8	17	7	5	1	1	8	3	4	1	0	1	3	3	1	29	1	93
	O_S24_contig_5749_consensus.p1							1920	2942	3.47439	2753	40.4147	0.0859683					2.16e-43	0		0	OG0000360	8	17	7	5	1	1	8	3	4	1	0	1	3	3	1	29	1	93
	O_S24_contig_4861_consensus.p1	EGI70532.1Protein lin-10	1.1e-249	Acromyrmex echinatior	99.73%	GO:0005515		1104	1976	4.0584	2327	59.4104	0.0683112					5.81e-54	0		0	OG0000360	8	17	7	5	1	1	8	3	4	1	0	1	3	3	1	29	1	93
	O_S24_contig_4303_consensus.p1	: rho GTPase-activating 21 isoform X1	8.3e-148	Microplitis demolitor	85.02%	GO:0005515		1020	1827	4.06139	634	17.5196	0.23182					1.72e-78	4.56e-109		1.59e-115	OG0000361	6	12	7	5	0	1	5	4	1	1	0	1	9	3	3	33	2	93
	O_S24_contig_1765_consensus.p1	: rho GTPase-activating 21 isoform X1	0	Microplitis demolitor	83.41%	GO:0005515;GO:0007165;GO:0005543		4224	7840	4.20851	3474	23.1815	0.181547					0	0	0	0	OG0000361	6	12	7	5	0	1	5	4	1	1	0	1	9	3	3	33	2	93
	O_S24_contig_10077_consensus.p1	: rho GTPase-activating 21 isoform X1	5.1e-30	Microplitis demolitor	60.68%			585	1473	5.70931	699	33.6788	0.169522					2.33e-20		1.31e-13	4.49e-21	OG0000361	6	12	7	5	0	1	5	4	1	1	0	1	9	3	3	33	2	93
	O_S24_contig_2976_consensus.p1	: SAFB-like transcription modulator isoform X2	2.2e-249	Microplitis demolitor	90.65%	GO:0003676		1566	11673	16.9016	7330	131.931	0.128109					3.9e-135	7.17e-125	8.87e-115	9.55e-123	OG0000362	2	1	5	4	1	1	1	0	2	1	1	1	2	1	1	68	1	93
	O_S24_contig_9009_consensus.p1	: probable phosphorylase b kinase regulatory subunit beta isoform X2	1.7e-93	Microplitis demolitor	99.34%	GO:0005516;GO:0005977		453	45	0.225243	191	11.8842	0.0189531					8.15e-96	5.56e-95	3.01e-78	5.81e-95	OG0000363	1	2	2	1	2	1	3	5	1	1	1	1	28	4	3	35	2	93
	O_S24_contig_11948_consensus.p1	phosphorylase b kinase regulatory subunit beta isoform X4	1.9e-124	Odontomachus brunneus	93.66%	GO:0005516;GO:0005977;GO:0003824		645	106	0.372634	369	16.1251	0.023109					1.19e-122	1.14e-125	1.7e-25	8.51e-126	OG0000363	1	2	2	1	2	1	3	5	1	1	1	1	28	4	3	35	2	93
	O_S24_contig_13440_consensus.p1	phosphorylase b kinase regulatory subunit beta isoform X2	8.9e-80	Harpegnathos saltator	88.08%	GO:0005516;GO:0005977;GO:0016310;GO:0016301;GO:0005886		477	69	0.327995	363	21.4498	0.0152913					3.35e-80	1.33e-80		8.58e-83	OG0000363	1	2	2	1	2	1	3	5	1	1	1	1	28	4	3	35	2	93
	O_S24_contig_9518_consensus.p1	phosphorylase b kinase regulatory subunit beta isoform X2	2.1e-186	Fopius arisanus	92.77%	GO:0005516;GO:0005977;GO:0003824;GO:0005886		954	249	0.591817	974	28.777	0.0205656					1.17e-176	4.8e-173	4.63e-112	7.5e-22	OG0000363	1	2	2	1	2	1	3	5	1	1	1	1	28	4	3	35	2	93
	O_S24_contig_8651_consensus.p1	: CREB-regulated transcription coactivator 1 isoform X2	1.4e-145	Microplitis demolitor	91.6%	GO:0005634;GO:0005737;GO:0032793		804	1013	2.85687	1479	51.8498	0.0550989					2.91e-84	3.92e-90	5.61e-31	3.53e-34	OG0000364	5	7	4	3	1	1	3	3	1	1	0	1	12	2	2	44	3	93
	O_S24_contig_5887_consensus.p1	: CREB-regulated transcription coactivator 1 isoform X3	9.3e-172	Diachasma alloeum	90.03%	GO:0005634;GO:0005737;GO:0032793		963	1036	2.43933	1830	53.5624	0.0455418					2.2e-70	1.72e-88	1.3e-64	1.96e-42	OG0000364	5	7	4	3	1	1	3	3	1	1	0	1	12	2	2	44	3	93
	O_S24_contig_9836_consensus.p1	: transmembrane protease serine 9-like	1.9e-125	Osmia bicornis bicornis	79.04%	GO:0006508;GO:0004252	EC:3.4.21	837	397	1.07548	1876	63.1746	0.0170239	YP_025114.1	35.8	5.7e-35	YP_025114.1 trypsin-like protein [Neodiprion sertifer nucleopolyhedrovirus]	1.59e-105	7.19e-99	4e-18	6e-98	OG0000365	4	2	3	0	14	4	6	4	7	1	0	3	4	1	0	38	2	93
	O_S24_contig_3623_consensus.p1					GO:0005515		1407	1815	2.92495	1107	22.1763	0.131896	YP_008437840.2	27.3	5.6e-15	YP_008437840.2 ankyrin repeat domain [Pandoravirus salinus]	6.92e-129	0	1.92e-65	0	OG0000366	8	11	3	5	5	5	0	4	2	1	1	1	6	2	3	35	1	93
	O_S24_contig_4158_consensus.p2	: phosphatase 1 regulatory subunit 12A isoform X2	5.9e-228	Microplitis demolitor	91.74%	GO:0019901		1347	2170	3.65282	2057	43.0429	0.0848647					1.46e-136	1.56e-128	9.88e-88	6e-113	OG0000366	8	11	3	5	5	5	0	4	2	1	1	1	6	2	3	35	1	93
	O_S24_contig_3759_consensus.p1	sugar phosphate exchanger 2 isoform X1	2.2e-92	Microplitis demolitor	89.13%	GO:0055085;GO:0022857		555	4770	19.4878	396	20.1112	0.969002					3.77e-71	1.65e-76	1.63e-79	2.92e-71	OG0000367	3	3	5	6	7	1	4	2	2	1	1	2	14	2	4	34	2	93
	O_S24_contig_5842_consensus.p1	sugar phosphate exchanger 2 isoform X1	1.5e-90	Microplitis demolitor	89.35%	GO:0055085;GO:0022857		504	4801	21.5992	533	29.8079	0.724613					2.63e-80	1.44e-84	4.4e-81	6.22e-82	OG0000367	3	3	5	6	7	1	4	2	2	1	1	2	14	2	4	34	2	93
	O_S24_contig_5636_consensus.p1	hu-li tai shao isoform X7	3.1e-134	Lasius niger	96.73%			654	2335	8.09554	2103	90.6351	0.0893201					1.66e-90	7.09e-125	7.78e-132	2.17e-97	OG0000368	2	5	2	6	6	1	15	4	3	2	1	1	5	1	1	36	2	93
	O_S24_contig_11489_consensus.p1	P450 9e2	1.4e-71	Microplitis demolitor	67.18%	GO:0005506;GO:0016705;GO:0055114;GO:0020037		750	120	0.362791	1927	72.4195	0.00500958	YP_009448636.1	24	2e-09	YP_009448636.1 Cytochrome P450-like protein E-class [Orpheovirus IHUMI-LCC2]	6.79e-28	1.8e-45	3.5e-24	2.09e-46	OG0000369	3	1	2	4	3	3	4	4	3	4	8	3	4	1	3	41	1	92
	O_S24_contig_9568_consensus.p1	finger unkempt isoform X8	1.1e-220	Apis cerana cerana	99.64%	GO:0046872		834	1859	5.05417	961	32.4782	0.155617					7.28e-153	0	3.13e-145	0	OG0000370	4	9	5	10	5	1	7	4	5	1	0	1	4	2	2	30	2	92
	O_S24_contig_3869_consensus.p1							1482	3201	4.8975	2220	42.2221	0.115994					1.85e-98	0	1.77e-139	1.65e-162	OG0000370	4	9	5	10	5	1	7	4	5	1	0	1	4	2	2	30	2	92
	O_S24_contig_3272_consensus.p1	: neurobeachin isoform X9	0	Trachymyrmex cornetzi	82.82%			6120	7623	2.8243	9762	44.9596	0.0628187					2.02e-26	0		0	OG0000371	4	18	1	2	12	2	7	4	4	2	2	2	6	3	1	20	2	92
	O_S24_contig_10189_consensus.p1	: neurobeachin isoform X12	3.1e-188	Ooceraea biroi	92.77%			933	1449	3.52146	1960	59.2119	0.0594722					1.03e-62	0		6.18e-172	OG0000371	4	18	1	2	12	2	7	4	4	2	2	2	6	3	1	20	2	92
	O_S24_contig_1177_consensus.p1	isoform X14	0	Apis cerana	98.87%	GO:0005515		2664	4447	3.78503	7836	82.9077	0.0456535					8.64e-123	0	3.96e-160	0	OG0000371	4	18	1	2	12	2	7	4	4	2	2	2	6	3	1	20	2	92
	O_S24_contig_13704_consensus.p1	repeat and SAM domain-containing 1A-like isoform X3	6.9e-127	Diachasma alloeum	93.84%	GO:0005515		633	42	0.150447	0	0	#DIV/0!					2.69e-96	4.66e-119	5.37e-57	2.43e-99	OG0000372	4	2	4	3	1	2	3	3	3	1	1	2	7	4	5	44	3	92
	O_S24_contig_5466_consensus.p1	repeat and sterile alpha motif domain-containing 1B isoform X3	4.8e-259	Diachasma alloeum	96.64%	GO:0005515;GO:1900383		1191	837	1.59349	572	13.5369	0.117715	NP_049038.1	28.2	1.8e-17	NP_049038.1 hypothetical protein PBCV1_A682L [Paramecium bursaria Chlorella virus 1]	7.33e-118	0	0	3.19e-179	OG0000372	4	2	4	3	1	2	3	3	3	1	1	2	7	4	5	44	3	92
	O_S24_contig_4800_consensus.p1	: ankyrin repeat and SAM domain-containing 1A-like isoform X3	0	Fopius arisanus	91.45%	GO:0005515		2655	2171	1.85409	2073	22.0074	0.0842485					1.35e-110	0	1.28e-155	8.57e-173	OG0000372	4	2	4	3	1	2	3	3	3	1	1	2	7	4	5	44	3	92
	O_S24_contig_2733_consensus.p1	: ankyrin repeat and SAM domain-containing partial	2.6e-29	Microplitis demolitor	66.43%			393	492	2.83863	892	63.9745	0.0443713						5e-32	7.28e-21		OG0000372	4	2	4	3	1	2	3	3	3	1	1	2	7	4	5	44	3	92
	O_S24_contig_3890_consensus.p1					GO:0005576		657	1540	5.31486	0	0	#DIV/0!					2.22e-35	1.74e-24		9.56e-38	OG0000373	3	0	5	6	10	2	1	2	11	4	4	8	11	5	0	19	1	92
	O_S24_contig_8530_consensus.p1	: venom allergen 3-like	5.7e-31	Vollenhovia emeryi	70.09%	GO:0005576		621	58	0.211774	0	0	#DIV/0!					2.35e-25	1.98e-23		3.5e-27	OG0000373	3	0	5	6	10	2	1	2	11	4	4	8	11	5	0	19	1	92
	O_S24_contig_12740_consensus.p1	allergen 3-like	7.7e-27	Microplitis demolitor	48.6%			675	46	0.154522	2	0.0835144	1.85025					1.48e-19	2.76e-20		6.08e-18	OG0000373	3	0	5	6	10	2	1	2	11	4	4	8	11	5	0	19	1	92
	O_S24_contig_2455_consensus.p1	secreted -like	1.3e-87	Trichomalopsis sarcophagae	48.64%	GO:0005576		2145	30568	32.3129	103	1.35346	23.8743					1.68e-47	4.23e-46		1.08e-51	OG0000373	3	0	5	6	10	2	1	2	11	4	4	8	11	5	0	19	1	92
	O_S24_contig_157_consensus.p1	: venom allergen 3-like	2.6e-51	Microctonus hyperodae	57.76%			702	118835	383.834	279	11.2022	34.2643					1.45e-26	2.14e-26		1.73e-30	OG0000373	3	0	5	6	10	2	1	2	11	4	4	8	11	5	0	19	1	92
	O_S24_contig_8640_consensus.p1	XP_014296650.1PREDICTED: uncharacterized protein LOC103570548 isoform X2	0	Microplitis demolitor	80.22%			3150	2012	1.44828	5956	53.2941	0.0271753					6.94e-46	0	9.76e-35	0	OG0000374	3	8	4	7	9	1	0	4	2	2	1	1	8	2	4	35	1	92
	O_S24_contig_789_consensus.p1	XP_014296651.1PREDICTED: uncharacterized protein LOC103570548 isoform X3	7.7e-217	Microplitis demolitor	79.69%	GO:0005515		1524	15737	23.4139	3654	67.58	0.346462					1.1e-65	0	0	1.77e-84	OG0000374	3	8	4	7	9	1	0	4	2	2	1	1	8	2	4	35	1	92
	O_S24_contig_858_consensus.p1	P450 6k1	6.7e-244	Microplitis demolitor	83.27%	GO:0005506;GO:0016705;GO:0055114;GO:0020037		1539	77331	113.934	44279	810.95	0.140494					0	0	4.29e-102	2.44e-139	OG0000375	3	4	6	4	6	1	3	2	1	3	7	6	18	3	0	24	1	92
	O_S24_contig_11384_consensus.p1	P450 6k1	7.3e-80	Diachasma alloeum	73.27%	GO:0005506;GO:0016705;GO:0055114;GO:0004497;GO:0020037		663	32	0.109439	61746	2625.01	4.1691e-05					4.77e-83	1.02e-83	2.49e-25	1.31e-82	OG0000375	3	4	6	4	6	1	3	2	1	3	7	6	18	3	0	24	1	92
	O_S24_contig_6359_consensus.p1	P450 partial	9.8e-47	Microplitis demolitor	88.17%	GO:0005506;GO:0016705;GO:0016021;GO:0055114;GO:0004497;GO:0020037		372	389	2.37106	56827	4305.73	0.000550676					1.11e-47	1.24e-48	1.19e-28	2.11e-53	OG0000375	3	4	6	4	6	1	3	2	1	3	7	6	18	3	0	24	1	92
	O_S24_contig_11523_consensus.p1					GO:0046983		807	57	0.160154	0	0	#DIV/0!					5.59e-14	1.09e-126		1.57e-112	OG0000376	3	5	4	6	8	2	12	2	2	2	2	2	4	2	5	30	1	92
	O_S24_contig_6529_consensus.p1	anoctamin-5	0	Diachasma alloeum	84.97%	GO:0016021;GO:0046983		2622	3215	2.78026	1482	15.9313	0.174516					3.28e-87	0	7.41e-56	0	OG0000376	3	5	4	6	8	2	12	2	2	2	2	2	4	2	5	30	1	92
	O_S24_contig_2602_consensus.p1	: phosphatidylinositol 4-phosphate 5-kinase type-1 alpha-like isoform X9	0	Fopius arisanus	89.89%	GO:0016307;GO:0046488		2097	10773	11.6486	3438	46.2107	0.252077					2.77e-179	0	0	2.53e-131	OG0000377	9	14	7	1	10	1	8	4	1	1	1	1	3	1	2	26	2	92
	O_S24_contig_11872_consensus.p1	type-A receptor 4a-like	1.7e-148	Nomia melanderi	100%	GO:0005524;GO:0004713;GO:0006468	EC:2.7.10	639	34	0.120646	322	14.2033	0.00849424	NP_955595.1	41.2	7.1e-36	NP_955595.1 ABL [Abelson murine leukemia virus]	1.38e-76	6.48e-131	6.88e-28	1.35e-131	OG0000378	3	19	9	12	11	1	6	1	4	1	1	1	3	1	0	17	2	92
	O_S24_contig_1032_consensus.p1	: glycogen synthase kinase-3 beta isoform X2	9.5e-241	Diachasma alloeum	98.01%	GO:0005524;GO:0009069;GO:0004674;GO:0006468		1056	13390	28.751	5935	158.413	0.181494	YP_009448762.1	34.6	2.6e-32	YP_009448762.1 Cyclin-dependent kinase [Orpheovirus IHUMI-LCC2]	0	0	0	0	OG0000379	2	22	3	5	9	1	16	2	2	1	1	2	2	1	1	21	1	92
	O_S24_contig_7881_consensus.p1	polyposis coli -like	0	Fopius arisanus	68.93%	GO:0030178;GO:0016342;GO:0008013		3966	1027	0.587157	906	6.43888	0.0911893					1.94e-35	0	1.18e-65	0	OG0000380	4	10	4	3	5	2	6	5	2	4	2	2	5	5	7	23	2	91
	O_S24_contig_1403_consensus.p1	adenomatous polyposis coli homolog isoform X1	0	Diachasma alloeum	68.15%	GO:0030178;GO:0016342;GO:0008013		5424	1291	0.539688	6241	32.4317	0.0166408						0	1.92e-24	0	OG0000380	4	10	4	3	5	2	6	5	2	4	2	2	5	5	7	23	2	91
	O_S24_contig_11588_consensus.p1	: adenomatous polyposis coli -like isoform X2	8.8e-40	Neodiprion lecontei	65.55%			564	124	0.498516	726	36.2821	0.01374						8.37e-24		5.91e-17	OG0000380	4	10	4	3	5	2	6	5	2	4	2	2	5	5	7	23	2	91
	O_S24_contig_8367_consensus.p1	KOC65046.1hypothetical protein WH47_04636	1.4e-130	Habropoda laboriosa	59.31%			1932	641	0.752294	2623	38.2671	0.019659						7.45e-108		1.21e-21	OG0000380	4	10	4	3	5	2	6	5	2	4	2	2	5	5	7	23	2	91
	O_S24_contig_12291_consensus.p1	: adenomatous polyposis coli -like	1.5e-50	Fopius arisanus	74.71%	GO:0016055;GO:0016342;GO:0008013		540	894	3.75388	745	38.8864	0.0965346					3.95e-17		1.61e-29	7.7e-15	OG0000380	4	10	4	3	5	2	6	5	2	4	2	2	5	5	7	23	2	91
	O_S24_contig_6360_consensus.p1							714	5936	18.8509	5766	227.62	0.0828173					8.51e-117	2.34e-142	1.55e-149	9.24e-127	OG0000382	1	10	5	6	5	1	9	3	2	1	0	1	4	2	2	37	2	91
	O_S24_contig_1466_consensus.p1	: oxysterol-binding -related 8 isoform X4	4.1e-131	Fopius arisanus	95.31%			639	6066	21.5247	6842	301.799	0.0713216					2.97e-105	5.26e-111	6.29e-116	2.06e-111	OG0000382	1	10	5	6	5	1	9	3	2	1	0	1	4	2	2	37	2	91
	O_S24_contig_1117_consensus.p2	: potassium channel subfamily T member 1-like	5.5e-204	Fopius arisanus	99.35%	GO:0006813;GO:0016020		927	6388	15.6251	3745	113.869	0.137219					4.41e-77	0	1.49e-46		OG0000383	2	11	1	1	7	1	9	2	2	1	2	1	4	2	4	41	0	91
	O_S24_contig_5093_consensus.p1	potassium channel subfamily T member 2 isoform X8	5.6e-88	Diachasma alloeum	85.37%			594	4153	15.853	3198	151.749	0.104468					1.9e-17	1.66e-63	2.66e-49		OG0000383	2	11	1	1	7	1	9	2	2	1	2	1	4	2	4	41	0	91
	O_S24_contig_1840_consensus.p1	: mitogen-activated kinase kinase kinase kinase 5 isoform X4	0	Microplitis demolitor	97.18%	GO:0005524;GO:0007178;GO:0009069;GO:0006468;GO:0008349		2652	3740	3.19768	3411	36.2529	0.0882047	YP_003987350.1	31.4	7.8e-24	YP_003987350.1 putative serine/threonine-protein kinase/receptor [Acanthamoeba polyphaga mimivirus]	7.93e-134	0	5.5e-66	0	OG0000384	7	7	5	7	10	1	5	3	5	1	1	1	3	1	0	32	2	91
	O_S24_contig_1258_consensus.p1	: cytosolic purine 5 -nucleotidase isoform X4	9.4e-242	Microplitis demolitor	97.21%	GO:0046872		1080	12719	26.7034	3600	93.9536	0.284218					0	0	0	0	OG0000385	9	10	6	4	5	1	6	2	2	1	1	1	1	1	4	36	1	91
	O_S24_contig_11507_consensus.p1	: probable serine threonine- kinase DDB_G0282963	1.7e-66	Microplitis demolitor	63.39%			879	87	0.224423	48	1.53917	0.145807					2.98e-41	9.64e-31	1.39e-44	1.17e-29	OG0000386	11	14	8	1	1	1	0	1	1	1	1	1	3	4	3	37	3	91
	O_S24_contig_3894_consensus.p1	XP_017752901.1PREDICTED: uncharacterized protein LOC108545639 isoform X6	2.8e-27	Eufriesea mexicana	48.91%			1032	1166	2.56186	1821	49.7353	0.0515098					3.41e-18	7.32e-32		2.81e-29	OG0000386	11	14	8	1	1	1	0	1	1	1	1	1	3	4	3	37	3	91
	O_S24_contig_4918_consensus.p1	: probable serine threonine- kinase DDB_G0282963	7.2e-112	Microplitis demolitor	65.84%			1305	9413	16.3551	3358	72.5279	0.225501					1.44e-71	4.92e-61	1.19e-90	1.78e-41	OG0000386	11	14	8	1	1	1	0	1	1	1	1	1	3	4	3	37	3	91
	O_S24_contig_3988_consensus.p1	: probable serine threonine- kinase DDB_G0282963	2.3e-195	Diachasma alloeum	66.37%			1869	8415	10.209	5987	90.289	0.11307					7.32e-115	1.08e-133	2.84e-130	2.83e-137	OG0000386	11	14	8	1	1	1	0	1	1	1	1	1	3	4	3	37	3	91
	O_S24_contig_14823_consensus.p1	isoforms A H I S isoform X6	9e-93	Cephus cinctus	96.25%	GO:0016055		477	36	0.171128	104	6.1454	0.0278465						2.24e-60		5.85e-75	OG0000387	5	5	7	2	6	5	9	6	5	4	2	3	1	1	0	29	1	91
	O_S24_contig_1180_consensus.p1	phospholipid hydroperoxide glutathione peroxidase isoform X2	1.6e-108	Microplitis demolitor	93.29%	GO:0006979;GO:0004602;GO:0006749;GO:0006804;GO:0098869;GO:0055114	EC:1.11.1.9	492	15871	73.1435	37808	2165.98	0.0337693	NP_955110.1	42.5	4.8e-40	NP_955110.1 CNPV087 putative glutathione peroxidase [Canarypox virus]	3.33e-93	7.97e-95	4.21e-91	2.16e-91	OG0000388	4	5	6	3	7	3	3	3	3	3	3	4	4	1	4	33	2	91
	O_S24_contig_11115_consensus.p1	myosin-XVIIIa isoform X3	2.8e-22	Microplitis demolitor	63.64%			798	160	0.454625	236	8.33574	0.0545393						6.28e-13			OG0000389	4	11	6	6	7	3	8	2	2	2	2	2	6	3	4	22	1	91
	O_S24_contig_3143_consensus.p1					GO:0016459;GO:0005524;GO:0005515;GO:0003774		3075	11020	8.12593	6399	58.6546	0.138539					9.39e-46	0	3.53e-59	0	OG0000389	4	11	6	6	7	3	8	2	2	2	2	2	6	3	4	22	1	91
	O_S24_contig_1201_consensus.p1					GO:0016459;GO:0005524;GO:0005515;GO:0003774		2889	13033	10.229	9862	96.2171	0.106312					0	0	0	0	OG0000389	4	11	6	6	7	3	8	2	2	2	2	2	6	3	4	22	1	91
	O_S24_contig_219_consensus.p1	heterogeneous nuclear ribonucleo K isoform X1	1.5e-210	Microplitis demolitor	91.76%	GO:0003677;GO:0003723;GO:0006396;GO:0006357		1080	19798	41.5656	20280	529.272	0.0785335					6.12e-67	2.36e-91	1.5e-68	3.78e-72	OG0000390	3	8	7	5	1	1	6	2	2	1	1	2	3	1	2	44	2	91
	O_S24_contig_2488_consensus.p1	cap n collar isoform X1	0	Nylanderia fulva	81.65%	GO:0005634;GO:0003677;GO:0005667;GO:0003700;GO:0006355;GO:0045449		2961	19851	15.2013	19208	182.843	0.0831384					0	0	0	0	OG0000394	1	6	6	3	1	2	16	2	2	2	1	1	4	1	1	40	1	90
	O_S24_contig_5008_consensus.p1					GO:0005524		3072	3477	2.56637	3196	29.3238	0.0875184	YP_008992197.1	25.6	7.8e-39	YP_008992197.1 gta [Choristoneura murinana nucleopolyhedrovirus]	0	0	2.27e-71	0	OG0000395	7	8	2	1	8	1	6	2	2	1	2	1	11	3	7	26	2	90
	O_S24_contig_2919_consensus.p1							3006	5938	4.47907	5874	55.0782	0.081322					3.93e-131	0	9.76e-118	0	OG0000395	7	8	2	1	8	1	6	2	2	1	2	1	11	3	7	26	2	90
	O_S24_contig_1210_consensus.p1	chromodomain-helicase-DNA-binding 7 isoform X1	4.1e-243	Fopius arisanus	79.64%	GO:0005515;GO:0016817		2025	4604	5.15522	5623	78.2669	0.0658671					1.04e-123	1.81e-132	5.16e-130	5.9e-122	OG0000395	7	8	2	1	8	1	6	2	2	1	2	1	11	3	7	26	2	90
	O_S24_contig_8753_consensus.p10	(rC)-binding 3 isoform X4	4.5e-24	Diachasma alloeum	96.08%	GO:0003723		156	138	2.00582	58	10.4794	0.191405					5.78e-27	1.69e-26	5.73e-14	1.22e-16	OG0000397	7	7	6	4	8	2	12	1	1	1	2	1	3	2	2	30	1	90
	O_S24_contig_1145_consensus.p1	(rC)-binding 3 isoform X2	0	Diachasma alloeum	97.46%	GO:0003723		1416	11797	18.8906	3719	74.0283	0.25518					1.75e-150	0	1.27e-76	1.55e-148	OG0000397	7	7	6	4	8	2	12	1	1	1	2	1	3	2	2	30	1	90
	O_S24_contig_779_consensus.p1	RNA-binding squid isoform X7	2.6e-156	Dufourea novaeangliae	97.62%	GO:0003729		768	39168	115.64	7439	273.016	0.423563					1.14e-109	3.86e-105	1.01e-110	7.79e-106	OG0000399	4	8	4	3	6	1	4	0	1	1	1	1	28	1	4	22	1	90
	O_S24_contig_1162_consensus.p1	aminopeptidase N isoform X2	1e-280	Microplitis demolitor	89.26%	GO:0008270;GO:0006508;GO:0008237		1428	70803	112.424	2904	57.3196	1.96136					0	0	1.27e-82	0	OG0000401	2	4	7	3	1	2	11	2	9	1	1	1	2	2	1	40	1	90
	O_S24_contig_671_consensus.p1	aminopeptidase N	4.8e-253	Microplitis demolitor	89.47%			1317	66266	114.088	3525	75.4411	1.51228					0	0	0	0	OG0000401	2	4	7	3	1	2	11	2	9	1	1	1	2	2	1	40	1	90
	O_S24_contig_5757_consensus.p1							255	4726	42.0233	945	104.454	0.402313					1.62e-55	4.03e-55	1.47e-56	4.25e-54	OG0000402	6	5	5	4	1	1	5	2	2	1	1	2	24	2	1	26	2	90
	O_S24_contig_8212_consensus.p1	transmembrane 268 isoform X1	1.3e-52	Microplitis demolitor	79.07%			471	1948	9.37788	2188	130.937	0.0716215					7.03e-37	4.75e-36	2.53e-47	1.39e-24	OG0000402	6	5	5	4	1	1	5	2	2	1	1	2	24	2	1	26	2	90
	O_S24_contig_12277_consensus.p1	repeat domain-containing 17	6.2e-63	Lasius niger	96.3%	GO:0005515		504	77	0.346415	2	0.11185	3.09715	YP_003987198.1	35.2	6.2e-11	YP_003987198.1 putative ankyrin repeat protein [Acanthamoeba polyphaga mimivirus]	3.08e-58	2.02e-65	2.13e-62	1.08e-62	OG0000403	1	6	6	6	1	1	0	4	2	1	2	1	6	5	4	40	4	90
	O_S24_contig_3335_consensus.p1	: ankyrin repeat domain-containing 17-like isoform X1	0	Microplitis demolitor	88.67%	GO:0005515		2658	7551	6.44149	3892	41.2717	0.156075	YP_007353998.1	33.8	9.4e-48	YP_007353998.1 ankyrin repeat protein [Acanthamoeba polyphaga moumouvirus]	2.13e-46	0	5.07e-51	0	OG0000403	1	6	6	6	1	1	0	4	2	1	2	1	6	5	4	40	4	90
	O_S24_contig_6937_consensus.p1	: ankyrin repeat domain-containing 17-like isoform X2	5.6e-126	Microplitis demolitor	72.89%			1056	3431	7.36705	1694	45.2152	0.162933						1.75e-24		4.88e-61	OG0000403	1	6	6	6	1	1	0	4	2	1	2	1	6	5	4	40	4	90
	O_S24_contig_6581_consensus.p1	: ankyrin repeat domain-containing 17-like isoform X6	4.3e-29	Microplitis demolitor	68.48%			501	1568	7.09651	931	52.3778	0.135487								1.18e-26	OG0000403	1	6	6	6	1	1	0	4	2	1	2	1	6	5	4	40	4	90
	O_S24_contig_867_consensus.p1	ankyrin repeat and KH domain-containing 1 isoform X8	0	Microplitis demolitor	76.48%	GO:0003723;GO:0005515		5856	23025	8.91528	19463	93.6793	0.0951681	YP_007353998.1	32	1.1e-34	YP_007353998.1 ankyrin repeat protein [Acanthamoeba polyphaga moumouvirus]	4.01e-160	0	0	0	OG0000403	1	6	6	6	1	1	0	4	2	1	2	1	6	5	4	40	4	90
	O_S24_contig_1821_consensus.p1	: probable serine threonine- kinase DDB_G0282963 isoform X4	6.9e-88	Microplitis demolitor	55.94%			1740	610	0.794908	128	2.07346	0.383373					3.17e-73	2.83e-79	6.86e-22	1.7e-71	OG0000404	4	9	1	6	10	2	0	2	3	1	1	2	5	3	4	35	2	90
	O_S24_contig_4108_consensus.p1					GO:0007165;GO:0003785		1608	10408	14.6763	4916	86.1709	0.170317					2.35e-158	0	1.81e-20	0	OG0000404	4	9	1	6	10	2	0	2	3	1	1	2	5	3	4	35	2	90
	O_S24_contig_1822_consensus.p1	: probable serine threonine- kinase DDB_G0282963 isoform X4	7e-137	Microplitis demolitor	52.97%	GO:0003779		2676	15189	12.87	10457	110.143	0.116849					7.92e-93	4.13e-115	3.87e-39	1.57e-74	OG0000404	4	9	1	6	10	2	0	2	3	1	1	2	5	3	4	35	2	90
	O_S24_contig_3324_consensus.p1	probable serine hydrolase isoform X3	5e-109	Microplitis demolitor	88.38%			603	20042	75.3634	1727	80.7253	0.933577					1.76e-100	2.14e-106	2.3e-98	2.37e-99	OG0000405	1	4	2	5	8	1	10	2	2	2	1	1	8	1	5	35	2	90
	O_S24_contig_3518_consensus.p1	: croquemort	1.4e-256	Diachasma alloeum	81.41%	GO:0016020		1530	785	1.16336	185	3.40812	0.34135					0	0	1.09e-76	0	OG0000406	1	3	1	1	1	1	2	3	1	1	1	2	42	2	1	26	1	90
	O_S24_contig_3517_consensus.p1	: croquemort	3.3e-265	Fopius arisanus	79.03%	GO:0016020		1671	2030	2.75458	1517	25.5885	0.10765					0	0	2.89e-76	0	OG0000406	1	3	1	1	1	1	2	3	1	1	1	2	42	2	1	26	1	90
	O_S24_contig_13568_consensus.p1	: esterase FE4-like	2.4e-164	Meteorus pulchricornis	98.69%	GO:0016787		741	88	0.269278	4827	183.609	0.00146658	YP_004895032.1	35.7	2.4e-34	YP_004895032.1 putative cholinesterase [Megavirus chiliensis]	1.78e-89	1.87e-90	4.95e-61	8.85e-104	OG0000407	1	2	5	8	12	3	1	4	3	1	13	1	3	1	1	30	1	90
	O_S24_contig_2036_consensus.p1	complex subunit 2 isoform X2	0	Microplitis demolitor	94.39%	GO:0006406;GO:0000347;GO:0006397		3846	14183	8.36172	8979	65.8042	0.12707					0	0	0	0	OG0000408	1	2	1	2	2	1	3	4	3	1	1	1	4	1	3	57	2	89
	O_S24_contig_9058_consensus.p1	junction ZO-1 isoform X2	2.3e-285	Diachasma alloeum	84.12%	GO:0005515		1530	214	0.317146	1131	20.8356	0.0152213					1.01e-36	0	6.43e-18	0	OG0000409	7	5	4	3	8	2	11	2	2	1	1	1	4	3	0	33	2	89
	O_S24_contig_9338_consensus.p1	: tight junction ZO-1 isoform X4	2.7e-300	Diachasma alloeum	93.24%	GO:0042981		1464	183	0.28343	1496	28.8022	0.00984059					2.06e-51	0	1.03e-15	1.07e-132	OG0000409	7	5	4	3	8	2	11	2	2	1	1	1	4	3	0	33	2	89
	O_S24_contig_11215_consensus.p1	junction ZO-1 isoform X4	8.2e-130	Diachasma alloeum	80.63%			936	120	0.290698	1401	42.1888	0.0068904					1.29e-32	1.23e-62		4.03e-47	OG0000409	7	5	4	3	8	2	11	2	2	1	1	1	4	3	0	33	2	89
	O_S24_contig_12580_consensus.p1	solute carrier family 26 member 6 isoform X5	8e-91	Fopius arisanus	78.81%	GO:0008272;GO:0008271;GO:0055085;GO:0016021		714	53	0.168312	2	0.0789526	2.13181					1.73e-47	3.81e-68	2.56e-47	2.47e-67	OG0000410	10	4	3	9	5	1	1	1	1	2	2	2	5	2	3	35	3	89
	O_S24_contig_4287_consensus.p1	solute carrier family 26 member 6 isoform X5	3.3e-153	Diachasma alloeum	80.8%	GO:0008272;GO:0008271;GO:0055085;GO:0016021		1050	2136	4.61263	966	25.9312	0.177879					8.76e-50	1.05e-114	5.72e-80	4.91e-108	OG0000410	10	4	3	9	5	1	1	1	1	2	2	2	5	2	3	35	3	89
	O_S24_contig_8570_consensus.p1	XP_012543083.1uncharacterized protein LOC105840637, partial	3.9e-12	Monomorium pharaonis	51.34%			1551	2664	3.89457	220	3.99803	0.974122									OG0000411	8	0	12	1	4	13	0	5	16	18	0	1	0	1	1	7	2	89
	O_S24_contig_7771_consensus.p1	-activated kinase-binding 1 isoform X11	0	Cephus cinctus	95.37%	GO:0005515		1749	2334	3.02585	1179	19.0002	0.159253					2.94e-75	0	0	0	OG0000412	2	15	3	7	0	1	8	3	4	1	1	1	4	2	1	35	1	89
	O_S24_contig_6321_consensus.p1	mitogen-activated kinase-binding 1 isoform X1	2.2e-159	Microplitis demolitor	91.93%	GO:0005515		855	1651	4.37842	888	29.274	0.149567					1.16e-108	2.07e-128	3.98e-125	2.49e-109	OG0000412	2	15	3	7	0	1	8	3	4	1	1	1	4	2	1	35	1	89
	O_S24_contig_7426_consensus.p1	amphipathic helix Sin3a isoform X2	2.6e-192	Apis mellifera;Apis dorsata	93.6%	GO:0005667;GO:0003714;GO:0016580;GO:0016481;GO:1903507		978	2610	6.05115	1988	57.2944	0.105615					1.08e-35	1.18e-144	1.01e-131	3.08e-132	OG0000413	5	3	11	11	8	1	0	3	3	1	0	4	5	2	1	28	3	89
	O_S24_contig_5108_consensus.p1	paired amphipathic helix Sin3b isoform X1	0	Microplitis demolitor	93.48%	GO:0005667;GO:0003714;GO:0016580;GO:0016481		2520	6763	6.08521	7475	83.6076	0.072783					0	0	0	0	OG0000413	5	3	11	11	8	1	0	3	3	1	0	4	5	2	1	28	3	89
	O_S24_contig_783_consensus.p1	: WD repeat-containing 7 isoform X7	0	Diachasma alloeum	93.58%	GO:0005515		3177	24694	17.6243	9253	82.0919	0.214689					0	0	0	0	OG0000414	8	16	8	6	11	1	2	4	3	1	1	1	2	1	2	20	2	89
	O_S24_contig_3348_consensus.p1	alpha- kinase 1 isoform X1	0	Diachasma alloeum	74.6%	GO:0003676;GO:0004842;GO:0046872;GO:0030014;GO:0016567		3327	9714	6.62036	5496	46.5617	0.142185					1.88e-151	0	0	0	OG0000415	4	11	6	12	1	1	11	2	2	2	2	1	12	1	2	18	1	89
	O_S24_contig_3729_consensus.p1	isoform X4	0	Orussus abietinus	90%	GO:0005515;GO:0007165		4548	7828	3.90272	12618	78.1997	0.0499071					5.92e-99	0	0	0	OG0000416	6	16	8	5	1	2	8	2	2	2	2	2	4	1	2	23	3	89
	O_S24_contig_3347_consensus.p1	CLIP-associating 1-A isoform X1	7.2e-128	Camponotus floridanus	91.44%			666	1402	4.77321	485	20.5259	0.232545						3.93e-116	2.43e-29	3.68e-135	OG0000417	3	11	6	6	12	2	3	3	1	1	1	1	4	2	2	29	2	89
	O_S24_contig_2311_consensus.p1	CLIP-associating 1-A isoform X1	0	Microplitis demolitor	87.52%			2496	6497	5.90208	3691	41.6806	0.141602					0	0	0	0	OG0000417	3	11	6	6	12	2	3	3	1	1	1	1	4	2	2	29	2	89
	O_S24_contig_9679_consensus.p1	: probable helicase senataxin	2e-32	Microplitis demolitor	55.51%			690	193	0.634227	366	14.9509	0.0424207					8.15e-14	7.97e-13	1.13e-12	2.24e-14	OG0000418	1	0	1	6	0	0	2	0	0	5	5	6	1	2	2	58	0	89
	O_S24_contig_6066_consensus.p1	helicase sen1 isoform X1	6.5e-128	Microplitis demolitor	65.45%			1263	446	0.800697	679	15.1531	0.0528405					7.07e-96	4.07e-112	4.47e-114	7.29e-89	OG0000418	1	0	1	6	0	0	2	0	0	5	5	6	1	2	2	58	0	89
	O_S24_contig_4597_consensus.p1	vesicle-associated membrane 2	3.6e-59	Diachasma alloeum	92.98%	GO:0016192;GO:0016021		372	15403	93.8856	6004	454.918	0.206379					8.43e-32	1.36e-29	1.04e-32	9.18e-28	OG0000420	2	11	4	3	8	2	13	2	2	2	2	2	2	2	1	29	1	88
	O_S24_contig_7480_consensus.p1	: vesicle-associated membrane 2 isoform X3	1.9e-63	Vollenhovia emeryi	98.26%	GO:0016192;GO:0016021		345	166	1.091	17184	1403.91	0.000777115					2.6e-34	1.48e-42	1.45e-36	2.18e-32	OG0000420	2	11	4	3	8	2	13	2	2	2	2	2	2	2	1	29	1	88
	O_S24_contig_2064_consensus.p2	translation initiation factor 4E-binding Mextli isoform X3	6.8e-232	Microplitis demolitor	80.36%	GO:0003676;GO:0045727;GO:0008190		1560	6605	9.6003	3874	69.9955	0.137156					0	0	0	2.02e-88	OG0000421	3	6	3	6	9	1	7	2	2	1	1	1	8	1	1	34	2	88
	O_S24_contig_11234_consensus.p1	yellow isoform X2	3.9e-114	Diachasma alloeum	79.63%			804	66	0.186133	130	4.55745	0.0408415					1.41e-87	8.25e-50		4e-18	OG0000422	3	8	4	5	5	6	10	7	6	4	4	2	7	2	1	13	1	88
	O_S24_contig_12266_consensus.p1	: yellow-like	1.7e-46	Cotesia chilonis	77.27%			405	25	0.139966	2797	194.658	0.000719034					1.8e-31	8.38e-38	2.61e-18	4.63e-42	OG0000422	3	8	4	5	5	6	10	7	6	4	4	2	7	2	1	13	1	88
	O_S24_contig_7854_consensus.p1	disintegrin and metallo ase with thrombospondin motifs 9 isoform X2	1.7e-219	Microplitis demolitor	88.92%			1137	150	0.299135	12	0.297479	1.00557					2.72e-48	3.56e-150	9.93e-71	0	OG0000423	2	5	2	1	3	1	3	2	2	1	2	2	4	4	4	48	2	88
	O_S24_contig_4545_consensus.p1	: A disintegrin and metallo ase with thrombospondin motifs 9	4.9e-243	Diachasma alloeum	86.43%	GO:0008270;GO:0007229;GO:0006508;GO:0016021;GO:0004222	EC:3.4.24	1380	1440	2.36603	314	6.41336	0.368922					7.28e-20	2.25e-149	6.12e-13	0	OG0000423	2	5	2	1	3	1	3	2	2	1	2	2	4	4	4	48	2	88
	O_S24_contig_5857_consensus.p1	disintegrin and metallo ase with thrombospondin motifs 9 isoform X2	1.1e-23	Microplitis demolitor	63.7%			405	295	1.65159	101	7.02912	0.234965									OG0000423	2	5	2	1	3	1	3	2	2	1	2	2	4	4	4	48	2	88
	O_S24_contig_3792_consensus.p1	disintegrin and metallo ase with thrombospondin motifs 9 isoform X2	0	Microplitis demolitor	84.23%	GO:0008270;GO:0004222	EC:3.4.24	3564	5105	3.24784	1383	10.9375	0.296944					0	0	3.08e-133	0	OG0000423	2	5	2	1	3	1	3	2	2	1	2	2	4	4	4	48	2	88
	O_S24_contig_9497_consensus.p1	nuclease HARBI1	4.3e-25	Temnothorax curvispinosus	68.13%			345	99	0.650658	12	0.980386	0.663675						3.15e-13			OG0000424	4	0	7	0	18	5	1	3	3	5	0	1	0	1	4	36	0	88
	O_S24_contig_1451_consensus.p1	tropomyosin- isoforms 9A A B isoform X11	2.1e-55	Athalia rosae	99.12%			342	10469	69.409	2213	182.385	0.380562					4.09e-46	9.9e-52	2.73e-49	1.15e-41	OG0000425	8	4	10	7	8	1	1	3	6	2	2	1	10	1	1	22	1	88
	O_S24_contig_5843_consensus.p1	heat shock factor isoform X1	1.8e-63	Diachasma alloeum	79.41%			519	2683	11.7217	4008	217.668	0.0538511					1.14e-56	1.28e-52	9.44e-54	1.17e-58	OG0000426	4	6	5	7	5	1	4	4	3	1	0	1	13	1	4	28	1	88
	O_S24_contig_2155_consensus.p1	retinal degeneration B isoform X1	0	Microplitis demolitor	89.81%	GO:0005548;GO:0046872;GO:0015914		3744	910	0.551115	4502	33.8926	0.0162606					0	0	3.21e-57	0	OG0000427	5	11	3	4	16	0	11	1	1	1	1	1	4	1	0	27	1	88
	O_S24_contig_3626_consensus.p1	cGMP-dependent isozyme 1	0	Microplitis demolitor	92.33%	GO:0005524;GO:0004692;GO:0009069;GO:0006468;GO:0030553	EC:2.7.11.12	2190	11065	11.4563	3080	39.6407	0.289003	YP_009162415.1	31.4	6e-29	YP_009162415.1 serine/threonine protein kinase; probable eukaryotic origin [Salmon gill poxvirus]	0	0	0	0	OG0000428	4	2	4	2	3	1	1	2	2	1	1	1	27	1	1	34	1	88
	O_S24_contig_3503_consensus.p1	94 isoform X2	0	Fopius arisanus	89.11%	GO:0016021		1677	1473	1.99162	446	7.49612	0.265687					2.59e-62	0		0	OG0000429	5	5	3	1	6	1	3	3	2	1	2	1	4	3	0	46	2	88
	O_S24_contig_7286_consensus.p1	94 isoform X7	5.2e-174	Cephus cinctus	97.44%	GO:0000166		819	957	2.6495	297	10.2213	0.259213					2.55e-72	5.05e-168		1.81e-163	OG0000429	5	5	3	1	6	1	3	3	2	1	2	1	4	3	0	46	2	88
	O_S24_contig_2273_consensus.p1	94 isoform X3	2e-260	Diachasma alloeum	91.05%	GO:0016021		1344	1380	2.32818	622	13.0445	0.17848					9.92e-138	0		0	OG0000429	5	5	3	1	6	1	3	3	2	1	2	1	4	3	0	46	2	88
	O_S24_contig_2563_consensus.p1	multidrug resistance homolog 49 isoform X1	0	Cephus cinctus	94.72%	GO:0016887;GO:0005524;GO:0042626;GO:0055085;GO:0016021	EC:3.6.1.3	3639	17695	11.0257	17111	132.534	0.0831911	NP_046572.1	23.4	4.6e-27	NP_046572.1 sublancin transporter SunT [Bacillus virus SPbeta]	0	0	0	0	OG0000430	11	7	14	4	3	4	6	1	1	1	1	1	2	1	4	26	1	88
	O_S24_contig_6627_consensus.p1	polybromo-1 isoform X1	0	Osmia lignaria	94.09%	GO:0006338;GO:0005515;GO:0003682;GO:0016586		3597	2251	1.41896	2639	20.6792	0.0686179					1.79e-84	0	0	0	OG0000431	3	9	3	3	4	1	1	1	3	1	1	1	4	2	3	46	2	88
	O_S24_contig_8246_consensus.p1	polybromo-1 isoform X1	4.2e-205	Dinoponera quadriceps	94.53%	GO:0006338;GO:0016586		987	1104	2.53623	1439	41.094	0.0617177					1.29e-138	0	3.21e-161	6.55e-162	OG0000431	3	9	3	3	4	1	1	1	3	1	1	1	4	2	3	46	2	88
	O_S24_contig_1550_consensus.p1	: probable phospholipid-transporting ATPase IA isoform X3	0	Microplitis demolitor	93.62%	GO:0000287;GO:0005524;GO:0140326;GO:0016021;GO:0015914	EC:7.6.2.1	3330	20063	13.6612	12016	101.707	0.134319					0	0	0	0	OG0000433	5	6	5	7	8	1	14	3	2	1	1	1	1	1	3	27	1	87
	O_S24_contig_10649_consensus.p1	phosphorylase b kinase regulatory subunit alpha isoform X4	0	Diachasma alloeum	97.35%	GO:0005516;GO:0005977;GO:0003824		1680	999	1.34832	2046	34.3266	0.0392791					1.63e-140	0	3.36e-60	0	OG0000434	1	4	7	7	4	1	7	4	2	1	1	1	5	2	2	36	2	87
	O_S24_contig_7829_consensus.p1	phosphorylase b kinase regulatory subunit alpha isoform X2	0	Diachasma alloeum	91.91%	GO:0005516;GO:0005977		2043	1893	2.10096	3782	52.1781	0.0402653					0	0	0	0	OG0000434	1	4	7	7	4	1	7	4	2	1	1	1	5	2	2	36	2	87
	O_S24_contig_3082_consensus.p1					GO:0005634;GO:0003677;GO:0005667;GO:0003700;GO:0007165;GO:0006355;GO:0045449		2310	13209	12.9657	5953	72.6372	0.178499					0	0	0	0	OG0000436	1	1	1	1	1	1	11	1	1	1	1	1	37	1	2	24	1	87
	O_S24_contig_1847_consensus.p1	couch potato	3.2e-124	Apis cerana	96.76%	GO:0003723		558	1797	7.30214	3805	192.201	0.0379923					1.38e-74	2.95e-110		8.7e-115	OG0000437	1	8	1	1	7	3	12	2	2	1	1	1	3	2	1	40	1	87
	O_S24_contig_1847_consensus.p2					GO:0003676		213	868	9.2401	1629	215.564	0.0428647					1.19e-24	2.01e-36	8.28e-34		OG0000437	1	8	1	1	7	3	12	2	2	1	1	1	3	2	1	40	1	87
	O_S24_contig_14827_consensus.p1	: neurexin-4 isoform X3	2e-58	Frieseomelitta varia	65.35%			468	24	0.116279	1980	119.249	0.000975097						1.11e-50			OG0000438	5	11	3	5	9	1	7	2	2	1	2	1	7	1	0	28	2	87
	O_S24_contig_1737_consensus.p1	beta-glucuronidase-like isoform X2	0	Microplitis demolitor	89.01%	GO:0005975;GO:0004553		1647	8470	11.6607	203	3.47406	3.35652						0			OG0000439	6	4	2	2	3	1	7	1	1	1	1	1	1	1	0	55	0	87
	O_S24_contig_1240_consensus.p1	Malvolio isoform X3	9.1e-304	Microplitis demolitor	88.73%	GO:0016021;GO:0046873;GO:0030001		1704	10064	13.3918	9463	156.529	0.0855546					0	0	0	0	OG0000440	2	3	5	3	13	1	6	1	1	2	1	1	19	1	2	25	1	87
	O_S24_contig_7389_consensus.p1	: gamma-glutamyltranspeptidase 1-like	6.1e-212	Microplitis demolitor	74.58%	GO:0036374;GO:0006751	EC:3.4.19.13	1743	2966	3.85843	10	0.16171	23.8601					0	2.27e-174	0	0	OG0000441	1	4	1	3	2	3	5	4	1	1	2	2	1	6	1	49	1	87
	O_S24_contig_11339_consensus.p1					GO:0036374;GO:0006751	EC:3.4.19.13	1740	599	0.780574	180	2.9158	0.267705					0	2.18e-177	0	0	OG0000441	1	4	1	3	2	3	5	4	1	1	2	2	1	6	1	49	1	87
	O_S24_contig_9468_consensus.p1					GO:0036374;GO:0006751	EC:3.4.19.13	1308	933	1.61737	150	3.23235	0.500371					2.6e-165	1.51e-154	5.55e-161	5.84e-179	OG0000441	1	4	1	3	2	3	5	4	1	1	2	2	1	6	1	49	1	87
	O_S24_contig_4846_consensus.p1	: gamma-glutamyltranspeptidase 1-like	3e-278	Microplitis demolitor	81.12%	GO:0016020;GO:0036374;GO:0006751	EC:3.4.19.13	1776	1957	2.49853	246	3.90416	0.639967					0	0	0	0	OG0000441	1	4	1	3	2	3	5	4	1	1	2	2	1	6	1	49	1	87
	O_S24_contig_5808_consensus.p1							237	144	1.37769	54	6.42215	0.214521									OG0000441	1	4	1	3	2	3	5	4	1	1	2	2	1	6	1	49	1	87
	O_S24_contig_248_consensus.p1	: gamma-glutamyltranspeptidase 1-like	2.4e-225	Microplitis demolitor	77.32%	GO:0036374;GO:0006751	EC:3.4.19.13	1761	1639113	2110.5	461	7.37864	286.029					0	1.52e-178	0	0	OG0000441	1	4	1	3	2	3	5	4	1	1	2	2	1	6	1	49	1	87
	O_S24_contig_689_consensus.p1					GO:0005515		894	269	0.682262	6	0.189168	3.60664					0	0	1.32e-45	0	OG0000442	3	10	7	6	6	1	0	3	2	1	1	1	2	4	4	35	1	87
	O_S24_contig_690_consensus.p1	microtubule-associated -like 2 isoform X2	4.4e-217	Diachasma alloeum	93.15%	GO:0005515		1092	2665	5.53364	2385	61.5603	0.0898898					7.79e-70	6.15e-174	8.1e-45	9.06e-78	OG0000442	3	10	7	6	6	1	0	3	2	1	1	1	2	4	4	35	1	87
	O_S24_contig_5966_consensus.p1	echinoderm microtubule-associated -like 2	3e-150	Apis cerana cerana	93.01%	GO:0090502;GO:0003723;GO:0005515;GO:0033897	EC:4.6.1.19	687	1926	6.35676	2540	104.211	0.0609992					3.08e-137	8.45e-137	7.98e-132	1e-138	OG0000442	3	10	7	6	6	1	0	3	2	1	1	1	2	4	4	35	1	87
	O_S24_contig_688_consensus.p1	echinoderm microtubule-associated -like 2 isoform X1	1.3e-211	Fopius arisanus	97.65%	GO:0005515		894	2036	5.16389	3427	108.047	0.0477931					0	0	1.32e-45	0	OG0000442	3	10	7	6	6	1	0	3	2	1	1	1	2	4	4	35	1	87
	O_S24_contig_6505_consensus.p1	repeat domain-containing SOWAHB	2.3e-56	Diachasma alloeum	68.21%			582	2335	9.09705	397	19.2266	0.473149					1.85e-12	1.03e-33		2.27e-36	OG0000443	2	6	1	1	7	5	4	2	2	2	3	5	10	3	1	31	2	87
	O_S24_contig_5028_consensus.p1	repeat domain-containing SOWAHB	1.7e-106	Diachasma alloeum	95.03%	GO:0005515		549	3074	12.696	442	22.6926	0.559478					2.25e-101	8.09e-85			OG0000443	2	6	1	1	7	5	4	2	2	2	3	5	10	3	1	31	2	87
	O_S24_contig_2950_consensus.p1	: ankyrin repeat domain-containing SOWAHB	6.1e-66	Microplitis demolitor	87.92%			492	2262	10.4247	458	26.2383	0.397309					1.42e-62	5.24e-52	3.7e-48	1.19e-46	OG0000443	2	6	1	1	7	5	4	2	2	2	3	5	10	3	1	31	2	87
	O_S24_contig_2878_consensus.p2	: homocysteine S-methyltransferase-like	1e-67	Microplitis demolitor	83.92%	GO:0046872;GO:0008152;GO:0008168		429	5116	27.0402	364	23.9155	1.13066					1.92e-44	1.44e-51	2.83e-26	5.76e-52	OG0000445	2	2	2	2	1	2	6	2	2	2	2	2	2	3	3	48	3	86
	O_S24_contig_4976_consensus.p2	: selenocysteine Se-methyltransferase-like	1.3e-170	Microplitis demolitor	85.14%	GO:0009086;GO:0008270;GO:0006563;GO:0047150;GO:0032259;GO:0006544;GO:0006566	EC:2.1.1.5	984	687	1.58306	929	26.6107	0.0594898					1.08e-143	8.44e-147	8.38e-38	2.4e-102	OG0000445	2	2	2	2	1	2	6	2	2	2	2	2	2	3	3	48	3	86
	O_S24_contig_3971_consensus.p1	: selenocysteine Se-methyltransferase-like	1.2e-90	Microplitis demolitor	92.17%	GO:0009086;GO:0008270;GO:0006563;GO:0047150;GO:0032259;GO:0006544;GO:0006566	EC:2.1.1.5	498	6787	30.9019	494	27.9597	1.10523					2.41e-74	8.56e-70	4.76e-25	2.83e-59	OG0000445	2	2	2	2	1	2	6	2	2	2	2	2	2	3	3	48	3	86
	O_S24_contig_14312_consensus.p1	-like cadherin-related tumor suppressor homolog isoform X6	2.3e-156	Apis mellifera	94.81%			810	42	0.117571	332	11.5528	0.0101768					5.64e-71	1.49e-138	5.52e-34	4.06e-61	OG0000446	5	10	1	1	6	2	3	4	2	2	3	2	1	1	2	32	9	86
	O_S24_contig_14889_consensus.p1	nuclear factor 1 X-type isoform X3	9.5e-90	Microplitis demolitor	91.38%	GO:0005634;GO:0005667;GO:0003700;GO:0006355;GO:0045449		504	18	0.0809801	129	7.2143	0.011225						5.65e-46		7.94e-46	OG0000447	7	9	5	5	7	3	2	3	1	1	1	1	0	1	0	38	2	86
	O_S24_contig_5178_consensus.p1	trithorax group osa-like isoform X6	0	Microplitis demolitor	94.66%	GO:0016514;GO:0003677;GO:0006338;GO:0035060		1728	8095	10.6221	2732	44.5627	0.238362					1.16e-51	0	2.14e-22	0	OG0000448	4	6	8	8	1	1	6	3	2	2	0	1	5	3	3	31	2	86
	O_S24_contig_911_consensus.p1	trithorax group osa-like isoform X6	0	Microplitis demolitor	91.51%	GO:0016514;GO:0006338;GO:0035060		2268	10897	10.8943	4581	56.9314	0.191359					0	0	3.84e-31	9.56e-136	OG0000448	4	6	8	8	1	1	6	3	2	2	0	1	5	3	3	31	2	86
	O_S24_contig_1091_consensus.p1	trithorax group osa-like isoform X6	1.6e-210	Microplitis demolitor	99.69%	GO:0016514;GO:0006338;GO:0035060		981	4717	10.9027	2019	58.0099	0.187945					0	0	0	0	OG0000448	4	6	8	8	1	1	6	3	2	2	0	1	5	3	3	31	2	86
	O_S24_contig_6606_consensus.p1	: unc-13 homolog D isoform X4	0	Microplitis demolitor	89.4%			3480	893	0.581847	4541	36.7796	0.0158198					0	0	1.35e-167	0	OG0000449	12	11	7	7	2	1	3	3	3	0	1	1	5	1	3	25	1	86
	O_S24_contig_2999_consensus.p1	poly(U)-binding-splicing factor half pint isoform X5	2.2e-313	Microplitis demolitor	94.43%	GO:0003676		1464	5570	8.62682	3703	71.2931	0.121005					0	0	0	0	OG0000450	1	8	7	5	1	2	10	2	3	1	0	1	6	1	2	35	1	86
	O_S24_contig_6436_consensus.p1	: inositol hexakisphosphate kinase 2	2.2e-246	Microplitis demolitor	91.08%	GO:0032958;GO:0016301		1314	7175	12.3812	3524	75.5919	0.16379					0	9.67e-179	9.61e-179	0	OG0000451	1	6	1	2	2	1	2	1	1	1	1	1	28	1	1	35	1	86
	O_S24_contig_8026_consensus.p1	- kinase Src64B isoform X1	0	Microplitis demolitor	98.88%	GO:0005524;GO:0004713;GO:0005515;GO:0006468	EC:2.7.10	1338	256	0.433831	821	17.2951	0.0250841	YP_628286.1	53.4	1e-165	YP_628286.1 protein-tyrosine kinase [Y73 sarcoma virus]	6.13e-131	0	0	0	OG0000452	2	13	4	4	7	2	11	3	2	1	2	2	2	2	2	25	2	86
	O_S24_contig_5695_consensus.p1	tyrosine- kinase Src42A isoform X3	0	Microplitis demolitor	99.01%	GO:0005524;GO:0018108;GO:0005515;GO:0004715	EC:2.7.10.2	1518	4613	6.89046	5474	101.641	0.0677923	YP_628286.1	64.2	4.8e-198	YP_628286.1 protein-tyrosine kinase [Y73 sarcoma virus]	0	0	0	0	OG0000452	2	13	4	4	7	2	11	3	2	1	2	2	2	2	2	25	2	86
	O_S24_contig_12409_consensus.p1	guanine nucleotide exchange factor 7	1.6e-42	Diachasma alloeum	50.14%			1092	180	0.373754	104	2.68439	0.139233						4.57e-57		2.36e-32	OG0000453	5	3	3	2	1	1	5	3	2	1	2	1	8	2	2	43	2	86
	O_S24_contig_6199_consensus.p1	: rho guanine nucleotide exchange factor 7 isoform X2	2.2e-285	Microplitis demolitor	89.05%	GO:0005085;GO:0043087		1479	7082	10.8574	1639	31.2353	0.347599					4.3e-124	0	3.44e-165	0	OG0000453	5	3	3	2	1	1	5	3	2	1	2	1	8	2	2	43	2	86
	O_S24_contig_13809_consensus.p1	: peroxiredoxin 1	2.9e-42	Diachasma alloeum	78.15%	GO:0005623;GO:0098869;GO:0045454;GO:0055114;GO:0051920	EC:1.11.1.15	342	27	0.179009	2	0.164831	1.08601					2.27e-41	1.2e-37	1.48e-38	2.45e-37	OG0000455	4	3	3	2	3	3	7	3	3	3	2	2	3	3	2	37	2	85
	O_S24_contig_5186_consensus.p1	: peroxiredoxin-like	6.6e-130	Fopius arisanus	89.61%	GO:0005623;GO:0098869;GO:0045454;GO:0055114;GO:0051920	EC:1.11.1.15	690	3368	11.0678	3865	157.883	0.070101					5.42e-112	8.41e-105	1.89e-80	2.39e-109	OG0000455	4	3	3	2	3	3	7	3	3	3	2	2	3	3	2	37	2	85
	O_S24_contig_2190_consensus.p1	: peroxiredoxin 1	3.3e-128	Cotesia chilonis	94.87%	GO:0005623;GO:0098869;GO:0045454;GO:0055114;GO:0051920	EC:1.11.1.15	588	16675	64.3021	6957	333.488	0.192817					4.05e-123	8.63e-116	2.06e-121	3.4e-120	OG0000455	4	3	3	2	3	3	7	3	3	3	2	2	3	3	2	37	2	85
	O_S24_contig_7652_consensus.p1	-associated Jupiter isoform X2	6.5e-57	Microplitis demolitor	58.29%			414	2822	15.4559	2133	145.22	0.106431					1.28e-35	4.12e-27		4.55e-24	OG0000457	5	5	5	5	6	1	7	1	1	1	1	1	2	1	0	42	1	85
	O_S24_contig_3133_consensus.p1	titin homolog	1.6e-86	Microplitis demolitor	54.71%			2433	4364	4.06705	1727	20.0071	0.20328					1.78e-17	2.16e-36		9.74e-46	OG0000459	1	1	1	1	4	1	0	2	1	1	1	1	4	2	0	63	1	85
	O_S24_contig_1908_consensus.p2	extracellular matrix-binding ebh	3e-303	Microplitis demolitor	85.28%	GO:0003824		1971	6693	7.69965	2651	37.9104	0.203101					2.07e-130	0	8.16e-16	0	OG0000459	1	1	1	1	4	1	0	2	1	1	1	1	4	2	0	63	1	85
	O_S24_contig_14725_consensus.p1	---NA---						504	24	0.107974	0	0	#DIV/0!									OG0000460	3	1	4	1	1	1	0	2	1	1	1	2	11	3	3	49	1	85
	O_S24_contig_6646_consensus.p1	endosome antigen 1 partial	2.4e-55	Apis cerana cerana	64.66%			861	2240	5.89904	647	21.1805	0.278513					1.73e-16	3.08e-63	1.59e-41	1.3e-12	OG0000460	3	1	4	1	1	1	0	2	1	1	1	2	11	3	3	49	1	85
	O_S24_contig_986_consensus.p1	: interaptin	3.7e-119	Microplitis demolitor	63.54%			1662	4761	6.49537	1474	24.9978	0.259838					1.46e-34	1.79e-85	2.02e-50		OG0000460	3	1	4	1	1	1	0	2	1	1	1	2	11	3	3	49	1	85
	O_S24_contig_6621_consensus.p1					GO:0006081;GO:0055114;GO:0016620		1503	3907	5.89415	12927	242.423	0.0243135					0	0	0	0	OG0000461	4	12	4	5	7	1	12	1	3	1	1	1	2	1	1	27	1	84
	O_S24_contig_3647_consensus.p1	-related 1B isoform X2	1.9e-52	Microplitis demolitor	55.83%			1086	2402	5.0151	990	25.6945	0.195182						2.51e-50	1.39e-19	7.97e-50	OG0000462	5	4	3	4	2	2	7	1	2	1	1	0	12	3	5	31	1	84
	O_S24_contig_1556_consensus.p1	-related 1B isoform X2	0	Diachasma alloeum	81.76%	GO:0003723		2154	38443	40.4677	3640	47.6311	0.849606					5.24e-174	0	0	0	OG0000462	5	4	3	4	2	2	7	1	2	1	1	0	12	3	5	31	1	84
	O_S24_contig_6050_consensus.p1	-related 1B isoform X2	1.7e-91	Fopius arisanus	85.45%	GO:0003723		651	14710	51.2352	1209	52.3456	0.978787					2.37e-87	2.28e-65	2.04e-67	5.81e-67	OG0000462	5	4	3	4	2	2	7	1	2	1	1	0	12	3	5	31	1	84
	O_S24_contig_2433_consensus.p2	mitochondrial ribosome-associated GTPase 2 isoform X1	3.7e-179	Fopius arisanus	88.54%	GO:0000287;GO:0005525;GO:0003924		993	3252	7.42571	1146	32.529	0.22828					8.24e-140	2.95e-142	3.72e-137	6.44e-148	OG0000463	2	1	3	5	3	1	1	1	1	2	1	1	14	1	1	45	1	84
	O_S24_contig_11637_consensus.p1	XP_012530743.1uncharacterized protein LOC105833505	1.4e-130	Monomorium pharaonis	83.08%	GO:0003677		1047	146	0.316186	84	2.26135	0.139822	YP_009665762.1	38.5	7.8e-71	YP_009665762.1 19.5g1 protein [Chelonus inanitus bracovirus]	6.36e-46	2.38e-63		3.3e-70	OG0000464	2	0	7	4	4	2	0	1	1	6	14	3	8	3	1	21	7	84
	O_S24_contig_13895_consensus.p1	XP_014299302.1PREDICTED: uncharacterized protein LOC106694003	1.1e-74	Microplitis demolitor	91.54%			408	75	0.41681	34	2.34884	0.177453	YP_009665762.1	60	3.5e-46	YP_009665762.1 19.5g1 protein [Chelonus inanitus bracovirus]	1.33e-11	9.38e-29		3.11e-14	OG0000464	2	0	7	4	4	2	0	1	1	6	14	3	8	3	1	21	7	84
	O_S24_contig_10378_consensus.p1	GBP22503.1hypothetical protein EVAR_78681_1	1.6e-56	Eumeta japonica	70.76%	GO:0003676;GO:0110165		531	76	0.324531	73	3.87492	0.0837515					1.04e-19	3.13e-26		2.52e-25	OG0000464	2	0	7	4	4	2	0	1	1	6	14	3	8	3	1	21	7	84
	O_S24_contig_11165_consensus.p1	XP_014296353.1PREDICTED: uncharacterized protein LOC106693389	1.3e-158	Microplitis demolitor	61.81%	GO:0003676;GO:0016779		2100	380	0.410299	120	1.61063	0.254744					1.15e-61	3.81e-120	1.44e-139	3.62e-120	OG0000465	2	0	3	3	9	1	0	2	3	1	2	1	20	2	1	33	1	84
	O_S24_contig_10522_consensus.p1	XP_015109471.1uncharacterized protein LOC107036203	6.2e-60	Diachasma alloeum	61.33%			1035	190	0.416246	182	4.9564	0.0839815					1.48e-40	2.97e-50	1.68e-60	3.3e-55	OG0000465	2	0	3	3	9	1	0	2	3	1	2	1	20	2	1	33	1	84
	O_S24_contig_2854_consensus.p1	p55 subfamily member 5 isoform X2	0	Fopius arisanus	92.33%	GO:0005515;GO:0070830;GO:0090162		2232	7348	7.46469	3554	44.8805	0.166323					0	0	0	0	OG0000467	4	10	3	4	5	1	14	2	1	1	1	1	14	1	1	20	1	84
	O_S24_contig_9243_consensus.p1					GO:0005667;GO:0003700;GO:0008270;GO:0006355;GO:0043565;GO:0042025;GO:0045449		813	214	0.596843	211	7.31521	0.0815893					3.22e-31	7.69e-98		3.98e-67	OG0000468	5	14	3	3	1	3	5	3	3	3	3	3	4	1	0	28	2	84
	O_S24_contig_5017_consensus.p1	GDAP2 homolog	2.9e-217	Microplitis demolitor	94.74%			1023	518	1.14813	1302	35.8732	0.0320052					2.5e-62	0	5.48e-37	0	OG0000469	5	1	6	3	1	2	6	3	3	1	1	2	6	2	5	36	1	84
	O_S24_contig_2016_consensus.p1	GDAP2 homolog	5.1e-123	Diachasma alloeum	93.85%			603	6616	24.878	3587	167.668	0.148377					4.95e-89	1.23e-99	3.2e-38	1.47e-101	OG0000469	5	1	6	3	1	2	6	3	3	1	1	2	6	2	5	36	1	84
	O_S24_contig_9807_consensus.p1	: SET and MYND domain-containing 4-like	2.8e-275	Microplitis demolitor	66.25%	GO:0005515		2253	938	0.944013	746	9.33281	0.10115					1.17e-36	0	1.02e-21	1.27e-169	OG0000470	1	1	1	1	1	1	0	5	1	1	1	1	5	1	1	60	2	84
	O_S24_contig_10425_consensus.p1	: nuclease HARBI1	1.8e-69	Trachymyrmex zeteki	83.54%			483	37	0.173697	2	0.116713	1.48824								5.07e-24	OG0000471	3	0	2	2	34	2	1	0	4	4	13	5	0	6	0	0	8	84
	O_S24_contig_11411_consensus.p1	ANTAGONIST OF LIKE HETEROCHROMATIN PROTEIN 1-like	1.2e-128	Pseudomyrmex gracilis	81.89%			819	97	0.26855	6	0.206492	1.30054								7.06e-48	OG0000471	3	0	2	2	34	2	1	0	4	4	13	5	0	6	0	0	8	84
	O_S24_contig_11569_consensus.p1	XP_025420785.1protein ALP1-like	2.9e-90	Sipha flava	76.04%			648	305	1.06724	16	0.695953	1.53349								1.12e-33	OG0000471	3	0	2	2	34	2	1	0	4	4	13	5	0	6	0	0	8	84
	O_S24_contig_11569_consensus.p3	XP_015518837.1PREDICTED: uncharacterized protein LOC107223616	1.6e-32	Neodiprion lecontei	87.01%			267	182	1.5456	13	1.37236	1.12624								2.67e-14	OG0000471	3	0	2	2	34	2	1	0	4	4	13	5	0	6	0	0	8	84
	O_S24_contig_6339_consensus.p1	nuclease HARBI1	1.7e-54	Lasius niger	65.17%			564	760	3.05542	917	45.8274	0.0666724								7.81e-39	OG0000471	3	0	2	2	34	2	1	0	4	4	13	5	0	6	0	0	8	84
	O_S24_contig_9567_consensus.p2	harbi1 partial	2.2e-107	Vollenhovia emeryi	79.66%			711	924	2.94672	1219	48.3247	0.0609775								1.13e-83	OG0000471	3	0	2	2	34	2	1	0	4	4	13	5	0	6	0	0	8	84
	O_S24_contig_4126_consensus.p2	KYN09969.1hypothetical protein ALC57_17907	3e-13	Trachymyrmex cornetzi	63.51%			297	90	0.687104	68	6.45338	0.106472						2.86e-15	7.43e-13		OG0000473	1	0	3	0	1	14	0	12	23	0	13	0	0	1	1	15	0	84
	O_S24_contig_1122_consensus.p1	scalloped isoform X3	6.2e-283	Polistes canadensis;Polistes dominula	99.24%	GO:0005667;GO:0003700;GO:0006355;GO:0035329;GO:0045449		1188	2470	4.7143	653	15.4929	0.304288					2.24e-149	0	0	7.51e-173	OG0000474	6	13	2	8	8	1	20	1	1	1	1	1	2	1	1	16	1	84
	O_S24_contig_5506_consensus.p1	: dynein heavy cytoplasmic isoform X2	0	Diachasma alloeum	98.38%	GO:0003777;GO:0007018;GO:0005874		3693	3618	2.2214	1439	10.9829	0.20226					7.56e-77	0		0	OG0000475	4	10	4	2	4	2	8	3	4	1	2	1	7	6	2	22	2	84
	O_S24_contig_5318_consensus.p1	heavy cytoplasmic isoform X3	0	Diachasma alloeum	98.24%	GO:0005524;GO:0003777;GO:0030286;GO:0007018;GO:0005874		2385	7199	6.84416	1725	20.3862	0.335726					0	0		0	OG0000475	4	10	4	2	4	2	8	3	4	1	2	1	7	6	2	22	2	84
	O_S24_contig_4977_consensus.p1	heavy cytoplasmic isoform X6	0	Cephus cinctus	99.18%			1830	2769	3.4309	1945	29.9574	0.114526					0	0	0	0	OG0000475	4	10	4	2	4	2	8	3	4	1	2	1	7	6	2	22	2	84
	O_S24_contig_2877_consensus.p1	: dynein heavy cytoplasmic isoform X2	0	Diachasma alloeum	97.66%			1797	2946	3.71725	2599	40.7655	0.091186					0	0	0	0	OG0000475	4	10	4	2	4	2	8	3	4	1	2	1	7	6	2	22	2	84
	O_S24_contig_9176_consensus.p1	: dynein heavy cytoplasmic isoform X2	3.6e-134	Microplitis demolitor	98.16%	GO:0003777;GO:0030286;GO:0007018;GO:0005874		654	1767	6.12626	1450	62.4921	0.0980325					2.1e-141	1.08e-140	8.38e-141	3.19e-134	OG0000475	4	10	4	2	4	2	8	3	4	1	2	1	7	6	2	22	2	84
	O_S24_contig_6067_consensus.p1	heavy cytoplasmic	1.2e-211	Camponotus floridanus	96.3%	GO:0003777;GO:0030286;GO:0007018;GO:0005874		972	2263	5.27904	2381	69.0443	0.0764587					0	0	0	0	OG0000475	4	10	4	2	4	2	8	3	4	1	2	1	7	6	2	22	2	84
	O_S24_contig_10729_consensus.p1	troponin skeletal muscle isoform X1	6.6e-182	Fopius arisanus	96.68%	GO:0006937;GO:0005861		1098	1192	2.46156	6800	174.559	0.0141016					2.6e-133	4.26e-133	3.13e-103	5.65e-114	OG0000477	5	9	5	1	1	1	18	1	1	0	1	1	2	1	1	34	1	83
	O_S24_contig_10572_consensus.p1	: adenosine deaminase CECR1-like	3.6e-197	Microplitis demolitor	74.54%	GO:0005615;GO:0006154;GO:0004000;GO:0006144	EC:3.5.4.4	1533	895	1.32378	68	1.25026	1.0588						2.49e-141	1.85e-149	1.87e-145	OG0000478	5	1	6	2	5	5	9	2	1	1	2	1	1	4	1	36	1	83
	O_S24_contig_2584_consensus.p1	deaminase 2	1e-183	Microplitis demolitor	73.12%	GO:0005615;GO:0006154;GO:0004000;GO:0006144	EC:3.5.4.4	1524	12242	18.2139	104	1.92346	9.46936						2.01e-140	1.89e-130	2.83e-151	OG0000478	5	1	6	2	5	5	9	2	1	1	2	1	1	4	1	36	1	83
	O_S24_contig_2626_consensus.p3	deaminase 2	2.3e-85	Microplitis demolitor	78.67%			684	2718	9.01011	319	13.1453	0.685426						6.8e-64	2.86e-64	5.8e-52	OG0000478	5	1	6	2	5	5	9	2	1	1	2	1	1	4	1	36	1	83
	O_S24_contig_2626_consensus.p2	deaminase 2	1.3e-97	Habrobracon hebetor	81.6%	GO:0005615;GO:0006154;GO:0004000;GO:0006144	EC:3.5.4.4	690	3627	11.9189	499	20.3839	0.584721						1.6e-88	2.94e-91	1.17e-104	OG0000478	5	1	6	2	5	5	9	2	1	1	2	1	1	4	1	36	1	83
	O_S24_contig_5744_consensus.p1	-glucose 4-epimerase-like	3e-224	Osmia lignaria	93.24%	GO:0003978;GO:0009225;GO:0006012;GO:0009117	EC:5.1.3.2	1104	7470	15.3422	132	3.37008	4.55248	YP_007354433.1	26	5.9e-24	YP_007354433.1 NAD-dependent epimerase/dehydratase [Acanthamoeba polyphaga moumouvirus]	4.4e-116	0	5.61e-122	0	OG0000479	3	7	7	4	4	2	2	2	3	0	2	1	2	1	4	37	2	83
	O_S24_contig_7237_consensus.p1	245 isoform X2	9.3e-288	Diachasma alloeum	79.5%			1932	4014	4.71093	1236	18.0321	0.261253					0	0	0	0	OG0000480	2	2	2	1	7	1	7	2	2	1	1	1	8	1	1	43	1	83
	O_S24_contig_7029_consensus.p1	complex subunit 10 isoform X1	0	Microplitis demolitor	89.79%	GO:0016180;GO:0032039		1881	2206	2.65921	1014	15.1944	0.175013					3.45e-52	0	8.7e-74	0	OG0000481	2	3	1	1	2	1	1	1	1	1	1	1	2	1	2	61	1	83
	O_S24_contig_9348_consensus.p1					GO:0003723		1254	427	0.772088	1040	23.376	0.0330291					1.8e-68	4.56e-115		7.73e-33	OG0000482	7	8	3	2	5	2	8	3	2	2	2	2	2	1	0	32	2	83
	O_S24_contig_5776_consensus.p2	and multiple ankyrin repeat domains 3 isoform X4	8.5e-114	Diachasma alloeum	92.86%			636	101	0.360081	28	1.2409	0.290178					8.83e-72	1.7e-78	4.1e-35	1.55e-80	OG0000484	8	14	8	4	1	3	4	1	1	2	1	1	5	6	2	20	2	83
	O_S24_contig_5776_consensus.p1	: SH3 and multiple ankyrin repeat domains 3 isoform X4	1.3e-124	Microplitis demolitor	94.81%	GO:0005515		774	142	0.415991	81	2.94971	0.141028					7.66e-106	2.24e-117		4.29e-120	OG0000484	8	14	8	4	1	3	4	1	1	2	1	1	5	6	2	20	2	83
	O_S24_contig_6311_consensus.p1	SH3 and multiple ankyrin repeat domains 2-like isoform X1	8.4e-97	Diachasma alloeum	93.57%			609	542	2.01799	492	22.771	0.0886208					8.03e-87	2.02e-89		1.01e-96	OG0000484	8	14	8	4	1	3	4	1	1	2	1	1	5	6	2	20	2	83
	O_S24_contig_4917_consensus.p1	SH3 and multiple ankyrin repeat domains 2-like isoform X1	0	Microplitis demolitor	84.73%	GO:0005515		1884	1683	2.02554	2162	32.3452	0.0626225	YP_009046157.1	32	4.3e-16	YP_009046157.1 ankyrin repeat protein [Penguinpox virus]	4.1e-101	0		0	OG0000484	8	14	8	4	1	3	4	1	1	2	1	1	5	6	2	20	2	83
	O_S24_contig_10175_consensus.p1	and multiple ankyrin repeat domains 2 isoform X7	1.6e-164	Diachasma alloeum	95.8%	GO:0005515		858	846	2.23573	1080	35.479	0.0630156					1.65e-142	8.67e-142		4.92e-156	OG0000484	8	14	8	4	1	3	4	1	1	2	1	1	5	6	2	20	2	83
	O_S24_contig_5775_consensus.p1	SH3 and multiple ankyrin repeat domains 2-like isoform X1	6.7e-277	Fopius arisanus	93.04%			1425	1546	2.45998	2363	46.7395	0.0526317					7.78e-135	1.9e-154	4.67e-110	4.05e-95	OG0000484	8	14	8	4	1	3	4	1	1	2	1	1	5	6	2	20	2	83
	O_S24_contig_3509_consensus.p1	hydrocarbon receptor nuclear translocator homolog isoform X3	9.4e-194	Microplitis demolitor	99.65%	GO:0005634;GO:0005667;GO:0003677;GO:0003700;GO:0005737;GO:0006355;GO:0046983;GO:0045449		858	6850	18.1026	1557	51.1489	0.353919					0	0	7.73e-37	1.18e-172	OG0000485	9	5	6	8	5	4	2	4	3	1	1	1	2	2	3	25	2	83
	O_S24_contig_1404_consensus.p1					GO:0005634;GO:0005667;GO:0003700;GO:0005737;GO:0006355;GO:0045449		1170	8464	16.4031	2434	58.6367	0.279741					9.06e-172	1.14e-172	5.26e-52	5.5e-93	OG0000485	9	5	6	8	5	4	2	4	3	1	1	1	2	2	3	25	2	83
	O_S24_contig_3573_consensus.p1	: kinesin KIF13A isoform X1	0	Microplitis demolitor	98.19%	GO:0005524;GO:0003777;GO:0072383;GO:0045298;GO:0008017;GO:0005874		2157	2215	2.32841	3966	51.8248	0.0449286	YP_009165762.1	29.6	3.4e-28	YP_009165762.1 hypothetical protein APL35_gp011 [Apis mellifera filamentous virus]	1.56e-82	0	2.22e-56	0	OG0000486	10	0	5	3	5	1	5	2	3	1	1	1	9	2	2	31	2	83
	O_S24_contig_3933_consensus.p1	KIF13B isoform X2	0	Ooceraea biroi	90.06%	GO:0005623;GO:0005524;GO:0003777;GO:0072383;GO:0045298;GO:0008017;GO:0005874		3435	4531	2.99091	10931	89.695	0.0333454					0	0	4.01e-46	0	OG0000486	10	0	5	3	5	1	5	2	3	1	1	1	9	2	2	31	2	83
	O_S24_contig_5050_consensus.p1	pantothenate kinase 3 isoform X1	3.5e-193	Cephus cinctus	90.03%	GO:0015940;GO:0005524;GO:0015937;GO:0004594;GO:0016310	EC:2.7.1.33	927	6231	15.241	5370	163.279	0.0933437					4.96e-147	2.36e-155	7.29e-50	1.05e-142	OG0000487	7	2	6	3	5	1	7	2	3	1	1	0	16	1	1	26	1	83
	O_S24_contig_300_consensus.p1					GO:0005524;GO:0009069;GO:0004674;GO:0006468		8766	13915	3.5993	11090	35.6587	0.100938	YP_004894915.1	31.8	3e-29	YP_004894915.1 putative serine/threonine-protein kinase/receptor [Megavirus chiliensis]	2.99e-163	0	9.17e-146	0	OG0000489	9	8	7	5	12	1	4	4	4	1	1	2	6	2	5	11	1	83
	O_S24_contig_3708_consensus.p1	XP_008551246.1PREDICTED: uncharacterized protein LOC103573805 isoform X3	3.4e-84	Microplitis demolitor	78.6%			648	1915	6.70086	1895	82.4269	0.0812945					7.17e-26	2.17e-35	2.82e-42	3.87e-42	OG0000489	9	8	7	5	12	1	4	4	4	1	1	2	6	2	5	11	1	83
	O_S24_contig_10732_consensus.p1	PCG64700.1hypothetical protein B5V51_10268	1.3e-09	Heliothis virescens	46.15%			438	24	0.124243	9	0.579166	0.214521						6.19e-20	2.5e-20		OG0000491	0	0	0	0	4	15	0	8	24	0	3	0	0	1	1	25	2	83
	O_S24_contig_5265_consensus.p1	cyclin-K	4.2e-167	Athalia rosae	99.56%	GO:0005634;GO:0016538;GO:0045859;GO:0000074;GO:0042025;GO:0006357		687	6300	20.7932	963	39.5098	0.526279					9.43e-47	3.48e-154	2.48e-109	3.01e-160	OG0000493	3	1	6	3	7	1	3	4	2	5	2	6	1	2	2	33	1	82
	O_S24_contig_2516_consensus.p1							561	8488	34.3067	1195	60.0399	0.571399					5.26e-27	5.73e-41	1.61e-24	8.67e-35	OG0000493	3	1	6	3	7	1	3	4	2	5	2	6	1	2	2	33	1	82
	O_S24_contig_1481_consensus.p1	la-related CG11505 isoform X1	6.4e-297	Cephus cinctus	74.5%	GO:0003676		2217	33794	34.5629	4328	55.0245	0.628136					8.97e-134	0	0	1.95e-165	OG0000494	8	5	5	1	10	1	3	1	1	1	1	1	6	1	2	33	2	82
	O_S24_contig_829_consensus.p1	isoform X5	0	Diachasma alloeum	84.7%	GO:0016021		2559	13739	12.1737	3675	40.4783	0.300746					1.23e-95	0	0	0	OG0000495	5	13	5	3	7	1	7	1	2	1	2	1	3	1	3	26	1	82
	O_S24_contig_6568_consensus.p1	XP_015109942.1uncharacterized protein LOC107036473 isoform X6	2.9e-61	Diachasma alloeum	71.98%			543	2092	8.73571	9286	482.019	0.0181232					3.61e-31	8.16e-30	1.45e-41	4.72e-33	OG0000496	6	10	7	1	11	1	4	2	1	1	1	2	2	1	2	29	1	82
	O_S24_contig_12775_consensus.p1	: regucalcin-like	8e-63	Microplitis demolitor	83.11%	GO:0005509;GO:0050790;GO:0030234		450	32	0.16124	0	0	#DIV/0!					1.65e-56	7.65e-63	3.54e-56	1.19e-63	OG0000497	3	1	5	8	4	3	8	3	1	3	2	2	4	2	1	31	1	82
	O_S24_contig_301_consensus.p4	: regucalcin-like	2.6e-81	Microplitis demolitor	81.32%	GO:0005509;GO:0030234		552	6472	26.585	2138	109.17	0.243519					4.42e-69	8.07e-68	3.62e-69	2.7e-74	OG0000497	3	1	5	8	4	3	8	3	1	3	2	2	4	2	1	31	1	82
	O_S24_contig_2968_consensus.p1	DNA-binding P3A2 isoform X1	9e-253	Fopius arisanus	90.07%	GO:0005667;GO:0003700;GO:0045449;GO:0006357		1158	9932	19.4475	3542	86.2134	0.225574					0	0	0	3.63e-127	OG0000498	8	3	6	5	10	1	8	2	2	1	0	1	4	1	1	27	2	82
	O_S24_contig_11755_consensus.p1							807	107	0.30064	0	0	#DIV/0!					2.35e-17	1.82e-14	7.39e-14	1.59e-82	OG0000499	2	2	2	1	2	1	10	2	2	1	0	1	3	2	6	43	2	82
	O_S24_contig_4413_consensus.p1	---NA---						444	987	5.04047	2414	153.246	0.0328913					4.73e-12				OG0000499	2	2	2	1	2	1	10	2	2	1	0	1	3	2	6	43	2	82
	O_S24_contig_2526_consensus.p1	atypical kinase C isoform X5	0	Cephus cinctus	96.49%	GO:0005524;GO:0046872;GO:0007163;GO:0009069;GO:0006468;GO:0035556;GO:0004697	EC:2.7.11.13	1542	5193	7.63608	1456	26.6141	0.286919	YP_009162415.1	33.8	1.1e-42	YP_009162415.1 serine/threonine protein kinase; probable eukaryotic origin [Salmon gill poxvirus]	1.58e-153	0	3.64e-95	0	OG0000500	7	4	7	1	1	2	12	1	2	1	1	1	6	2	2	31	1	82
	O_S24_contig_9333_consensus.p1					GO:0005515		306	980	7.26175	332	30.581	0.23746					7.86e-37	9.79e-52		1.18e-55	OG0000500	7	4	7	1	1	2	12	1	2	1	1	1	6	2	2	31	1	82
	O_S24_contig_9849_consensus.p1	---NA---						579	25	0.0979034	0	0	#DIV/0!									OG0000501	7	14	3	3	4	2	0	3	4	2	0	1	8	3	2	25	1	82
	O_S24_contig_1171_consensus.p1	: dentin sialophospho isoform X2	8.1e-95	Microplitis demolitor	57.48%			1995	4595	5.22251	2847	40.2235	0.129837					5.99e-35	2.02e-46	1.08e-35	1.69e-54	OG0000501	7	14	3	3	4	2	0	3	4	2	0	1	8	3	2	25	1	82
	O_S24_contig_6596_consensus.p1	-2 homolog isoform X1	8.4e-58	Camponotus floridanus	63.67%			957	3901	9.24274	1397	41.1452	0.224637					6.68e-53	1.63e-51	6.13e-19	1.5e-45	OG0000501	7	14	3	3	4	2	0	3	4	2	0	1	8	3	2	25	1	82
	O_S24_contig_7330_consensus.p1	transmembrane and coiled-coil domains 2 isoform X1	8.7e-151	Microplitis demolitor	90.57%			888	3264	8.33439	2092	66.4024	0.125513					7.64e-54	5.57e-108		6.09e-106	OG0000502	5	11	5	6	5	1	5	4	2	1	2	1	4	2	0	26	2	82
	O_S24_contig_6276_consensus.p1	transmembrane and coiled-coil domains 2 isoform X1	2.2e-142	Microplitis demolitor	99.13%			687	2996	9.8883	2094	85.9122	0.115098					1.55e-123	1.5e-119		2.62e-119	OG0000502	5	11	5	6	5	1	5	4	2	1	2	1	4	2	0	26	2	82
	O_S24_contig_5157_consensus.p1	: transmembrane 62-like	0	Microplitis demolitor	79.91%	GO:0016020;GO:0016787		2004	2635	2.98139	2059	28.9597	0.10295					0	0	0	0	OG0000504	2	2	1	1	1	1	0	1	1	2	1	3	3	1	2	59	1	82
	O_S24_contig_5428_consensus.p1	: focal adhesion kinase 1 isoform X2	0	Microplitis demolitor	92.95%	GO:0005524;GO:0007172;GO:0018108;GO:0004713;GO:0005856;GO:0005925	EC:2.7.10	1836	4251	5.24995	4201	64.4933	0.0814029	NP_955595.1	40.8	8.8e-60	NP_955595.1 ABL [Abelson murine leukemia virus]	0	0	2.49e-60	0	OG0000505	6	12	8	1	1	1	6	2	2	1	2	1	5	2	2	27	3	82
	O_S24_contig_6569_consensus.p1	focal adhesion kinase 1 isoform X7	4.2e-119	Cephus cinctus	71.97%	GO:0007172;GO:0004713;GO:0005925;GO:0006468	EC:2.7.10	1293	4300	7.54061	4670	101.801	0.0740719					4.35e-75	1.18e-109	8.83e-15	4.34e-100	OG0000505	6	12	8	1	1	1	6	2	2	1	2	1	5	2	2	27	3	82
	O_S24_contig_8771_consensus.p1	arginine repetitive matrix 1 isoform X2	1e-47	Dufourea novaeangliae	85.57%	GO:0006397		546	84	0.348838	8	0.412983	0.844678					3.93e-11	2.36e-11	9.59e-15	9.92e-28	OG0000506	3	4	4	2	4	1	1	2	1	2	1	3	7	3	2	40	2	82
	O_S24_contig_1423_consensus.p1	: serine arginine repetitive matrix 1 isoform X2	2.5e-162	Microplitis demolitor	89.51%	GO:0006397		1314	8638	14.9058	6107	130.999	0.113785					3.18e-61	6.25e-66	4.1e-75	2.95e-77	OG0000506	3	4	4	2	4	1	1	2	1	2	1	3	7	3	2	40	2	82
	O_S24_contig_1424_consensus.p1	: serine arginine repetitive matrix 1 isoform X1	5.6e-84	Microplitis demolitor	76.92%			1053	8809	18.9686	5489	146.926	0.129103					5.34e-12	1.76e-12	2.59e-15	2.42e-19	OG0000506	3	4	4	2	4	1	1	2	1	2	1	3	7	3	2	40	2	82
	O_S24_contig_11504_consensus.p1	: anoctamin-8-like isoform X2	2e-92	Microplitis demolitor	79.68%	GO:0016020		747	113	0.343	2614	98.6325	0.00347756						3.09e-79			OG0000507	8	6	6	2	5	1	7	2	2	2	1	0	1	1	0	38	0	82
	O_S24_contig_2073_consensus.p1	XP_015177236.1PREDICTED: uncharacterized protein LOC107066797 isoform X2	2e-131	Polistes dominula	85.61%			873	3340	8.67499	1937	62.5389	0.138713					1.24e-130	2.68e-123	2.41e-125	2.49e-86	OG0000508	0	1	18	3	3	1	0	3	3	1	1	1	3	2	1	37	4	82
	O_S24_contig_510_consensus.p2	XP_015118138.1uncharacterized protein LOC107041856 isoform X9	8.8e-76	Diachasma alloeum	88.89%			474	2733	13.0737	1516	90.1479	0.145025					7.18e-63	1.19e-57	1.46e-65	4.9e-55	OG0000508	0	1	18	3	3	1	0	3	3	1	1	1	3	2	1	37	4	82
	O_S24_contig_4141_consensus.p1	transcription factor E2F3-like	1e-198	Microplitis demolitor	93.23%	GO:0005634;GO:0005667;GO:0003677;GO:0003700;GO:0006355;GO:0046983;GO:0045449		1029	7283	16.0484	1531	41.9367	0.382681					1.11e-168	0	9.25e-75	0	OG0000510	7	6	7	4	6	1	8	3	2	2	2	4	3	3	3	18	2	81
	O_S24_contig_4343_consensus.p1	transcription factor E2F5	2.5e-142	Fopius arisanus	85.71%	GO:0005634;GO:0005667;GO:0003677;GO:0003700;GO:0006355;GO:0046983;GO:0045449		864	3774	9.90432	1374	44.8237	0.220962					8.68e-101	1.14e-120	1.69e-57	7.03e-92	OG0000510	7	6	7	4	6	1	8	3	2	2	2	4	3	3	3	18	2	81
	O_S24_contig_4958_consensus.p1	transcription factor E2F2 isoform X1	1.6e-37	Bombus impatiens;Bombus vosnesenskii;Bombus terrestris	74.81%	GO:0005488;GO:0005622		408	2948	16.3834	707	48.8421	0.335436					4.14e-26	2.19e-23	1.82e-26	1.29e-29	OG0000510	7	6	7	4	6	1	8	3	2	2	2	4	3	3	3	18	2	81
	O_S24_contig_5280_consensus.p1	mucin-5AC isoform X1	0	Microplitis demolitor	92.45%	GO:0005524;GO:0004672;GO:0006468		2613	2271	1.97067	4513	48.6812	0.0404812	YP_009046449.1	24.9	2.2e-15	YP_009046449.1 serine/threonine protein kinase [Pigeonpox virus]	1.39e-40	0	1.29e-26	0	OG0000511	8	6	7	5	6	1	9	1	1	1	0	1	3	1	0	29	2	81
	O_S24_contig_3586_consensus.p1	: proteoglycan 4 isoform X10	0	Microplitis demolitor	83.91%	GO:0045298;GO:0046600;GO:0008017		2163	2387	2.50226	10184	132.708	0.0188554						0		7.55e-132	OG0000513	10	20	1	4	9	1	0	5	1	1	0	1	0	1	0	25	2	81
	O_S24_contig_3370_consensus.p1	finger RNA-binding isoform X2	7.3e-304	Ceratina calcarata	83.3%	GO:0003676;GO:0008270		1785	16187	20.562	4487	70.8521	0.29021					0	0	0	0	OG0000514	5	2	4	4	3	1	6	2	2	1	1	1	10	1	3	34	1	81
	O_S24_contig_13919_consensus.p1	B1 isoform X1	3.1e-98	Cephus cinctus	75.58%			807	264	0.741766	506	17.6731	0.0419716	YP_008438010.1	34.2	3.6e-24	YP_008438010.1 Alpha/beta hydrolase [Pandoravirus salinus]	7.23e-73	2.29e-80	4.55e-48	2.02e-63	OG0000515	4	2	5	16	7	1	0	2	2	7	5	11	4	3	0	5	7	81
	O_S24_contig_12096_consensus.p1	: cholinesterase-like	8.6e-89	Microplitis demolitor	73.31%			732	1503	4.65569	868	33.4229	0.139297					1.25e-65	6.26e-68	1.59e-37	3e-170	OG0000515	4	2	5	16	7	1	0	2	2	7	5	11	4	3	0	5	7	81
	O_S24_contig_10636_consensus.p1	: esterase B1-like	2.2e-193	Microplitis demolitor	68.4%			1683	1223	1.6477	4444	74.426	0.0221388	YP_009165167.1	26.6	2.6e-23	YP_009165167.1 Carboxylesterase [Mollivirus sibericum]	2.23e-109	3.05e-123	3.5e-47	2.81e-96	OG0000515	4	2	5	16	7	1	0	2	2	7	5	11	4	3	0	5	7	81
	O_S24_contig_12494_consensus.p1	XP_014296618.1PREDICTED: uncharacterized protein LOC106693443	1.7e-47	Microplitis demolitor	76.19%			726	107	0.334182	2	0.0776476	4.30383						2.51e-23		3.4e-14	OG0000516	5	0	4	5	1	1	0	1	2	10	3	2	0	4	1	42	0	81
	O_S24_contig_9663_consensus.p1	XP_011687376.1PREDICTED: uncharacterized protein LOC105449701 isoform X2	5.4e-15	Wasmannia auropunctata	57.73%			291	28	0.218173	4	0.387438	0.563118									OG0000516	5	0	4	5	1	1	0	1	2	10	3	2	0	4	1	42	0	81
	O_S24_contig_14662_consensus.p1							585	28	0.108527	15	0.72272	0.150165									OG0000516	5	0	4	5	1	1	0	1	2	10	3	2	0	4	1	42	0	81
	O_S24_contig_10225_consensus.p1	---NA---						330	226	1.55286	1197	102.239	0.0151885									OG0000516	5	0	4	5	1	1	0	1	2	10	3	2	0	4	1	42	0	81
	O_S24_contig_6117_consensus.p1	: extended synaptotagmin-2 isoform X2	3.5e-112	Microplitis demolitor	94.36%	GO:0006869;GO:0061817;GO:0016021;GO:0008289		585	4512	17.4884	1519	73.1875	0.238953					7.02e-114	1.38e-117	1.61e-114	9.49e-113	OG0000517	3	3	3	3	5	1	4	2	3	2	1	1	2	2	6	38	2	81
	O_S24_contig_2370_consensus.p1	synaptotagmin-2 isoform X3	2.3e-129	Microplitis demolitor	84.44%	GO:0006869;GO:0061817;GO:0016021;GO:0008289		813	10690	29.8142	3184	110.387	0.270089					1.02e-117	2.08e-124	1.12e-114	1.29e-108	OG0000517	3	3	3	3	5	1	4	2	3	2	1	1	2	2	6	38	2	81
	O_S24_contig_3132_consensus.p1					GO:0005525;GO:0003924		645	18700	65.7383	5328	232.83	0.282344	YP_007354220.1	35.2	2.4e-26	YP_007354220.1 Rab family GTPase [Acanthamoeba polyphaga moumouvirus]	1.4e-136	1.25e-130	3.19e-137	6.19e-134	OG0000518	5	7	6	5	10	1	9	1	1	1	1	1	10	1	1	20	1	81
	O_S24_contig_7975_consensus.p1	lethal(2)essential for life-like	2.1e-24	Polistes dominula	98.04%	GO:0046872		171	2113	28.0182	6306	1039.42	0.0269555					1.96e-25	1.01e-23	2.17e-27	1.12e-24	OG0000519	3	2	3	4	2	2	2	3	2	2	1	2	17	1	1	32	2	81
	O_S24_contig_2752_consensus.p1	regulator and mRNA stability factor 1 isoform X1	0	Diachasma alloeum	77.32%	GO:0003676;GO:0005777;GO:0010468		5013	4225	1.91102	3063	17.222	0.110964					3.41e-55	0	5.33e-44	0	OG0000520	3	5	2	2	2	1	5	1	2	10	1	6	6	1	1	32	1	81
	O_S24_contig_3331_consensus.p1	-responsive element-binding isoform X1	0	Cephus cinctus	80.86%	GO:0006355;GO:0046983;GO:0000981		3147	7765	5.59476	4199	37.6083	0.148764					0	0	0	0	OG0000521	2	4	1	1	10	1	11	1	1	1	1	1	1	1	1	42	1	81
	O_S24_contig_6191_consensus.p1					GO:0003677;GO:0005667;GO:0003700;GO:0005737;GO:0006355;GO:0042025;GO:0045449		987	2037	4.67962	605	17.2772	0.270855					5.5e-123	8.5e-125	6.11e-119	1.12e-120	OG0000522	6	9	5	4	1	2	10	4	2	3	3	3	1	3	3	20	2	81
	O_S24_contig_4315_consensus.p1	dorsal isoform X1	1.8e-92	Diachasma alloeum	60.17%			1359	367	0.612327	1026	21.2796	0.0287753						3.07e-57	4.2e-16	6.41e-49	OG0000522	6	9	5	4	1	2	10	4	2	3	3	3	1	3	3	20	2	81
	O_S24_contig_1944_consensus.p1	embryonic polarity dorsal-like isoform X1	1.4e-192	Microplitis demolitor	86.82%	GO:0003677;GO:0005667;GO:0003700;GO:0005737;GO:0006355;GO:0042025;GO:0045449		1038	9187	20.0684	4517	122.656	0.163616					9.37e-149	1.72e-157	9.62e-144	9.45e-155	OG0000522	6	9	5	4	1	2	10	4	2	3	3	3	1	3	3	20	2	81
	O_S24_contig_9812_consensus.p1	apolipo D-like	1.1e-66	Microplitis demolitor	69.27%	GO:0006869;GO:0008289;GO:0007568		579	87	0.340704	5139	250.17	0.00136189					1.22e-33	2.39e-28		2.1e-50	OG0000523	4	1	3	6	4	4	9	6	8	4	6	4	3	1	1	15	2	81
	O_S24_contig_6053_consensus.p1	unc-13 homolog B isoform X15	0	Neodiprion lecontei	97.98%	GO:0019992;GO:0007268		2970	1339	1.02226	4346	41.2447	0.0247852						0		0	OG0000524	8	10	3	2	3	3	7	9	3	2	3	2	0	1	0	23	2	81
	O_S24_contig_2934_consensus.p1	B9-like isoform X4	1.7e-66	Microplitis demolitor	94.53%	GO:0005509;GO:0005544		390	905	5.26163	563	40.6892	0.129313					4.08e-66	4.9e-64	2.67e-67	1.15e-49	OG0000525	4	3	6	3	5	1	0	3	3	1	1	1	12	2	4	32	0	81
	O_S24_contig_2697_consensus.p1					GO:0005509;GO:0005544		858	10489	27.7194	10436	342.832	0.080854					2.25e-158	3.62e-159	8.84e-158	3.28e-123	OG0000525	4	3	6	3	5	1	0	3	3	1	1	1	12	2	4	32	0	81
	O_S24_contig_11442_consensus.p1	XP_015119601.1uncharacterized protein LOC107042883	2.2e-64	Diachasma alloeum	76.14%			528	694	2.98031	196	10.463	0.284843					9.03e-64	5.53e-52	5.38e-54	2.26e-62	OG0000526	2	1	2	2	6	2	6	2	4	0	1	0	2	4	2	44	1	81
	O_S24_contig_6643_consensus.p1	XP_015119601.1uncharacterized protein LOC107042883	2.4e-178	Diachasma alloeum	76.85%			1317	2554	4.39715	1667	35.6767	0.12325					1.44e-164	4.29e-150	6.53e-158	2.05e-139	OG0000526	2	1	2	2	6	2	6	2	4	0	1	0	2	4	2	44	1	81
	O_S24_contig_3920_consensus.p1	XP_015119601.1uncharacterized protein LOC107042883	2.5e-110	Diachasma alloeum	78%			750	6665	20.15	1706	64.114	0.314284					1.22e-104	2e-80	2.72e-90	5.38e-94	OG0000526	2	1	2	2	6	2	6	2	4	0	1	0	2	4	2	44	1	81
	O_S24_contig_3179_consensus.p1	XP_015119601.1uncharacterized protein LOC107042883	7.5e-172	Diachasma alloeum	74.88%			1284	7849	13.8607	3531	77.5118	0.178821					1.56e-169	3.39e-155	2.58e-162	1.33e-148	OG0000526	2	1	2	2	6	2	6	2	4	0	1	0	2	4	2	44	1	81
	O_S24_contig_1235_consensus.p1	ras-like GTP-binding Rho1 isoform X2	1.2e-134	Microplitis demolitor	99.48%	GO:0005525;GO:0007264;GO:0003924		579	46880	183.589	7073	344.318	0.533194	YP_009449015.1	50.6	4.9e-55	YP_009449015.1 GTP ras-related protein Rac1 [Orpheovirus IHUMI-LCC2]	3.13e-120	9.14e-121	2.02e-121	1.78e-68	OG0000527	9	7	7	4	5	1	6	1	1	1	2	1	5	1	2	28	0	81
	O_S24_contig_9226_consensus.p2	-related Pol poly from transposon TNT 1-94	1.4e-44	Eumeta japonica	76.3%	GO:0003676;GO:0015074		393	61	0.351944	0	0	#DIV/0!						8.81e-29	4.25e-14	4.5e-26	OG0000530	0	0	0	0	1	4	0	10	19	0	2	0	1	6	2	30	6	81
	O_S24_contig_10539_consensus.p2	-related Pol poly from transposon TNT 1-94	9.7e-67	Eumeta japonica	83.54%	GO:0003676;GO:0008270;GO:0015074		495	336	1.53911	3	0.170825	9.00989									OG0000530	0	0	0	0	1	4	0	10	19	0	2	0	1	6	2	30	6	81
	O_S24_contig_10539_consensus.p1	-related Pol poly from transposon TNT 1-94	5.4e-303	Eumeta japonica	77.1%	GO:0003676;GO:0008270;GO:0015074		1842	798	0.982313	20	0.306038	3.20977						1.76e-39	5.78e-15	4.82e-49	OG0000530	0	0	0	0	1	4	0	10	19	0	2	0	1	6	2	30	6	81
	O_S24_contig_4746_consensus.p1	-related Pol poly from transposon TNT 1-94	1.1e-274	Amyelois transitella	72.63%	GO:0003676;GO:0008270;GO:0015074		2877	1193	0.940237	45	0.440867	2.1327						1.04e-153	2.11e-15	0	OG0000530	0	0	0	0	1	4	0	10	19	0	2	0	1	6	2	30	6	81
	O_S24_contig_5225_consensus.p1	-related Pol poly from transposon TNT 1-94	2.7e-74	Eumeta japonica	75.22%	GO:0005488		711	307	0.979051	48	1.90286	0.514516						1.13e-30	4.97e-17	4.81e-43	OG0000530	0	0	0	0	1	4	0	10	19	0	2	0	1	6	2	30	6	81
	O_S24_contig_11712_consensus.p1					GO:0003676;GO:0015074		771	133	0.391141	124	4.53317	0.0862843						7.65e-65	5.26e-15	5.45e-78	OG0000530	0	0	0	0	1	4	0	10	19	0	2	0	1	6	2	30	6	81
	O_S24_contig_14023_consensus.p1	: 5NUC-like	2.3e-127	Diachasma alloeum	78.17%	GO:0000166;GO:0016788;GO:0046872;GO:0009166;GO:0016021		852	117	0.311374	2	0.0661645	4.70606					3.28e-88	3.08e-116	2.68e-59	2.5e-114	OG0000532	1	1	2	4	1	2	5	2	3	2	2	4	3	2	3	38	5	80
	O_S24_contig_7448_consensus.p1	5NUC-like	1.1e-137	Bombus impatiens	63.57%	GO:0000166;GO:0016788;GO:0046872;GO:0009166		1680	73140	98.7148	26	0.436213	226.299					1.38e-100	6.4e-111	1.48e-57	1.71e-160	OG0000532	1	1	2	4	1	2	5	2	3	2	2	4	3	2	3	38	5	80
	O_S24_contig_1836_consensus.p1	transcription factor capicua isoform X1	1.7e-146	Orussus abietinus	72.88%			1227	1670	3.08609	1199	27.5429	0.112047					7e-24	2.21e-101		2.41e-79	OG0000533	1	12	1	1	7	1	0	2	3	1	1	2	12	3	4	27	2	80
	O_S24_contig_92_consensus.p1	capicua homolog isoform X1	8.2e-239	Microplitis demolitor	78.97%			1698	2334	3.11673	2075	34.4441	0.0904866					1.27e-82	1.12e-180	6.43e-33	2.75e-151	OG0000533	1	12	1	1	7	1	0	2	3	1	1	2	12	3	4	27	2	80
	O_S24_contig_6109_consensus.p1							2874	3847	3.03509	4134	40.5433	0.0748606					5.53e-152	0	6.99e-171	0	OG0000533	1	12	1	1	7	1	0	2	3	1	1	2	12	3	4	27	2	80
	O_S24_contig_10700_consensus.p1	pollen-specific leucine-rich repeat extensin 1 isoform X1	1.6e-111	Microplitis demolitor	76.32%			777	152	0.443567	6242	226.432	0.00195894					2.9e-90	2.62e-77		2.49e-58	OG0000534	3	6	8	1	3	1	0	2	1	1	1	1	4	1	0	46	1	80
	O_S24_contig_4553_consensus.p1	carnitine O-palmitoyltransferase liver isoform isoform X1	0	Microplitis demolitor	89.42%	GO:0016746;GO:0016021		1701	23648	31.5229	7205	119.389	0.264035					0	0	0	0	OG0000535	5	4	3	3	4	4	4	3	2	0	1	1	14	1	2	28	1	80
	O_S24_contig_8117_consensus.p1	: split ends isoform X3	2.3e-78	Microplitis demolitor	62.46%			957	329	0.779508	0	0	#DIV/0!					1.09e-33	2.13e-33	1.77e-39	9.18e-33	OG0000536	1	5	1	3	3	1	8	1	2	1	1	2	14	6	8	21	2	80
	O_S24_contig_63_consensus.p1	split ends-like isoform X2	0	Microplitis demolitor	80.02%	GO:0003676		5256	18040	7.78247	4702	25.2152	0.308642					2.46e-141	0	2.25e-51	0	OG0000536	1	5	1	3	3	1	8	1	2	1	1	2	14	6	8	21	2	80
	O_S24_contig_1059_consensus.p1	: split ends isoform X3	3.3e-149	Microplitis demolitor	91.14%			933	2348	5.70628	867	26.1922	0.217862					2.61e-63	1.11e-94	4.66e-51	2.09e-102	OG0000536	1	5	1	3	3	1	8	1	2	1	1	2	14	6	8	21	2	80
	O_S24_contig_3736_consensus.p1	: split ends isoform X2	0	Microplitis demolitor	69.46%			3093	10829	7.93862	5333	48.5989	0.16335					0	0	3.83e-105	4.97e-163	OG0000536	1	5	1	3	3	1	8	1	2	1	1	2	14	6	8	21	2	80
	O_S24_contig_3571_consensus.p1	: split ends isoform X3	4.7e-248	Microplitis demolitor	69.66%			2229	10551	10.733	5401	68.2966	0.157152					3.04e-142	4.9e-141	4.81e-93	3e-138	OG0000536	1	5	1	3	3	1	8	1	2	1	1	2	14	6	8	21	2	80
	O_S24_contig_5295_consensus.p1	split ends-like	4.2e-211	Megalopta genalis	91.67%			1041	5587	12.1693	2860	77.4373	0.15715					4.83e-179	0	5.63e-164	0	OG0000536	1	5	1	3	3	1	8	1	2	1	1	2	14	6	8	21	2	80
	O_S24_contig_9919_consensus.p1	XP_015121476.1uncharacterized protein LOC107044193 isoform X1	0	Diachasma alloeum	76.11%			3414	676	0.448972	325	2.68321	0.167327					1.33e-34	0	0	5.1e-82	OG0000537	4	14	6	0	7	0	0	0	0	1	0	1	0	4	5	37	1	80
	O_S24_contig_10802_consensus.p1	XP_015121476.1uncharacterized protein LOC107044193 isoform X1	0	Diachasma alloeum	75.72%			2637	570	0.490119	390	4.16859	0.117574						0	4.68e-90	8.43e-44	OG0000537	4	14	6	0	7	0	0	0	0	1	0	1	0	4	5	37	1	80
	O_S24_contig_13193_consensus.p1	XP_028982172.1uncharacterized protein LOC107041533	9e-46	Diachasma alloeum	79.63%			510	42	0.186731	213	11.7718	0.0158625						1.32e-21			OG0000537	4	14	6	0	7	0	0	0	0	1	0	1	0	4	5	37	1	80
	O_S24_contig_10001_consensus.p1	XP_011299969.1PREDICTED: uncharacterized protein LOC105264647 isoform X2	0	Fopius arisanus	85.6%			2709	879	0.735727	1422	14.7954	0.0497268						0		0	OG0000537	4	14	6	0	7	0	0	0	0	1	0	1	0	4	5	37	1	80
	O_S24_contig_3666_consensus.p1	peptidoglycan-recognition LC-like	4.4e-126	Microplitis demolitor	69.44%	GO:0008270;GO:0009253;GO:0009252;GO:0008745	EC:3.5.1.28	1110	22989	46.9606	2957	75.0867	0.625418					1.41e-104	6.02e-84	5.59e-107	2.59e-75	OG0000538	5	2	6	5	11	2	6	3	6	0	3	0	5	1	1	22	2	80
	O_S24_contig_5798_consensus.p1	: arginine-glutamic acid dipeptide repeats isoform X4	8.5e-44	Apis cerana	94.38%	GO:0005634;GO:0003677		267	1609	13.6641	448	47.2935	0.288921					2.38e-39	6.48e-28	7.34e-18	2.9e-31	OG0000539	1	7	5	3	11	1	9	1	2	1	1	1	3	2	3	26	3	80
	O_S24_contig_2007_consensus.p1	arginine-glutamic acid dipeptide repeats isoform X3	0	Microplitis demolitor	82.44%	GO:0003677		3999	23240	13.1771	9262	65.2812	0.201852					0	0	0	9.35e-161	OG0000539	1	7	5	3	11	1	9	1	2	1	1	1	3	2	3	26	3	80
	O_S24_contig_5452_consensus.p1	serine threonine- kinase 11-interacting isoform X1	3e-278	Diachasma alloeum	72.62%	GO:0005515		2349	5625	5.4297	4926	59.108	0.0918607					2.71e-117	0	1.96e-148	0	OG0000540	4	3	3	5	4	2	2	2	2	1	1	1	4	1	3	41	1	80
	O_S24_contig_6945_consensus.p1	: single-stranded DNA-binding 3 isoform X5	1.7e-94	Fopius arisanus	99.26%	GO:0005515;GO:0003697		540	7719	32.4118	1322	69.0037	0.469712					1.02e-79	5.22e-75	1.15e-83	5.16e-81	OG0000542	5	6	5	4	1	1	4	2	2	1	0	1	7	2	1	36	2	80
	O_S24_contig_2422_consensus.p1	single-stranded DNA-binding 3 isoform X4	2.6e-170	Microplitis demolitor	98.78%			738	18545	56.978	2509	95.8251	0.594604					9.48e-88	1.93e-86	2.99e-83	1.31e-87	OG0000542	5	6	5	4	1	1	4	2	2	1	0	1	7	2	1	36	2	80
	O_S24_contig_3784_consensus.p1	tetratricopeptide repeat 39B-like	2.9e-111	Fopius arisanus	93.37%			582	9348	36.4194	1546	74.8723	0.486419					6.26e-97	2.21e-99	9.21e-64	1.78e-100	OG0000543	9	6	9	2	1	1	0	1	1	1	1	1	2	2	2	40	1	80
	O_S24_contig_2459_consensus.p1					GO:0005515		1143	15001	29.7585	3075	75.8287	0.392443					0	2.27e-178	2.81e-19	0	OG0000543	9	6	9	2	1	1	0	1	1	1	1	1	2	2	2	40	1	80
	O_S24_contig_2086_consensus.p1	XP_008545520.1PREDICTED: uncharacterized protein LOC103569795	0	Microplitis demolitor	92.82%			3480	10305	6.71437	3683	29.8303	0.225086					1.03e-107	0		0	OG0000544	1	2	5	1	0	3	4	3	2	1	1	3	9	4	1	37	3	80
	O_S24_contig_3931_consensus.p1							1983	2723	3.11359	3057	43.4518	0.0716562					5.1e-53	5.11e-90	8.04e-26	3.79e-92	OG0000544	1	2	5	1	0	3	4	3	2	1	1	3	9	4	1	37	3	80
	O_S24_contig_5845_consensus.p1							522	865	3.75735	867	46.8148	0.0802599								1.36e-12	OG0000544	1	2	5	1	0	3	4	3	2	1	1	3	9	4	1	37	3	80
	O_S24_contig_5063_consensus.p1	suppressor element	2.4e-76	Diachasma alloeum	78.82%			612	726	2.68981	1120	51.5824	0.0521459					1.28e-48	3.84e-41		5.72e-60	OG0000544	1	2	5	1	0	3	4	3	2	1	1	3	9	4	1	37	3	80
	O_S24_contig_5321_consensus.p1	: dual specificity phosphatase CDC14A isoform X3	1.4e-254	Microplitis demolitor	81.38%	GO:0006570;GO:0004725;GO:0035335;GO:0008138	EC:3.1.3.48	1335	1928	3.27463	1608	33.95	0.0964545						0	1.5e-85	0	OG0000545	10	4	4	4	5	2	5	3	4	2	2	2	1	1	1	29	1	80
	O_S24_contig_953_consensus.p1	MOG interacting and ectopic P-granules 1 isoform X1	0	Fopius arisanus	87.84%	GO:0003676		2832	8625	6.90562	6888	68.5543	0.100732					0	0	1.08e-95	0	OG0000546	2	10	2	2	10	1	7	1	1	1	1	1	2	1	3	34	1	80
	O_S24_contig_5197_consensus.p1	XP_015120425.1uncharacterized protein LOC107043425 isoform X2	5.9e-254	Diachasma alloeum	85.06%			1440	11395	17.9427	2061	40.3413	0.444773					2.99e-58	5.31e-165	0	5.1e-173	OG0000547	3	4	2	6	1	2	6	2	2	1	1	1	4	2	2	40	1	80
	O_S24_contig_1422_consensus.p1	XP_015120425.1uncharacterized protein LOC107043425 isoform X2	5e-127	Diachasma alloeum	93.53%			699	5369	17.4162	1032	41.6138	0.418519					1.08e-62	3.74e-92	4.16e-97	9.3e-96	OG0000547	3	4	2	6	1	2	6	2	2	1	1	1	4	2	2	40	1	80
	O_S24_contig_4498_consensus.p1	E3 ubiquitin- ligase HERC4 isoform X1	0	Microplitis demolitor	87.75%	GO:0004842;GO:0016567		3297	5355	3.68279	3391	28.9897	0.127038	YP_009199112.1	30.1	2.3e-25	YP_009199112.1 putative regulator of chromosome condenstation family protein [Brevibacillus phage Jenst]	0	0	0	0	OG0000551	8	3	4	4	5	1	3	1	1	1	1	1	3	1	1	40	1	79
	O_S24_contig_9629_consensus.p1	transporter family 1	1.2e-37	Diachasma alloeum	63.04%			540	173	0.726422	0	0	#DIV/0!					2.92e-33	1.82e-23	3.8e-30	2.66e-37	OG0000552	3	2	7	3	4	1	5	1	1	3	1	2	16	2	1	26	1	79
	O_S24_contig_2772_consensus.p1	: peptide transporter family 1-like	2.8e-276	Fopius arisanus	79.23%	GO:0006857;GO:0055085;GO:0022857;GO:0016021		1857	15249	18.6194	777	11.7935	1.57878					0	0	0	0	OG0000552	3	2	7	3	4	1	5	1	1	3	1	2	16	2	1	26	1	79
	O_S24_contig_8086_consensus.p1	: lozenge-like	3.4e-298	Fopius arisanus	86.63%	GO:0005634;GO:0003677;GO:0005524;GO:0005667;GO:0003700;GO:0006355;GO:0045449		1635	1752	2.4297	156	2.68932	0.903465					3.65e-85	0	0	0	OG0000553	6	12	2	3	10	7	5	2	4	2	2	3	3	1	1	15	1	79
	O_S24_contig_1734_consensus.p1	specificity tyrosine-phosphorylation-regulated kinase 2	0	Microplitis demolitor	89.72%	GO:0005524;GO:0004672;GO:0006468		1992	2603	2.96293	654	9.25387	0.320183	YP_009448713.1	32.7	4.4e-21	YP_009448713.1 Cell division control protein 2 related kinase [Orpheovirus IHUMI-LCC2]	6.48e-51	0	1.65e-85	5.67e-152	OG0000554	3	5	4	3	13	2	10	3	2	2	2	3	2	2	2	18	3	79
	O_S24_contig_2383_consensus.p1	serine threonine- kinase dyrk2	0	Microplitis demolitor	94.61%	GO:0005524;GO:0004672;GO:0006468		1836	5834	7.20494	1613	24.7626	0.29096	YP_009448713.1	29.3	2.1e-20	YP_009448713.1 Cell division control protein 2 related kinase [Orpheovirus IHUMI-LCC2]	2.28e-49	0	8.69e-83	0	OG0000554	3	5	4	3	13	2	10	3	2	2	2	3	2	2	2	18	3	79
	O_S24_contig_5320_consensus.p1	-A isoform X7	3.2e-256	Microplitis demolitor	98.35%	GO:0005515;GO:0005737		1086	917	1.91459	4110	106.671	0.0179485					4.2e-50	0	1.2e-13	4.74e-115	OG0000555	9	13	8	5	2	1	3	3	1	1	1	1	1	1	0	28	1	79
	O_S24_contig_7348_consensus.p1					GO:0003677;GO:0005524;GO:0006260		1221	429	0.796669	310	7.15617	0.111326	YP_009015381.1	39.5	7.4e-75	YP_009015381.1 gp70 [Bacillus virus G]	7.26e-57	2.58e-106	4.16e-27	8.14e-95	OG0000556	3	3	5	4	10	2	0	2	2	2	2	2	3	3	1	33	2	79
	O_S24_contig_1088_consensus.p1	ATPase WRNIP1	2e-215	Microplitis demolitor	88.89%	GO:0005657;GO:0003677;GO:0005524;GO:0006281;GO:0006260;GO:0006310;GO:0009379;GO:0009378		1200	4886	9.23228	751	17.6398	0.523378	YP_009015381.1	39.6	3.6e-77	YP_009015381.1 gp70 [Bacillus virus G]	7.93e-95	0	1.32e-44	0	OG0000556	3	3	5	4	10	2	0	2	2	2	2	2	3	3	1	33	2	79
	O_S24_contig_1351_consensus.p1	: ATPase WRNIP1	4.5e-14	Microplitis demolitor	77.94%			294	1071	8.25997	213	20.4205	0.404493									OG0000556	3	3	5	4	10	2	0	2	2	2	2	2	3	3	1	33	2	79
	O_S24_contig_294_consensus.p1	type I inositol 3,4-bisphosphate 4-phosphatase isoform X1	0	Microplitis demolitor	89.4%	GO:0016316	EC:3.1.3.66	3768	8716	5.24497	2210	16.5317	0.317268					0	0	1.24e-58	0	OG0000557	5	10	7	4	12	2	1	1	2	1	1	1	6	1	5	19	1	79
	O_S24_contig_4271_consensus.p1	: neuronal PAS domain-containing 2-like isoform X3	2e-208	Fopius arisanus	78.66%	GO:0005634;GO:0005667;GO:0003700;GO:0005737;GO:0006355;GO:0046983;GO:0045449		1551	7527	11.0039	3538	64.2956	0.171146					3.82e-76	5.49e-156	8.78e-68	1.79e-124	OG0000558	3	2	3	1	8	1	6	3	2	1	1	2	3	2	3	37	1	79
	O_S24_contig_2253_consensus.p1							804	3486	9.83123	2574	90.2376	0.108948					8.6e-30		5.25e-55	5.05e-27	OG0000558	3	2	3	1	8	1	6	3	2	1	1	2	3	2	3	37	1	79
	O_S24_contig_13780_consensus.p1	voltage-gated channel Shab isoform X3	3.1e-86	Microplitis demolitor	76.39%	GO:0006813;GO:0005249;GO:0008076;GO:0051260		585	49	0.189923	4838	233.101	0.000814764						3.6e-67	4.23e-30	2.89e-62	OG0000559	3	11	3	2	4	1	10	1	1	1	2	1	2	3	5	28	1	79
	O_S24_contig_12977_consensus.p1	voltage-gated channel Shab	4.7e-167	Habropoda laboriosa	99.21%	GO:0005249;GO:0071805;GO:0008076;GO:0034765;GO:0051260		756	46	0.137966	8631	321.791	0.000428744						1.4e-149	5.27e-101	2.26e-151	OG0000559	3	11	3	2	4	1	10	1	1	1	2	1	2	3	5	28	1	79
	O_S24_contig_13592_consensus.p1	voltage-gated channel Shab	1e-124	Temnothorax curvispinosus	92.65%	GO:0005249;GO:0071805;GO:0008076;GO:0034765;GO:0051260		627	59	0.213364	7708	346.505	0.000615761					1.61e-56	4.79e-97	7.31e-36	4.52e-90	OG0000559	3	11	3	2	4	1	10	1	1	1	2	1	2	3	5	28	1	79
	O_S24_contig_2943_consensus.p1	sphingomyelin phosphodiesterase isoform X2	0	Microplitis demolitor	91.83%	GO:0004767;GO:0006685;GO:0006687	EC:3.1.4.12	1653	569	0.780505	2456	41.8784	0.0186374					4.21e-176	0	6.77e-37	0	OG0000560	8	4	12	5	3	1	4	1	1	2	1	2	9	2	1	21	2	79
	O_S24_contig_4289_consensus.p1							405	190	1.06374	914	63.6101	0.0167228					9.56e-36	3.49e-71	2.61e-18	1.01e-63	OG0000560	8	4	12	5	3	1	4	1	1	2	1	2	9	2	1	21	2	79
	O_S24_contig_3243_consensus.p1	KAT8 regulatory NSL complex subunit 1 isoform X1	0	Microplitis demolitor	78.04%	GO:0000123		3369	16790	11.3002	8135	68.0599	0.166033					0	0	0	0	OG0000561	9	4	12	8	7	1	0	2	3	1	0	1	2	1	2	25	1	79
	O_S24_contig_6189_consensus.p1	-ROBO Rho GTPase-activating 1 isoform X2	0	Diachasma alloeum	96.04%	GO:0005515;GO:0007165;GO:0005096;GO:0043547		2421	2285	2.14007	1339	15.5891	0.13728					8.87e-21	0	2.95e-179	0	OG0000562	4	16	4	4	3	1	0	1	1	1	1	1	0	2	2	36	2	79
	O_S24_contig_6102_consensus.p1							870	1598	4.1648	521	16.8793	0.246741						1.24e-82	1.05e-33	2.2e-53	OG0000562	4	16	4	4	3	1	0	1	1	1	1	1	0	2	2	36	2	79
	O_S24_contig_1027_consensus.p2	: transmembrane 65 isoform X1	2.1e-141	Microplitis demolitor	80.84%	GO:0016021		861	3770	9.9283	953	31.1978	0.318237					2.72e-44	2.25e-133		2.09e-84	OG0000563	3	4	2	1	6	1	8	1	1	1	1	1	2	1	0	44	2	79
	O_S24_contig_2267_consensus.p1	: AMP deaminase 2 isoform X7	0	Microplitis demolitor	94.79%	GO:0003876;GO:0032264;GO:0006144	EC:3.5.4.6	1494	7982	12.1143	6481	122.272	0.0990767					8.77e-95	0	0	0	OG0000564	7	11	8	8	4	1	9	3	2	1	1	1	3	2	2	15	1	79
	O_S24_contig_3800_consensus.p1	AMP deaminase 2 isoform X8	4.5e-73	Apis florea	100%	GO:0003876;GO:0032264;GO:0006144	EC:3.5.4.6	336	2198	14.8329	1774	148.816	0.0996726					3.79e-60	3.81e-68	2.13e-71	4.43e-69	OG0000564	7	11	8	8	4	1	9	3	2	1	1	1	3	2	2	15	1	79
	O_S24_contig_253_consensus.p1	-binding isoform X4	1.1e-200	Diachasma alloeum	89.07%	GO:0003723		1107	20709	42.4178	4219	107.423	0.394867					3.11e-85	1.83e-100	3.12e-57		OG0000565	2	9	4	4	6	0	2	2	1	2	1	1	14	1	3	27	0	79
	O_S24_contig_3808_consensus.p1	E3 ubiquitin- ligase RNF126-A	1.4e-154	Microplitis demolitor	85.43%	GO:0061630		906	6403	16.0248	4473	139.157	0.115156					5.44e-75	1.29e-92	3.34e-118	7.64e-105	OG0000566	1	6	1	7	3	8	1	2	1	1	0	1	7	1	1	37	1	79
	O_S24_contig_14748_consensus.p1	nuclease HARBI1	5.2e-89	Photinus pyralis	70.48%			942	62	0.149237	10	0.299215	0.498762						2.97e-15	7.98e-14	1.1e-75	OG0000567	3	0	5	5	7	1	1	1	9	8	9	14	0	9	1	3	3	79
	O_S24_contig_13027_consensus.p1	nuclease HARBI1	7e-101	Microplitis demolitor	78.03%			678	58	0.19397	18	0.748303	0.259213						1.02e-17	1.37e-13	2.98e-41	OG0000567	3	0	5	5	7	1	1	1	9	8	9	14	0	9	1	3	3	79
	O_S24_contig_11152_consensus.p1	nuclease HARBI1	8.2e-71	Odontomachus brunneus	70.23%			636	494	1.76119	200	8.86355	0.1987						2.57e-12		1.98e-28	OG0000567	3	0	5	5	7	1	1	1	9	8	9	14	0	9	1	3	3	79
	O_S24_contig_7028_consensus.p1	nuclease HARBI1	4.6e-141	Lasius niger	70.21%			1221	984	1.82733	421	9.71855	0.188025						3.03e-15		4.78e-53	OG0000567	3	0	5	5	7	1	1	1	9	8	9	14	0	9	1	3	3	79
	O_S24_contig_3281_consensus.p2	: nuclease HARBI1	8.7e-91	Linepithema humile	82.29%			528	504	2.16438	273	14.5735	0.148515								2.9e-48	OG0000567	3	0	5	5	7	1	1	1	9	8	9	14	0	9	1	3	3	79
	O_S24_contig_3281_consensus.p3	nuclease HARBI1	1.3e-29	Lasius niger	65.49%			480	361	1.70531	320	18.7907	0.0907526								6.9e-20	OG0000567	3	0	5	5	7	1	1	1	9	8	9	14	0	9	1	3	3	79
	O_S24_contig_11094_consensus.p1	nuclease HARBI1	5.8e-136	Neodiprion lecontei	91.86%			663	112	0.383037	607	25.8054	0.0148433						5.43e-16		3.97e-88	OG0000567	3	0	5	5	7	1	1	1	9	8	9	14	0	9	1	3	3	79
	O_S24_contig_3280_consensus.p1	: nuclease HARBI1	2.6e-168	Linepithema humile	78.06%			1209	4985	9.34922	2602	60.6619	0.15412						3.96e-19	1.94e-11	3.43e-87	OG0000567	3	0	5	5	7	1	1	1	9	8	9	14	0	9	1	3	3	79
	O_S24_contig_3564_consensus.p1	nuclease HARBI1	1e-96	Vollenhovia emeryi	79.82%			684	2574	8.53275	2311	95.2311	0.0896005							5.96e-11	3.81e-26	OG0000567	3	0	5	5	7	1	1	1	9	8	9	14	0	9	1	3	3	79
	O_S24_contig_5728_consensus.p1	multiple C2 and transmembrane domain-containing isoform X1	0	Microplitis demolitor	84.91%	GO:0016021		2571	7622	6.72208	2283	25.0287	0.268574					0	0	0	0	OG0000568	3	8	4	6	4	8	6	2	2	2	2	1	4	2	2	22	1	79
	O_S24_contig_5728_consensus.p13	C2 and transmembrane domain-containing 1	4.9e-24	Ooceraea biroi	90.57%	GO:0016021		162	105	1.46964	378	65.7676	0.022346					3.83e-27	2.78e-23	5.18e-24	2.6e-24	OG0000568	3	8	4	6	4	8	6	2	2	2	2	1	4	2	2	22	1	79
	O_S24_contig_6322_consensus.p1	- phosphatase Lar isoform X2	2.1e-236	Diachasma alloeum	93.8%	GO:0005515		1209	893	1.6748	968	22.5675	0.0742126					3.66e-13	0		3e-22	OG0000569	3	17	3	1	2	2	7	2	3	1	2	1	1	3	0	29	2	79
	O_S24_contig_1184_consensus.p1	tyrosine- phosphatase Lar isoform X1	0	Microplitis demolitor	94.46%	GO:0005515		2919	2102	1.63281	3398	32.8114	0.0497635					9.16e-11	0	7.85e-11	7.07e-130	OG0000569	3	17	3	1	2	2	7	2	3	1	2	1	1	3	0	29	2	79
	O_S24_contig_3902_consensus.p1	- phosphatase Lar isoform X1	0	Diachasma alloeum	99.25%	GO:0006570;GO:0004725;GO:0016021;GO:0035335	EC:3.1.3.48	1608	1044	1.47215	2706	47.4326	0.0310366	YP_009665923.1	36	2.1e-44	YP_009665923.1 PTP8 [Glyptapanteles indiensis bracovirus]	1.01e-112	0	1.81e-59	2.82e-131	OG0000569	3	17	3	1	2	2	7	2	3	1	2	1	1	3	0	29	2	79
	O_S24_contig_1936_consensus.p1	GRAM domain-containing 1B	0	Microplitis demolitor	84.28%	GO:0016020		2211	9500	9.74252	17258	220.007	0.0442828					0	0	3.11e-89	0	OG0000570	1	2	3	2	1	1	6	1	1	1	1	1	2	1	1	53	1	79
	O_S24_contig_13380_consensus.p1	Pol B2 domain-containing	4.5e-59	Cephus cinctus	67.38%			669	2437	8.25973	79	3.3284	2.48159						4.46e-30		7.61e-30	OG0000572	0	0	0	3	0	0	0	20	9	3	13	21	0	1	0	7	2	79
	O_S24_contig_2084_consensus.p1	-specific demethylase lid isoform X4	0	Diachasma alloeum	98.29%	GO:0005634;GO:0003677;GO:0046872		2802	17021	13.7738	5249	52.8011	0.260862					1.72e-106	0	0	0	OG0000576	1	2	1	3	3	1	6	2	1	1	1	1	7	2	3	42	1	78
	O_S24_contig_8297_consensus.p2	---NA---						210	63	0.680233	407	54.6273	0.0124522									OG0000576	1	2	1	3	3	1	6	2	1	1	1	1	7	2	3	42	1	78
	O_S24_contig_7704_consensus.p1	domain-containing 1-like isoform X3	2e-157	Diachasma alloeum	73.38%	GO:0016020		1236	2338	4.28906	1513	34.5029	0.12431					2.96e-42	1.19e-131	7.66e-118	5.69e-156	OG0000577	4	2	2	2	1	1	0	2	3	1	1	1	4	2	4	45	3	78
	O_S24_contig_6021_consensus.p1	XP_015109472.1uncharacterized protein LOC107036204	1.9e-117	Diachasma alloeum	78.83%	GO:0016020		951	3944	9.40357	1899	56.2833	0.167076					1.32e-61	5.93e-81	6.9e-49	9.64e-80	OG0000577	4	2	2	2	1	1	0	2	3	1	1	1	4	2	4	45	3	78
	O_S24_contig_2612_consensus.p1	-complex core isoforms 1 2 3 4 5 isoform X1	6.6e-78	Microplitis demolitor	94.62%	GO:0003677		387	270	1.58194	240	17.4797	0.0905012						9.54e-62	2.12e-62	1.32e-51	OG0000578	8	7	8	6	7	2	2	3	3	1	1	1	2	2	2	21	2	78
	O_S24_contig_1612_consensus.p1	: bric-a-brac 2 isoform X6	5.8e-177	Microplitis demolitor	92.21%	GO:0003676;GO:0005515		957	1703	4.03496	1218	35.8732	0.112478					4.36e-83	5.16e-146	8.06e-145	6.11e-122	OG0000578	8	7	8	6	7	2	2	3	3	1	1	1	2	2	2	21	2	78
	O_S24_contig_3835_consensus.p1	: TNF receptor-associated factor family DDB_G0272098 isoform X1	1.6e-170	Microplitis demolitor	77.97%	GO:0016020		1245	10731	19.5437	7122	161.238	0.12121					1.67e-132	3.23e-137	1.93e-74	7.49e-53	OG0000579	4	1	5	2	6	1	2	1	1	1	1	1	4	1	2	44	1	78
	O_S24_contig_2681_consensus.p1	: neurabin-1 isoform X2	0	Microplitis demolitor	84.71%	GO:0005515		5916	8146	3.12214	2128	10.1386	0.307946					9.07e-133	0	8.37e-11	0	OG0000580	3	2	2	4	2	1	11	3	3	1	2	1	7	1	1	32	2	78
	O_S24_contig_4690_consensus.p1	: IQ motif and SEC7 domain-containing 1 isoform X1	0	Microplitis demolitor	95.79%	GO:0005086;GO:0043087;GO:0032012		2691	21213	17.8741	7271	76.158	0.234698					0	0	0	0	OG0000582	11	5	10	2	6	1	4	1	3	1	1	1	6	1	1	23	1	78
	O_S24_contig_2202_consensus.p1	ZDHHC15B isoform X5	9.8e-180	Diachasma alloeum	93.59%	GO:0042967;GO:0016409		846	12881	34.5236	2515	83.792	0.412015					1.52e-65	9.18e-143	1.44e-151	1.61e-101	OG0000583	1	9	12	6	1	1	3	3	2	1	1	1	4	1	2	28	2	78
	O_S24_contig_5829_consensus.p1					GO:0008270		2757	10735	8.8288	3250	33.2263	0.265718					1.45e-115	0	0	0	OG0000584	5	4	8	9	11	1	11	2	2	1	1	1	2	2	1	16	1	78
	O_S24_contig_1601_consensus.p1	E3 ubiquitin- ligase TRIP12 isoform X1	0	Fopius arisanus	95.94%	GO:0004842;GO:0016567		3018	13042	9.79854	6361	59.4075	0.164938					0	0	0	0	OG0000584	5	4	8	9	11	1	11	2	2	1	1	1	2	2	1	16	1	78
	O_S24_contig_1884_consensus.p1	: ral GTPase-activating subunit beta isoform X3	0	Microplitis demolitor	90.12%	GO:0051056;GO:0005096		4659	11410	5.55302	6678	40.4007	0.137449					0	0	0	0	OG0000586	5	8	8	5	1	1	10	1	2	1	0	1	6	1	3	24	1	78
	O_S24_contig_4833_consensus.p1	- carboxylase isoform X7	0	Bombus impatiens	94.12%	GO:0005524;GO:0003989;GO:0046872;GO:0006633;GO:0006090;GO:0009317	EC:6.4.1.2	2451	5068	4.68846	1331	15.3063	0.306309					7.32e-85	0	3.52e-39	0	OG0000587	6	10	6	1	7	1	6	2	1	1	1	1	3	3	2	26	1	78
	O_S24_contig_2393_consensus.p1	: acetyl- carboxylase	0	Microplitis demolitor	96.87%	GO:0005524;GO:0003989;GO:0046872;GO:0006633;GO:0006090;GO:0009317	EC:6.4.1.2	1914	4603	5.453	1571	23.135	0.235704					8e-172	0	1.89e-79	0	OG0000587	6	10	6	1	7	1	6	2	1	1	1	1	3	3	2	26	1	78
	O_S24_contig_5333_consensus.p2	acetyl- carboxylase isoform X4	0	Microplitis demolitor	92.37%	GO:0016874		2277	6568	6.54044	2808	34.7591	0.188164					0	0	1.86e-138	0	OG0000587	6	10	6	1	7	1	6	2	1	1	1	1	3	3	2	26	1	78
	O_S24_contig_3650_consensus.p1	sterile alpha and TIR motif-containing 1 isoform X1	0	Dufourea novaeangliae	92.88%	GO:0035591;GO:0048678;GO:0034128		3234	16434	11.5223	5835	50.8552	0.226571					1.43e-101	0	0	0	OG0000588	4	1	4	6	1	6	8	1	1	1	1	3	3	1	2	34	1	78
	O_S24_contig_12934_consensus.p1	-binding 1	1.1e-29	Fopius arisanus	51.04%	GO:0005667;GO:0003700;GO:0045449;GO:0006357		780	65	0.188954	258	9.32309	0.0202673					1.63e-31	1.07e-25	4.35e-22		OG0000589	1	6	2	2	3	1	4	1	1	2	1	2	7	3	4	35	3	78
	O_S24_contig_5810_consensus.p1	: transcription factor CP2 1 isoform X2	2.2e-46	Diachasma alloeum	69.83%			516	457	2.00818	993	54.2418	0.0370227					2.3e-37			7.74e-33	OG0000589	1	6	2	2	3	1	4	1	1	2	1	2	7	3	4	35	3	78
	O_S24_contig_11173_consensus.p1	factor CP2 1 isoform X2	4.8e-181	Monomorium pharaonis	73.94%	GO:0005667;GO:0003700;GO:0045449;GO:0006357		1347	944	1.58906	7570	158.403	0.0100318					0	7.29e-179	2.18e-92	1.15e-128	OG0000589	1	6	2	2	3	1	4	1	1	2	1	2	7	3	4	35	3	78
	O_S24_contig_10562_consensus.p1	: vitellogenin-3-like	1.1e-95	Cotesia chilonis	85.71%	GO:0006869;GO:0005319		630	63	0.226744	0	0	#DIV/0!					2.98e-77	2.47e-83	1.64e-57	4.77e-11	OG0000590	1	1	2	4	3	1	0	1	2	0	1	0	8	4	2	48	0	78
	O_S24_contig_9886_consensus.p1	triphosphate pyrophosphatase	1.6e-76	Microplitis demolitor	69.29%	GO:0006869;GO:0005319;GO:0016462;GO:0006753		834	79	0.214782	28	0.946296	0.226971					1.18e-59	1.54e-52	6.01e-56		OG0000590	1	1	2	4	3	1	0	1	2	0	1	0	8	4	2	48	0	78
	O_S24_contig_11708_consensus.p1	: vitellogenin-3-like	3.3e-85	Microplitis demolitor	66.86%			1089	198	0.412263	68	1.76001	0.234238					6.29e-63	4.64e-59	5.62e-73		OG0000590	1	1	2	4	3	1	0	1	2	0	1	0	8	4	2	48	0	78
	O_S24_contig_5365_consensus.p1	: vitellogenin-3-like	0	Microplitis demolitor	71.1%	GO:0006869;GO:0005319		4596	1741	0.858925	37476	229.831	0.00373721					0	0	0	6.56e-25	OG0000590	1	1	2	4	3	1	0	1	2	0	1	0	8	4	2	48	0	78
	O_S24_contig_1772_consensus.p1	: myosin heavy chain 95F isoform X1	0	Microplitis demolitor	94.95%	GO:0016459;GO:0005524;GO:0003774		3087	34282	25.1806	6083	55.5413	0.453367					0	0	0	0	OG0000592	3	8	3	3	0	1	9	2	2	1	2	1	2	1	3	36	1	78
	O_S24_contig_5924_consensus.p1	-binding 1-like isoform X4	0	Diachasma alloeum	95.61%			1503	2709	4.08683	2974	55.7721	0.0732773					0	0	0	0	OG0000593	4	8	5	4	5	1	11	3	3	1	1	2	3	1	1	24	1	78
	O_S24_contig_10268_consensus.p1	zinc finger homeobox 3	1.3e-286	Fopius arisanus	94.13%	GO:0005634;GO:0008270;GO:0006355;GO:0043565		1482	72	0.110159	565	10.7457	0.0102515					8.16e-71	0	0	0	OG0000594	6	9	1	4	1	1	0	1	2	1	1	1	11	2	4	31	2	78
	O_S24_contig_12780_consensus.p1	zinc finger homeobox 3	5.4e-68	Frieseomelitta varia	82.58%	GO:0005634;GO:0008270;GO:0006355;GO:0043565		450	31	0.156202	512	32.0695	0.00487072					6.39e-25	1.76e-55	1.4e-61		OG0000594	6	9	1	4	1	1	0	1	2	1	1	1	11	2	4	31	2	78
	O_S24_contig_5723_consensus.p1	repeat-containing 5B isoform X2	0	Cephus cinctus	96.77%			2229	3213	3.26842	855	10.8116	0.302306					4.1e-104	0		0	OG0000595	4	5	4	2	1	1	6	3	2	1	2	1	8	2	4	30	1	77
	O_S24_contig_3276_consensus.p1	: HEAT repeat-containing 5B isoform X2	0	Microplitis demolitor	91.25%			3999	6634	3.7615	3030	21.3563	0.17613					0	0	1.84e-113	0	OG0000595	4	5	4	2	1	1	6	3	2	1	2	1	8	2	4	30	1	77
	O_S24_contig_1085_consensus.p1	arginine repetitive matrix 2 isoform X2	1.6e-271	Diachasma alloeum	62.5%	GO:0003676;GO:0005667;GO:0003712;GO:0008134;GO:0045449		3159	15126	10.857	5231	46.6735	0.232617					4.02e-41	0	3.22e-70	6.77e-135	OG0000596	5	2	1	2	5	1	3	2	3	1	1	1	5	1	7	35	2	77
	O_S24_contig_3385_consensus.p1	CCR4-NOT transcription complex subunit 2 isoform X1	9.4e-142	Microplitis demolitor	96.88%			672	3361	11.3406	657	27.5569	0.411533					1.14e-76	1.69e-89	1.56e-94	8.28e-77	OG0000597	3	4	4	9	5	1	3	1	1	1	1	2	8	2	2	29	1	77
	O_S24_contig_9232_consensus.p1					GO:0006355;GO:0042025;GO:0030015		564	2322	9.33511	633	31.6344	0.295094					1.37e-126	4.36e-124	1.66e-127	7.81e-35	OG0000597	3	4	4	9	5	1	3	1	1	1	1	2	8	2	2	29	1	77
	O_S24_contig_4818_consensus.p1	isoform X2	0	Fopius arisanus	87.09%	GO:0005856;GO:0008092		3147	3411	2.45766	6978	62.4984	0.0393235					0	0	2.78e-65	0	OG0000598	4	2	2	1	6	1	6	2	2	1	1	1	8	2	3	34	1	77
	O_S24_contig_5721_consensus.p1	XP_015124224.1uncharacterized protein LOC107046192 isoform X2	0	Diachasma alloeum	87.76%			1986	2575	2.93991	6749	95.7845	0.030693					1.92e-70	0	0	0	OG0000598	4	2	2	1	6	1	6	2	2	1	1	1	8	2	3	34	1	77
	O_S24_contig_4255_consensus.p1					GO:0016020		1476	193	0.296488	27	0.515599	0.575036					5.96e-154	3.44e-154	3.01e-171	0	OG0000599	4	3	2	3	3	1	5	1	2	2	2	1	4	2	1	40	1	77
	O_S24_contig_4256_consensus.p1	croquemort isoform X2	5.3e-215	Microplitis demolitor	75.97%	GO:0016020		1491	2742	4.16991	4672	88.3202	0.0472135					7.84e-160	8.07e-166	0	0	OG0000599	4	3	2	3	3	1	5	1	2	2	2	1	4	2	1	40	1	77
	O_S24_contig_5209_consensus.p1	6-phosphofructo-2-kinase fructose-2,6-bisphosphatase 1 isoform X1	0	Microplitis demolitor	96.57%	GO:0005524;GO:0006013;GO:0006003;GO:0006000;GO:0003873	EC:2.7.1.105	1401	4618	7.47399	2635	53.0124	0.140986					0	0	0	0	OG0000600	4	3	2	1	6	1	13	1	1	1	2	1	3	1	2	34	1	77
	O_S24_contig_8600_consensus.p1	beta isoform	2.9e-102	Fopius arisanus	90.32%	GO:0003676;GO:0016021		555	692	2.82716	211	10.7158	0.263831					4.46e-13	9.15e-102			OG0000601	2	3	2	6	4	2	8	2	2	2	3	1	6	3	3	27	1	77
	O_S24_contig_5500_consensus.p1	alpha isoform isoform X1	8.2e-104	Diachasma alloeum	82.13%	GO:0003676		777	7025	20.5004	1030	37.3638	0.548669					1.61e-87	4.65e-89	1.21e-38	1.32e-91	OG0000601	2	3	2	6	4	2	8	2	2	2	3	1	6	3	3	27	1	77
	O_S24_contig_3522_consensus.p1	beta isoform isoform X1	1.3e-191	Fopius arisanus	95.22%	GO:0003676;GO:0005515		942	8997	21.6563	1669	49.9391	0.433654					4.03e-47	7.14e-166	4.27e-73	1.72e-122	OG0000601	2	3	2	6	4	2	8	2	2	2	3	1	6	3	3	27	1	77
	O_S24_contig_635_consensus.p2	-binding 39 isoform X3	1.4e-300	Nomia melanderi	95.2%	GO:0005634;GO:0003723;GO:0006397		1419	22243	35.5425	11731	233.017	0.152532					0	0	0	0	OG0000602	2	5	2	2	1	1	2	2	3	1	1	1	9	1	2	41	1	77
	O_S24_contig_8888_consensus.p2	phosphodiesterase GPCPD1-like isoform X2	1e-14	Neodiprion lecontei	92.11%			159	34	0.484862	116	20.5634	0.0235788					1.09e-16	5.11e-16	2.04e-17	1.41e-17	OG0000603	7	7	4	3	1	1	2	2	1	1	1	1	2	2	2	39	1	77
	O_S24_contig_2308_consensus.p1	glycerophosphocholine phosphodiesterase GPCPD1 isoform X1	0	Orussus abietinus	87.5%	GO:0047389;GO:0046475	EC:3.1.4.2	1581	10888	15.6154	9410	167.762	0.0930808					0	0	0	0	OG0000603	7	7	4	3	1	1	2	2	1	1	1	1	2	2	2	39	1	77
	O_S24_contig_3053_consensus.p1	and SEC7 domain-containing 2 isoform X4	5.8e-299	Fopius arisanus	84.82%	GO:0005086;GO:0043087;GO:0032012;GO:0005543		1842	1380	1.69874	2148	32.8685	0.0516828					6.49e-20	0		1.93e-165	OG0000604	4	5	5	4	4	1	5	2	1	1	1	1	3	2	0	36	2	77
	O_S24_contig_539_consensus.p2	and SEC7 domain-containing 2 isoform X2	0	Diachasma alloeum	96.79%	GO:0005086;GO:0043087;GO:0032012;GO:0005543		1500	1256	1.89861	1931	36.2849	0.052325					5.11e-72	0	1.52e-26	0	OG0000604	4	5	5	4	4	1	5	2	1	1	1	1	3	2	0	36	2	77
	O_S24_contig_8280_consensus.p1	histone deacetylase 4 isoform X5	7.2e-223	Microplitis demolitor	96.31%			1134	1164	2.32743	2579	64.1022	0.0363081					1.02e-129	3.36e-150	9.46e-124	1.26e-139	OG0000605	9	12	1	8	1	1	8	2	4	0	1	1	1	3	2	22	1	77
	O_S24_contig_8488_consensus.p1	deacetylase 4 isoform X12	8.6e-188	Cephus cinctus	92.58%			930	1056	2.57465	2848	86.3161	0.0298281					2.52e-133	2.09e-154	1.69e-147	1.42e-163	OG0000605	9	12	1	8	1	1	8	2	4	0	1	1	1	3	2	22	1	77
	O_S24_contig_1874_consensus.p2	deacetylase 4	4.4e-173	Harpegnathos saltator	98.11%	GO:0046872;GO:0032041;GO:0000118;GO:0070932	EC:3.5.1.98	795	898	2.56121	2718	96.3645	0.0265784	YP_009173628.1	29.6	5.4e-10	YP_009173628.1 acetylpolyamide aminohydrolase [Chrysochromulina ericina virus]	1.93e-165	1.37e-172	7.07e-172	2.81e-173	OG0000605	9	12	1	8	1	1	8	2	4	0	1	1	1	3	2	22	1	77
	O_S24_contig_14565_consensus.p2							201	15	0.169212	38	5.32871	0.0317548									OG0000606	2	1	8	1	1	1	4	1	1	1	1	2	3	2	1	46	1	77
	O_S24_contig_188_consensus.p1	enoyl- delta isomerase mitochondrial	2.3e-131	Microplitis demolitor	84.85%	GO:0003824		855	22313	59.1737	4087	134.733	0.439193					5.93e-94	2.56e-88	3.25e-101	4.11e-97	OG0000606	2	1	8	1	1	1	4	1	1	1	1	2	3	2	1	46	1	77
	O_S24_contig_6662_consensus.p1	sodium-independent sulfate anion transporter-like	1.4e-274	Fopius arisanus	84.5%	GO:0008272;GO:0008271;GO:0055085;GO:0016021		1680	1108	1.49543	439	7.36529	0.203038					1.48e-163	0	2.61e-119	0	OG0000607	1	6	3	2	11	9	2	2	2	1	1	1	4	2	2	27	1	77
	O_S24_contig_4682_consensus.p1	: sodium-independent sulfate anion transporter isoform X2	1.6e-289	Microplitis demolitor	85.04%	GO:0008271;GO:0016021;GO:1902358		1731	3837	5.0261	7446	121.244	0.0414544					0	0	2.48e-152	0	OG0000607	1	6	3	2	11	9	2	2	2	1	1	1	4	2	2	27	1	77
	O_S24_contig_6952_consensus.p1	: PHD finger 20 isoform X2	8.9e-76	Microplitis demolitor	60.29%	GO:0003676;GO:0005634;GO:0006355		1080	757	1.58931	837	21.8442	0.0727565					4.42e-41	7.26e-69		8.94e-48	OG0000608	1	9	4	3	2	1	1	2	1	1	1	2	5	3	3	37	1	77
	O_S24_contig_5575_consensus.p1					GO:0003677;GO:0006284;GO:0008263;GO:0042025;GO:0006298		1356	4116	6.8826	2069	43.0067	0.160036					3.19e-111	2.06e-140	1.4e-54	2.96e-133	OG0000608	1	9	4	3	2	1	1	2	1	1	1	2	5	3	3	37	1	77
	O_S24_contig_5915_consensus.p1	: PHD finger 20 isoform X3	9e-101	Dinoponera quadriceps	93.68%	GO:0005634;GO:0003677;GO:0046872		528	1731	7.43361	1134	60.536	0.122796					3.4e-74	1.54e-96	1.66e-84	2.55e-98	OG0000608	1	9	4	3	2	1	1	2	1	1	1	2	5	3	3	37	1	77
	O_S24_contig_3885_consensus.p1	: myosin-VIIa	0	Diachasma alloeum	98.74%	GO:0051015;GO:0016459;GO:0005524;GO:0003774		6195	8330	3.04888	2616	11.9023	0.256159					0	0	0	0	OG0000609	2	7	3	2	7	5	6	2	4	2	2	1	6	1	2	23	2	77
	O_S24_contig_10512_consensus.p2	three prime repair exonuclease 2-like	8.5e-21	Thrips palmi	64%	GO:0003676		399	124	0.704669	50	3.53209	0.199505					1.63e-22	1.17e-19	1.15e-21	1.92e-15	OG0000610	6	0	8	1	3	2	0	6	5	6	2	2	11	2	1	20	2	77
	O_S24_contig_9172_consensus.p1	polymerase III polC-type	8.4e-34	Cyphomyrmex costatus	58.13%	GO:0003676		621	131	0.478317	152	6.89901	0.0693313					2.08e-27	4.24e-54	2.06e-16		OG0000610	6	0	8	1	3	2	0	6	5	6	2	2	11	2	1	20	2	77
	O_S24_contig_11965_consensus.p1	AF4 FMR2 family member 4 isoform X1	2.2e-46	Microplitis demolitor	65.38%			801	67	0.189661	7	0.24632	0.769978					7.19e-18	9.76e-34			OG0000611	1	9	2	16	2	2	9	1	2	1	1	1	5	3	5	16	1	77
	O_S24_contig_11293_consensus.p1	AF4 FMR2 family member 4 isoform X4	6.8e-35	Diachasma alloeum	75.4%			501	194	0.878012	8	0.450077	1.9508					3.33e-21	2.57e-23	4.17e-29	2.08e-16	OG0000611	1	9	2	16	2	2	9	1	2	1	1	1	5	3	5	16	1	77
	O_S24_contig_5054_consensus.p1	AF4 FMR2 family member 4 isoform X1	0	Microplitis demolitor	74.31%			4584	10740	5.31247	11102	68.264	0.0778224					7.33e-116	0	0	0	OG0000611	1	9	2	16	2	2	9	1	2	1	1	1	5	3	5	16	1	77
	O_S24_contig_9302_consensus.p1	: rho guanine nucleotide exchange factor 18	2.5e-155	Microplitis demolitor	88.67%	GO:0046872;GO:0005085;GO:0043087;GO:0035556		900	1574	3.96551	253	7.92342	0.500479						5.48e-96	1.5e-20	8.52e-103	OG0000612	6	9	3	2	8	2	3	2	2	1	0	1	2	3	6	25	2	77
	O_S24_contig_3254_consensus.p1	: rho guanine nucleotide exchange factor 18	0	Microplitis demolitor	90.87%	GO:0046872;GO:0005085;GO:0043087;GO:0035556		2031	3208	3.58147	810	11.2411	0.318604					1.12e-31	0	7.45e-87	0	OG0000612	6	9	3	2	8	2	3	2	2	1	0	1	2	3	6	25	2	77
	O_S24_contig_3253_consensus.p1	guanine nucleotide exchange factor 18 isoform X3	9.5e-201	Diachasma alloeum	81.78%			1350	2746	4.61215	944	19.7094	0.234008					2.62e-11	8.29e-107	8.58e-82	1.26e-123	OG0000612	6	9	3	2	8	2	3	2	2	1	0	1	2	3	6	25	2	77
	O_S24_contig_4349_consensus.p1	-like phospholipase domain-containing 2 isoform X3	2.3e-288	Cephus cinctus	80.78%	GO:0016042;GO:0016787		1761	2300	2.96145	7311	117.018	0.0253077					4.38e-148	0	0	0	OG0000613	1	3	5	1	2	1	2	2	2	1	1	3	2	1	1	48	1	77
	O_S24_contig_5369_consensus.p1					GO:0019903;GO:0043666		414	3458	18.9392	916	62.3634	0.30369					7.18e-48	9.37e-75	1.04e-66	3.52e-67	OG0000614	3	4	5	3	1	1	0	2	2	1	1	1	5	3	6	37	2	77
	O_S24_contig_915_consensus.p1	: serine threonine- phosphatase 6 regulatory subunit 3 isoform X2	4.2e-204	Microplitis demolitor	87.41%	GO:0019903;GO:0043666		1191	10009	19.0553	3545	83.8956	0.227131					2.44e-54	5.4e-154	5.11e-38	5.31e-154	OG0000614	3	4	5	3	1	1	0	2	2	1	1	1	5	3	6	37	2	77
	O_S24_contig_2997_consensus.p1	: serine threonine- phosphatase 6 regulatory subunit 3 isoform X2	2.1e-86	Microplitis demolitor	67.66%			831	9279	25.3184	3563	120.851	0.209501					1.14e-89	5.99e-51	3.12e-79	4.67e-56	OG0000614	3	4	5	3	1	1	0	2	2	1	1	1	5	3	6	37	2	77
	O_S24_contig_2784_consensus.p1	disks large homolog 5 isoform X1	0	Microplitis demolitor	91.47%	GO:0005515		2703	2321	1.947	7084	73.8699	0.0263571					3.56e-116	0	0	0	OG0000615	6	5	7	8	9	1	4	1	1	1	1	1	7	2	1	20	2	77
	O_S24_contig_7436_consensus.p1	disks large homolog 5 isoform X1	0	Microplitis demolitor	94.45%	GO:0005515		1632	1714	2.38137	4959	85.6464	0.0278047					1.67e-145	0	0	0	OG0000615	6	5	7	8	9	1	4	1	1	1	1	1	7	2	1	20	2	77
	O_S24_contig_3839_consensus.p1	flocculation FLO11-like isoform X2	5.3e-310	Fopius arisanus	82.55%	GO:0046983		1905	5090	6.05842	1617	23.9249	0.253227					0	7.66e-170	0	0	OG0000616	3	11	1	6	3	1	10	3	3	2	1	2	2	2	1	23	3	77
	O_S24_contig_6981_consensus.p1	histone-lysine N- H3 lysine-79 specific-like isoform X1	4.5e-54	Polistes canadensis	89.71%	GO:0046983		405	1140	6.38243	478	33.2666	0.191857					8.6e-42	1.77e-41	2.02e-46	2.88e-44	OG0000616	3	11	1	6	3	1	10	3	3	2	1	2	2	2	1	23	3	77
	O_S24_contig_3673_consensus.p1	kinesin light chain isoform X7	0	Diachasma alloeum	98.83%	GO:0003777;GO:0005515;GO:0005871;GO:0005874;GO:0007017		1545	10121	14.8536	9146	166.854	0.0890213	YP_003987387.1	25	2.9e-10	YP_003987387.1 putative TPR repeat-containing protein [Acanthamoeba polyphaga mimivirus]	0	0	0	0	OG0000617	7	8	10	5	9	1	3	1	1	1	1	1	4	1	2	20	1	76
	O_S24_contig_10208_consensus.p1	- kinase Btk29A isoform X2	4.5e-94	Diachasma alloeum	90.69%	GO:0035556		600	2858	10.8006	270	12.6837	0.85153					5.46e-66	1.17e-61	5.97e-60	9.41e-56	OG0000618	5	6	3	3	7	1	8	1	1	3	2	2	5	3	2	23	1	76
	O_S24_contig_7229_consensus.p2	- kinase Btk29A isoform X2	1.3e-33	Diachasma alloeum	88.61%	GO:0018108;GO:0004715	EC:2.7.10.2	237	325	3.10936	119	14.1525	0.219704					3.91e-40	1.06e-27	2.22e-35	9.07e-25	OG0000618	5	6	3	3	7	1	8	1	1	3	2	2	5	3	2	23	1	76
	O_S24_contig_1545_consensus.p1	tyrosine- kinase Btk29A isoform X2	0	Orussus abietinus	99.35%	GO:0005524;GO:0004713;GO:0005515;GO:0006468	EC:2.7.10	1395	8172	13.2828	1221	24.6704	0.538411	NP_955616.1	44.1	2.8e-117	NP_955616.1 pp60 SRC [Rous sarcoma virus]	0	0	0	0	OG0000618	5	6	3	3	7	1	8	1	1	3	2	2	5	3	2	23	1	76
	O_S24_contig_10556_consensus.p1	: very low-density lipo receptor isoform X2	0	Microplitis demolitor	92.99%	GO:0005515;GO:0005509		2229	437	0.444537	8160	103.185	0.00430817					1.94e-126	0	4.89e-109	0	OG0000619	4	9	3	2	0	1	19	2	2	0	1	1	4	1	2	24	1	76
	O_S24_contig_4725_consensus.p1	tyrosine- phosphatase non-receptor type 4 isoform X7	1.8e-223	Cephus cinctus	97.86%	GO:0005856;GO:0008092		981	2360	5.45481	1619	46.5171	0.117265					2.69e-90	0	1.25e-31	0	OG0000622	7	4	5	5	1	1	5	5	2	1	1	2	5	2	1	27	2	76
	O_S24_contig_5973_consensus.p1	tyrosine- phosphatase non-receptor type 4 isoform X1	0	Microplitis demolitor	98.06%	GO:0005515;GO:0006570;GO:0004725;GO:0006470	EC:3.1.3.48	1410	4830	7.7672	2815	56.2722	0.138029	YP_009665923.1	36	3.5e-39	YP_009665923.1 PTP8 [Glyptapanteles indiensis bracovirus]	8.88e-144	0	9.11e-79	0	OG0000622	7	4	5	5	1	1	5	5	2	1	1	2	5	2	1	27	2	76
	O_S24_contig_2259_consensus.p1	organic cation transporter	3.1e-289	Microplitis demolitor	86.38%	GO:0055085;GO:0022857;GO:0016021		1536	9789	14.4505	3480	63.8591	0.226288					0	0	0	8.95e-136	OG0000623	4	4	3	6	4	1	4	1	1	1	0	1	1	1	1	42	1	76
	O_S24_contig_4189_consensus.p1	phosphoinositide 3-kinase adapter 1 isoform X3	0	Microplitis demolitor	85.05%			2265	4502	4.50686	1006	12.5189	0.360006					1.88e-46	0			OG0000624	10	4	3	5	5	1	5	2	2	1	2	1	6	2	0	27	0	76
	O_S24_contig_7514_consensus.p1	: phosphoinositide 3-kinase adapter 1 isoform X2	2.5e-16	Microplitis demolitor	79.66%			183	458	5.6748	139	21.4091	0.265065									OG0000624	10	4	3	5	5	1	5	2	2	1	2	1	6	2	0	27	0	76
	O_S24_contig_5183_consensus.p1	inhibitor of nuclear factor kappa-B kinase subunit beta-like	1.8e-219	Microplitis demolitor	67.86%	GO:0005524;GO:0005515;GO:0004672;GO:0006468		2106	2324	2.50216	1974	26.4194	0.0947089	YP_009702008.1	29.7	2.4e-17	YP_009702008.1 serine/threonine-protein kinase [Paramecium bursaria Chlorella virus CVA-1]	1.38e-111	6.38e-156	1.67e-111	4.2e-176	OG0000625	2	1	1	2	2	1	1	1	1	1	1	1	3	1	1	55	1	76
	O_S24_contig_4657_consensus.p1	microtubule-associated RP EB family member 1 isoform X1	9.1e-110	Cotesia chilonis	96.99%	GO:0005815;GO:0045298;GO:0051010;GO:0031110;GO:0005874		498	3382	15.3986	2275	128.762	0.11959					2.59e-100	4.67e-99	4.43e-80	5.64e-105	OG0000626	4	3	6	6	5	1	6	1	3	0	1	1	1	1	3	33	1	76
	O_S24_contig_10848_consensus.p1	XP_024875569.1uncharacterized protein LOC112456975	7.6e-131	Temnothorax curvispinosus	68.21%			1173	167	0.322816	13	0.312378	1.03341	YP_009133324.1	36.9	2e-19	YP_009133324.1 transposase mut [Lambdina fiscellaria nucleopolyhedrovirus]		4.84e-34	3.07e-51	3.04e-24	OG0000627	1	0	7	10	0	4	0	5	7	10	3	3	0	1	1	23	1	76
	O_S24_contig_4747_consensus.p2	---NA---						498	213	0.96981	346	19.5831	0.0495228									OG0000628	1	4	2	0	2	5	0	1	1	0	0	0	30	3	1	26	0	76
	O_S24_contig_4747_consensus.p3	probable leucine-rich repeat receptor kinase At1g35710	1.2e-48	Fopius arisanus	79.26%	GO:0005515		423	160	0.857662	299	19.9235	0.0430477					1.4e-51	7.83e-39	1.86e-25	4.57e-13	OG0000628	1	4	2	0	2	5	0	1	1	0	0	0	30	3	1	26	0	76
	O_S24_contig_4747_consensus.p4							255	243	2.16074	291	32.1653	0.0671761					5.33e-14		1.39e-15		OG0000628	1	4	2	0	2	5	0	1	1	0	0	0	30	3	1	26	0	76
	O_S24_contig_6541_consensus.p1	: heparin cofactor 2-like isoform X2	0	Microplitis demolitor	80.48%	GO:0005615		2493	1039	0.944996	2260	25.5518	0.0369836	YP_227395.1	25.1	1.2e-36	YP_227395.1 Serpin-like protein [Deerpox virus W-848-83]	1.64e-139	0	1.01e-68	0	OG0000629	2	3	1	2	1	1	2	1	1	1	2	1	14	1	1	41	1	76
	O_S24_contig_10812_consensus.p1							549	19	0.0784726	6	0.308045	0.254744					1.45e-39	7.4e-79	1.39e-13	1.2e-80	OG0000630	4	1	3	3	6	1	2	1	1	1	2	1	12	3	4	30	1	76
	O_S24_contig_4514_consensus.p1	nucleo TPR	0	Microplitis demolitor	63.09%			5976	6736	2.55581	6102	28.7804	0.0888038					2.45e-54	0	2.66e-20	0	OG0000630	4	1	3	3	6	1	2	1	1	1	2	1	12	3	4	30	1	76
	O_S24_contig_4718_consensus.p1	split ends	2.9e-149	Microplitis demolitor	64.01%			2256	3557	3.57504	4197	52.4366	0.0681784					4.99e-87	2.67e-102	5.95e-94	1.1e-99	OG0000630	4	1	3	3	6	1	2	1	1	1	2	1	12	3	4	30	1	76
	O_S24_contig_3763_consensus.p1	: leupaxin isoform X2	0	Microplitis demolitor	91.64%			1674	3669	4.96968	4714	79.3723	0.0626123					0	0	1e-156	0	OG0000631	1	10	1	3	1	1	9	3	3	1	2	1	2	1	3	33	1	76
	O_S24_contig_3886_consensus.p1	QUALITY PROTEIN: split ends	0	Fopius arisanus	85.35%	GO:0005634;GO:0003677		3798	6853	4.09131	5594	41.5147	0.0985507					5.8e-63	0	1.26e-82	0	OG0000632	8	8	1	7	1	2	4	2	2	2	2	2	7	2	8	16	2	76
	O_S24_contig_2410_consensus.p1							3570	11092	7.04495	11595	91.5456	0.0769557					0	0	0	0	OG0000632	8	8	1	7	1	2	4	2	2	2	2	2	7	2	8	16	2	76
	O_S24_contig_10942_consensus.p1	: polyhomeotic-proximal chromatin isoform X5	1.7e-187	Microplitis demolitor	80.55%	GO:0005515		1425	899	1.43048	753	14.8941	0.0960431					1.17e-99	4.24e-86	1.6e-76	1.58e-132	OG0000633	6	4	12	5	1	1	6	1	2	1	2	2	7	2	2	19	3	76
	O_S24_contig_3865_consensus.p1	polyhomeotic-proximal chromatin isoform X1	4.5e-280	Microplitis demolitor	86.37%	GO:0045104		1998	2543	2.88594	1192	16.8157	0.171622					3.48e-76	9.45e-122		1.16e-96	OG0000633	6	4	12	5	1	1	6	1	2	1	2	2	7	2	2	19	3	76
	O_S24_contig_1304_consensus.p1	ubiquitin carboxyl-terminal hydrolase 47 isoform X1	0	Microplitis demolitor	62.22%	GO:0016579;GO:0036459;GO:0006511	EC:3.4.19.12	4344	8422	4.39604	6100	39.5799	0.111068					2.89e-150	0	0	0	OG0000634	1	5	1	9	0	4	3	1	4	1	1	1	3	1	1	38	2	76
	O_S24_contig_3463_consensus.p1					GO:0005912;GO:0032956;GO:0045296;GO:0010172;GO:0098609		555	1270	5.18857	1042	52.9188	0.0980478					1.62e-87	2.36e-73	3.38e-27	3.88e-80	OG0000635	3	16	2	9	6	1	1	3	3	1	1	1	2	2	3	21	1	76
	O_S24_contig_4006_consensus.p1	: catenin delta-2 isoform X3	2.8e-242	Microplitis demolitor	99.43%	GO:0005912;GO:0032956;GO:0045296;GO:0010172;GO:0098609		1047	2434	5.27121	2772	74.6245	0.0706365					2.03e-139	0	1.26e-110	0	OG0000635	3	16	2	9	6	1	1	3	3	1	1	1	2	2	3	21	1	76
	O_S24_contig_11125_consensus.p1	lethal(2)essential for life	2.9e-98	Diachasma alloeum	86.39%	GO:0046872		570	517	2.05661	1785	88.267	0.0232999					1.75e-75	9.03e-75	1.37e-46	1.67e-53	OG0000638	3	5	3	5	6	4	0	4	4	2	4	2	8	2	1	17	5	75
	O_S24_contig_13342_consensus.p1	lethal(2)essential for life	1.2e-109	Microctonus hyperodae	87.31%	GO:0046872		591	127	0.487251	8781	418.785	0.00116349					1.28e-72	1.03e-69	4.94e-39	4.52e-46	OG0000638	3	5	3	5	6	4	0	4	4	2	4	2	8	2	1	17	5	75
	O_S24_contig_1315_consensus.p1	: dedicator of cytokinesis 9 isoform X1	0	Microplitis demolitor	93.1%	GO:0007264;GO:0005085;GO:0043087		4137	721	0.395172	1044	7.11295	0.0555567					1.74e-41	0		0	OG0000640	2	4	2	2	3	1	9	3	2	1	1	1	4	3	0	36	1	75
	O_S24_contig_13587_consensus.p1	of cytokinesis 9	3.5e-193	Lasius niger	94.36%	GO:0007264;GO:0005085;GO:0043087		966	230	0.539868	345	10.0665	0.0536303					4.72e-66	0		0	OG0000640	2	4	2	2	3	1	9	3	2	1	1	1	4	3	0	36	1	75
	O_S24_contig_10831_consensus.p1	: dedicator of cytokinesis 9 isoform X2	2.2e-228	Microplitis demolitor	93.57%	GO:0007264;GO:0005085;GO:0043087		1170	3258	6.31396	493	11.8767	0.531625					5.39e-93	0	1.21e-24	0	OG0000640	2	4	2	2	3	1	9	3	2	1	1	1	4	3	0	36	1	75
	O_S24_contig_3141_consensus.p1	Insulin receptor	0	Orussus abietinus	75.2%	GO:0005524;GO:0005515;GO:0004714;GO:0016020;GO:0007169;GO:0006468	EC:2.7.10.1	4233	4817	2.58027	1574	10.4807	0.246192	NP_042289.1	38	3.4e-73	NP_042289.1 P68 protein [UR2 sarcoma virus]	1.52e-79	0	3.97e-178	0	OG0000641	5	8	3	5	5	2	6	2	2	2	2	2	6	2	3	18	2	75
	O_S24_contig_5003_consensus.p1	insulin-like receptor isoform X1	0	Microplitis demolitor	81.05%	GO:0005524;GO:0005515;GO:0004714;GO:0016021;GO:0007169;GO:0006468	EC:2.7.10.1	5016	1955	0.883743	3589	20.1674	0.0438203	NP_042289.1	50.2	1.5e-75	NP_042289.1 P68 protein [UR2 sarcoma virus]	1.31e-107	0	0	0	OG0000641	5	8	3	5	5	2	6	2	2	2	2	2	6	2	3	18	2	75
	O_S24_contig_6385_consensus.p1	: TANC2 isoform X2	0	Microplitis demolitor	83.14%	GO:0005515		4683	5110	2.47419	3339	20.0968	0.123114	YP_003986584.1	26.9	5.7e-19	YP_003986584.1 putative ankyrin repeat protein [Acanthamoeba polyphaga mimivirus]	0	0	0	0	OG0000644	7	3	3	3	1	1	9	2	2	1	1	1	2	1	1	36	1	75
	O_S24_contig_2333_consensus.p1	-lysine N-methyltransferase 2C isoform X7	0	Cephus cinctus	89.84%			5730	7160	2.83332	2548	12.5337	0.226056					2.12e-120	0	1.37e-19	0	OG0000645	7	17	4	2	1	1	4	3	1	1	1	1	9	3	4	14	2	75
	O_S24_contig_6410_consensus.p1	-lysine N-methyltransferase 2C isoform X2	0	Cephus cinctus	74.75%			4641	7501	3.66475	4474	27.1719	0.134873					7.35e-114	0		0	OG0000645	7	17	4	2	1	1	4	3	1	1	1	1	9	3	4	14	2	75
	O_S24_contig_539_consensus.p1	-lysine N-methyltransferase 2C isoform X1	0	Cephus cinctus	81.56%	GO:0005634;GO:0005515		5184	10590	4.63199	9062	49.2713	0.0940099					0	0	0	0	OG0000645	7	17	4	2	1	1	4	3	1	1	1	1	9	3	4	14	2	75
	O_S24_contig_5109_consensus.p1	: rab GTPase-activating 1-like isoform X2	0	Fopius arisanus	90.28%	GO:0005515;GO:0005096;GO:0043547		3117	7735	5.62678	5085	45.9821	0.122369					0	0	1.07e-80	0	OG0000646	3	1	5	2	3	1	2	1	2	1	1	1	34	1	3	13	1	75
	O_S24_contig_10399_consensus.p1	: plexin-B	0	Microplitis demolitor	90.65%	GO:0005515;GO:0016021;GO:0017154;GO:0071526		6156	1797	0.66189	3193	14.6196	0.0452742					1.76e-32	0	8.05e-62	0	OG0000647	3	4	2	2	4	3	6	3	3	3	3	3	2	2	1	29	2	75
	O_S24_contig_1341_consensus.p1					GO:0005515;GO:0017154;GO:0071526		5769	4245	1.66845	3626	17.7159	0.0941784					3.93e-83	0	1.53e-114	0	OG0000647	3	4	2	2	4	3	6	3	3	3	3	3	2	2	1	29	2	75
	O_S24_contig_9865_consensus.p1	ATP-binding cassette sub-family A member 2-like	4.7e-34	Microplitis demolitor	54.9%			723	26	0.0815402	115	4.48327	0.0181877					2.06e-16	4.18e-29	5.86e-28	6.35e-27	OG0000648	10	2	4	1	5	1	0	1	1	4	1	14	8	3	5	11	4	75
	O_S24_contig_332_consensus.p1					GO:0016887;GO:0005524;GO:0042626;GO:0055085;GO:0016021	EC:3.6.1.3	2004	246798	279.242	4236	59.579	4.68692	YP_009001498.1	27.9	4e-56	YP_009001498.1 putative ATP-binding cassette transporter [Anomala cuprea entomopoxvirus]	2.4e-92	0	0	0	OG0000648	10	2	4	1	5	1	0	1	1	4	1	14	8	3	5	11	4	75
	O_S24_contig_68_consensus.p1	retinal-specific ATP-binding cassette transporter-like	2.3e-237	Diachasma alloeum	77.8%	GO:0016887;GO:0005524;GO:0042626;GO:0055085;GO:0016021	EC:3.6.1.3	1740	251450	327.672	6366	103.122	3.17751	YP_009001498.1	28.6	3.3e-48	YP_009001498.1 putative ATP-binding cassette transporter [Anomala cuprea entomopoxvirus]	0	2.09e-164	0	0	OG0000648	10	2	4	1	5	1	0	1	1	4	1	14	8	3	5	11	4	75
	O_S24_contig_7300_consensus.p1	: rho GTPase-activating 190 isoform X2	0	Fopius arisanus	98.59%	GO:0005525;GO:0007165;GO:0003924		2973	2454	1.87161	2497	23.6733	0.0790602					2.15e-20	0		0	OG0000649	6	1	4	6	1	1	7	3	3	1	1	1	2	3	0	31	4	75
	O_S24_contig_7451_consensus.p1	: rho GTPase-activating 190 isoform X5	2.6e-159	Microplitis demolitor	94.6%			834	1051	2.85741	1269	42.8875	0.0666258					2.32e-39	8.78e-127		2.32e-117	OG0000649	6	1	4	6	1	1	7	3	3	1	1	1	2	3	0	31	4	75
	O_S24_contig_4876_consensus.p1					GO:0007165		915	1142	2.82997	1418	43.6807	0.0647875						2.54e-143	9.41e-12	9.21e-127	OG0000649	6	1	4	6	1	1	7	3	3	1	1	1	2	3	0	31	4	75
	O_S24_contig_10906_consensus.p1	: integrin beta-PS-like	2.8e-66	Acromyrmex echinatior	76.24%	GO:0016020		543	629	2.62656	0	0	#DIV/0!					2.45e-60	3.98e-45	3e-31	2.02e-64	OG0000650	4	3	5	3	3	2	4	2	2	1	1	1	6	4	3	29	2	75
	O_S24_contig_7768_consensus.p1	: integrin beta-PS-like	0	Microplitis demolitor	71.6%			2463	5011	4.61314	820	9.38392	0.4916					0	0	1.16e-107	0	OG0000650	4	3	5	3	3	2	4	2	2	1	1	1	6	4	3	29	2	75
	O_S24_contig_5337_consensus.p1	integrin beta-PS	2e-244	Microplitis demolitor	94.16%			1197	934	1.76925	701	16.5066	0.107184					1.93e-75	0	8.45e-62	0	OG0000650	4	3	5	3	3	2	4	2	2	1	1	1	6	4	3	29	2	75
	O_S24_contig_4419_consensus.p1	integrin beta-PS	2e-298	Microplitis demolitor	95.59%	GO:0007229;GO:0016021;GO:0007155		1227	1213	2.24157	1122	25.7741	0.08697					7.43e-131	0	1.27e-48	0	OG0000650	4	3	5	3	3	2	4	2	2	1	1	1	6	4	3	29	2	75
	O_S24_contig_14038_consensus.p1	rho guanine nucleotide exchange factor 17 isoform X1	6.7e-40	Diachasma alloeum	62.56%			621	30	0.109538	25	1.13471	0.0965346						1.04e-24		7.82e-28	OG0000651	1	7	6	6	7	1	7	1	1	1	0	1	3	1	0	29	3	75
	O_S24_contig_7973_consensus.p1	-activating skywalker isoform X4	1.6e-253	Athalia rosae	92.12%			1215	865	1.61427	1760	40.8292	0.0395371					2.92e-96	0		0	OG0000652	1	5	7	7	6	1	12	2	2	1	1	1	1	1	0	25	2	75
	O_S24_contig_10024_consensus.p1	spire isoform X1	2.3e-213	Microplitis demolitor	90.96%	GO:0016192;GO:0003779;GO:0045010		1251	309	0.560064	517	11.6484	0.0480806					1.05e-33	2.59e-126		8.16e-146	OG0000653	3	5	2	3	3	2	10	2	2	2	1	4	3	2	0	30	1	75
	O_S24_contig_11363_consensus.p1	: spire isoform X1	3.3e-34	Microplitis demolitor	93.75%	GO:0016192;GO:0003779;GO:0045010		243	75	0.699828	298	34.5657	0.0202463						7.99e-33		1.31e-36	OG0000653	3	5	2	3	3	2	10	2	2	2	1	4	3	2	0	30	1	75
	O_S24_contig_7141_consensus.p1	: phosphofurin acidic cluster sorting 2 isoform X3	1.9e-119	Microplitis demolitor	98.46%			594	47	0.179411	0	0	#DIV/0!					8.89e-88	5.76e-119		8.91e-117	OG0000654	3	5	1	3	1	1	5	5	4	1	1	2	3	5	0	34	1	75
	O_S24_contig_12505_consensus.p1	: phosphofurin acidic cluster sorting 2 isoform X3	1.2e-124	Orussus abietinus	93.98%			654	227	0.787018	66	2.84447	0.276684					1.71e-85	1.64e-84		6.43e-88	OG0000654	3	5	1	3	1	1	5	5	4	1	1	2	3	5	0	34	1	75
	O_S24_contig_8221_consensus.p1	: phosphofurin acidic cluster sorting 2 isoform X1	1.2e-199	Microplitis demolitor	98.12%			960	584	1.37936	155	4.55088	0.303098					3.46e-76	2.14e-154		2.3e-155	OG0000654	3	5	1	3	1	1	5	5	4	1	1	2	3	5	0	34	1	75
	O_S24_contig_1445_consensus.p1	: phosphofurin acidic cluster sorting 2 isoform X1	0	Microplitis demolitor	92.51%			1584	2352	3.36681	2726	48.5071	0.0694086					0	0	1.2e-27	0	OG0000654	3	5	1	3	1	1	5	5	4	1	1	2	3	5	0	34	1	75
	O_S24_contig_8220_consensus.p1	: phosphofurin acidic cluster sorting 2 isoform X3	5.7e-198	Microplitis demolitor	98.42%			951	2422	5.77471	2902	86.0106	0.0671395					3.51e-76	2.5e-152		4.07e-154	OG0000654	3	5	1	3	1	1	5	5	4	1	1	2	3	5	0	34	1	75
	O_S24_contig_4037_consensus.p1	PRKC apoptosis WT1 regulator -like isoform X5	3.2e-43	Apis florea	89.11%			303	1057	7.90986	791	73.5815	0.107498					8e-20	8.21e-28	7.39e-25	1.28e-28	OG0000655	3	9	5	4	0	1	0	1	1	1	1	1	20	1	1	25	1	75
	O_S24_contig_13870_consensus.p1	: period circadian isoform X10	4.2e-67	Megachile rotundata	71.04%	GO:0006355		726	44	0.137421	3385	131.419	0.00104567					2.02e-27	1.73e-55		1.3e-28	OG0000657	3	8	0	1	9	1	2	1	1	1	0	1	8	2	0	36	1	75
	O_S24_contig_8717_consensus.p1	: period circadian isoform X2	6.9e-97	Fopius arisanus	57.17%			1557	208	0.302908	14739	266.818	0.00113526					2.26e-56	9.36e-50			OG0000657	3	8	0	1	9	1	2	1	1	1	0	1	8	2	0	36	1	75
	O_S24_contig_2209_consensus.p1	1 isoform X4	4.8e-261	Diachasma alloeum	94.61%	GO:0016020;GO:0016780;GO:0008654		1227	8311	15.3584	2537	58.2788	0.263533					1.98e-159	0	0	9.48e-130	OG0000658	4	7	5	6	9	1	4	3	4	1	1	1	3	1	2	21	2	75
	O_S24_contig_14072_consensus.p1	-rich PPR motif-containing mitochondrial	5.1e-38	Diachasma alloeum	56.65%			792	51	0.14601	0	0	#DIV/0!					1.3e-15	5.04e-14	1.04e-34	1.42e-26	OG0000659	1	1	1	2	3	1	1	1	1	1	2	1	6	5	2	45	1	75
	O_S24_contig_8801_consensus.p1	-rich PPR motif-containing mitochondrial	2.1e-57	Microplitis demolitor	74.07%	GO:0016070;GO:0005515		567	62	0.247939	0	0	#DIV/0!					5.12e-47	3.2e-36	4.76e-40		OG0000659	1	1	1	2	3	1	1	1	1	1	2	1	6	5	2	45	1	75
	O_S24_contig_11395_consensus.p1	: leucine-rich PPR motif-containing mitochondrial	6.9e-26	Microplitis demolitor	56.18%			558	39	0.158477	2	0.101025	1.56869					6.99e-24		2.87e-29	1.15e-19	OG0000659	1	1	1	2	3	1	1	1	1	1	2	1	6	5	2	45	1	75
	O_S24_contig_11985_consensus.p1	-rich PPR motif-containing mitochondrial	5.5e-69	Diachasma alloeum	68.24%	GO:0005515		765	1292	3.82946	32	1.17903	3.24799					1.59e-51	5.92e-36	5.38e-69	9.68e-29	OG0000659	1	1	1	2	3	1	1	1	1	1	2	1	6	5	2	45	1	75
	O_S24_contig_2106_consensus.p1	-rich PPR motif-containing mitochondrial	0	Diachasma alloeum	60.71%	GO:0005515		4038	18538	10.4096	7162	49.9923	0.208224					0	0	0	6.19e-153	OG0000659	1	1	1	2	3	1	1	1	1	1	2	1	6	5	2	45	1	75
	O_S24_contig_9175_consensus.p1	XP_008546615.1PREDICTED: uncharacterized protein LOC103570602 isoform X1	6.4e-200	Microplitis demolitor	88.38%	GO:0005515		1182	623	1.19511	1781	42.4699	0.0281401					2.6e-84	1.34e-169	1.74e-104	7.64e-135	OG0000660	3	3	3	2	3	1	0	2	2	1	1	1	2	2	1	47	1	75
	O_S24_contig_9175_consensus.p6	family molecular chaperone regulator	9e-38	Fopius arisanus	93.24%	GO:0005515		234	132	1.27907	583	70.2243	0.0182141					5.67e-29	1.23e-31		1.67e-20	OG0000660	3	3	3	2	3	1	0	2	2	1	1	1	2	2	1	47	1	75
	O_S24_contig_1275_consensus.p1	: disco-interacting 2 isoform X9	0	Microplitis demolitor	98.85%	GO:0003824		2601	10371	9.04101	3154	34.1788	0.264521					0	0	0	0	OG0000661	5	11	3	9	7	1	5	3	2	1	1	1	10	1	4	9	2	75
	O_S24_contig_5035_consensus.p1	-rich interactive domain-containing 2 isoform X1	0	Eufriesea mexicana	79.6%	GO:0003677;GO:0006355		2538	2268	2.02623	2035	22.6	0.0896562					1.67e-151	0	3.8e-12	0	OG0000662	5	7	5	5	6	2	1	1	4	2	1	1	6	2	3	20	3	74
	O_S24_contig_220_consensus.p1	-rich interactive domain-containing 2 isoform X1	0	Cephus cinctus	82.12%	GO:0003676		3015	3372	2.53593	3752	35.076	0.072298					0	0	2.48e-106	0	OG0000662	5	7	5	5	6	2	1	1	4	2	1	1	6	2	3	20	3	74
	O_S24_contig_13552_consensus.p1	locus notch partial	1.8e-105	Microplitis demolitor	87.3%	GO:0016021		573	228	0.902229	273	13.429	0.0671852					6.36e-105	8.7e-104		8.59e-116	OG0000663	1	8	1	1	1	1	16	2	1	1	1	1	9	1	0	21	8	74
	O_S24_contig_2788_consensus.p1	integrin alpha-PS1 isoform X1	0	Microplitis demolitor	93.16%	GO:0007155;GO:0008305		2985	9458	7.18442	4317	40.7636	0.176246					4.71e-114	0	1.12e-21	0	OG0000664	1	4	2	7	2	1	6	1	1	1	1	1	5	1	1	38	1	74
	O_S24_contig_1227_consensus.p1	: alpha-mannosidase 2	0	Microplitis demolitor	85.97%	GO:0004559;GO:0046872;GO:0016021;GO:0006013;GO:0030246	EC:3.2.1.24	3402	44390	29.5861	5219	43.2402	0.684226					3.11e-117	0	1.06e-37	0	OG0000665	2	7	2	5	3	3	5	2	5	2	6	4	9	1	1	16	1	74
	O_S24_contig_4494_consensus.p1	phosphatase PP2A 55 kDa regulatory subunit isoform X3	0	Microplitis demolitor	100%	GO:0005515;GO:0000159;GO:0019888		1347	7857	13.2259	3213	67.2323	0.19672					0	0	0	0	OG0000666	6	9	4	4	7	4	9	2	1	1	1	1	3	1	1	19	1	74
	O_S24_contig_6289_consensus.p1	SIN3-HDAC complex-associated factor	1.1e-176	Cephus cinctus	79.95%			1221	2037	3.78279	529	12.2117	0.309768					1.7e-16	1.16e-104	2.84e-108	6.85e-96	OG0000667	4	6	2	4	5	1	9	1	1	1	1	1	2	1	1	33	1	74
	O_S24_contig_6704_consensus.p1	: tyrosine- kinase Abl isoform X2	0	Fopius arisanus	93.39%	GO:0005524;GO:0018108;GO:0005515;GO:0004715	EC:2.7.10.2	2184	1969	2.04423	1589	20.5072	0.0996835	NP_955595.1	78.8	3.7e-232	NP_955595.1 ABL [Abelson murine leukemia virus]	9.98e-123	0	3.44e-124	0	OG0000668	3	8	1	5	3	1	10	2	2	1	1	1	5	2	2	26	1	74
	O_S24_contig_4586_consensus.p1	: tyrosine- kinase Abl isoform X3	1.3e-209	Microplitis demolitor	63.15%	GO:0005524;GO:0004715;GO:0006468	EC:2.7.10.2	2445	1906	1.76759	2816	32.463	0.0544492					2.29e-20	1.46e-116	6.83e-39	1.94e-101	OG0000668	3	8	1	5	3	1	10	2	2	1	1	1	5	2	2	26	1	74
	O_S24_contig_8199_consensus.p1					GO:0055085;GO:0022857;GO:0016021		954	266	0.632222	399	11.7885	0.0536303					1.17e-83	0	3.12e-111	2.18e-180	OG0000669	3	6	3	3	2	2	4	2	2	2	4	2	5	3	1	28	2	74
	O_S24_contig_5390_consensus.p1	cation transporter -like isoform X1	2e-183	Fopius arisanus	71.32%	GO:0055085;GO:0022857;GO:0016021		1542	3262	4.79663	774	14.1479	0.339035					1.29e-115	4.25e-176	5.59e-96	3.82e-135	OG0000669	3	6	3	3	2	2	4	2	2	2	4	2	5	3	1	28	2	74
	O_S24_contig_13044_consensus.p2	organic cation transporter -like isoform X3	1.9e-87	Fopius arisanus	88.44%	GO:0055085;GO:0022857;GO:0016021		522	146	0.634189	265	14.309	0.0443209					1.57e-76	2.86e-76	3.13e-72	1.46e-31	OG0000669	3	6	3	3	2	2	4	2	2	2	4	2	5	3	1	28	2	74
	O_S24_contig_1497_consensus.p1	: spectrin beta chain isoform X5	0	Microplitis demolitor	97.97%	GO:0003779;GO:0007010;GO:0005200;GO:0005543;GO:0008091		4740	11199	5.35719	11809	70.2214	0.07629					0	0	0	0	OG0000671	5	2	6	6	8	1	3	1	1	1	0	1	6	2	4	26	1	74
	O_S24_contig_3351_consensus.p1	: spectrin beta chain isoform X1	0	Microplitis demolitor	96.21%	GO:0005515;GO:0005543		2373	9284	8.87103	9687	115.061	0.0770988					0	0	0	0	OG0000671	5	2	6	6	8	1	3	1	1	1	0	1	6	2	4	26	1	74
	O_S24_contig_499_consensus.p1	sprint isoform X1	0	Microplitis demolitor	88.32%	GO:0007165		4296	7892	4.16543	3200	20.9952	0.198399					5.32e-34	0	9.96e-48	0	OG0000672	2	14	4	2	2	1	13	2	1	1	1	1	1	1	1	26	1	74
	O_S24_contig_4095_consensus.p1	-phosphate beta-glucosyltransferase	2e-54	Cephus cinctus	51.57%			1581	2577	3.69589	4940	88.0704	0.0419652					2.52e-36	7e-38		1.31e-15	OG0000673	7	2	5	1	0	1	0	1	2	1	1	0	4	2	4	42	1	74
	O_S24_contig_3104_consensus.p1	serine arginine repetitive matrix 2	6.8e-87	Cephus cinctus	47.37%			3552	6099	3.89334	12283	97.469	0.0399444					2.41e-46	1.57e-67	1.8e-28	9.34e-48	OG0000673	7	2	5	1	0	1	0	1	2	1	1	0	4	2	4	42	1	74
	O_S24_contig_4943_consensus.p1	: hepatocyte nuclear factor 4-gamma isoform X2	2.1e-315	Microplitis demolitor	98.23%	GO:0005634;GO:0005667;GO:0003700;GO:0008270;GO:0003707;GO:0006355;GO:0043565;GO:0042025;GO:0045449;GO:0043401		1359	1698	2.83305	7409	153.665	0.0184366					1.75e-65	0	0	1.75e-143	OG0000674	5	4	5	5	1	1	5	1	1	1	1	1	2	1	1	37	2	74
	O_S24_contig_243_consensus.p2					GO:0005515		201	48100	542.607	988	138.547	3.91642					2.35e-18	1.1e-14	4.31e-19	6.36e-13	OG0000675	3	1	1	3	5	1	1	2	1	1	1	1	24	1	2	25	1	74
	O_S24_contig_4907_consensus.p2	riboflavin kinase	3.6e-72	Microplitis demolitor	83.22%	GO:0009231;GO:0008531;GO:0016310	EC:2.7.1.26	450	3876	19.5302	3558	222.858	0.0876354					2.88e-67	2.15e-63	4.81e-64	1.18e-71	OG0000676	5	1	6	10	5	1	2	1	1	1	1	1	14	1	1	22	1	74
	O_S24_contig_2910_consensus.p1	cystinosin homolog isoform X3	7.4e-188	Cephus cinctus	84.27%			1077	20078	42.2709	5214	136.455	0.309778					0	4.37e-158	5.74e-177	1.04e-148	OG0000677	7	7	4	6	4	1	2	1	1	1	2	1	6	1	4	25	1	74
	O_S24_contig_3452_consensus.p1	arginine serine-rich coiled-coil 2	5.1e-109	Bombus bifarius;Bombus vancouverensis nearcticus;Bombus vosnesenskii	75.36%			1011	4194	9.40619	3314	92.3924	0.101807					2.25e-73	7.34e-89	1.21e-61	1.32e-62	OG0000678	4	2	3	1	2	1	1	1	1	1	1	1	10	1	1	42	1	74
	O_S24_contig_3923_consensus.p1					GO:0003676		579	8233	32.2416	2598	126.472	0.25493					4.02e-110	4.82e-108	1.28e-110	1.65e-110	OG0000679	3	3	2	9	2	1	5	1	1	1	1	2	5	2	3	31	2	74
	O_S24_contig_1267_consensus.p1	factor U2AF 50 kDa subunit isoform X2	6.1e-136	Trachymyrmex septentrionalis	99.09%	GO:0003676		657	9784	33.7666	3357	144.019	0.234459					6.97e-96	6.78e-95	2.2e-96	9.39e-95	OG0000679	3	3	2	9	2	1	5	1	1	1	1	2	5	2	3	31	2	74
	O_S24_contig_7294_consensus.p1	: segment polarity dishevelled homolog DVL-3 isoform X3	7.9e-247	Microplitis demolitor	98.29%	GO:0005515;GO:0016055;GO:0035556		1047	231	0.500267	6	0.161525	3.09715					1.05e-130	0	7.53e-70	3.27e-103	OG0000680	6	2	5	3	9	1	1	2	2	2	1	1	3	3	2	29	2	74
	O_S24_contig_8722_consensus.p1					GO:0016055		483	1318	6.18735	1935	112.919	0.0547944						6.39e-74		7.95e-82	OG0000680	6	2	5	3	9	1	1	2	2	2	1	1	3	3	2	29	2	74
	O_S24_contig_7119_consensus.p1	: segment polarity dishevelled homolog DVL-3 isoform X1	0	Microplitis demolitor	97.74%	GO:0005515;GO:0016055;GO:0035556		1467	5058	7.81781	7681	147.578	0.052974					1.84e-136	0	1.19e-72	2.52e-121	OG0000680	6	2	5	3	9	1	1	2	2	2	1	1	3	3	2	29	2	74
	O_S24_contig_8291_consensus.p1	-associated of mTOR isoform X3	5.5e-212	Ceratina calcarata	99.35%	GO:0016021;GO:0031929;GO:0031931		930	1974	4.81283	1260	38.1876	0.126031					1.83e-28	0		0	OG0000681	2	3	3	2	3	1	2	2	2	3	1	1	2	3	1	41	2	74
	O_S24_contig_5863_consensus.p1					GO:0031929;GO:0031931		366	1135	7.03155	503	38.7366	0.181522					3.8e-50	1.49e-54		6.12e-59	OG0000681	2	3	3	2	3	1	2	2	2	3	1	1	2	3	1	41	2	74
	O_S24_contig_4909_consensus.p1	: regulatory-associated of mTOR isoform X2	0	Microplitis demolitor	90.63%	GO:0005515;GO:0031929;GO:0031931		2334	7767	7.54552	4336	52.3629	0.144101					4.97e-116	0	4.06e-157	0	OG0000681	2	3	3	2	3	1	2	2	2	3	1	1	2	3	1	41	2	74
	O_S24_contig_12974_consensus.p1	tyrosine- kinase receptor torso isoform X3	1.1e-87	Microplitis demolitor	64.66%	GO:0005524;GO:0005515		1068	69	0.146492	206	5.43664	0.0269453					1.85e-12	2.7e-54	2.37e-66	4.49e-57	OG0000682	5	0	2	1	2	1	2	1	1	1	2	1	3	1	4	46	1	74
	O_S24_contig_5199_consensus.p1	trafficking kinesin-binding milt isoform X1	2.5e-196	Microplitis demolitor	93.18%			1056	2368	5.08457	2327	62.1108	0.0818629					4e-150	1.98e-164	1.03e-151	2.72e-136	OG0000685	12	8	1	5	3	1	6	1	1	1	1	1	1	1	2	27	1	73
	O_S24_contig_11768_consensus.p1	: ADAMTS 4 isoform X1	1e-103	Microplitis demolitor	90%			549	28	0.115644	138	7.08503	0.0163223						1.6e-89		6.91e-50	OG0000686	6	13	2	2	0	5	3	2	2	2	1	2	2	2	1	25	3	73
	O_S24_contig_14691_consensus.p1	type-1 domain-containing 4	6.1e-96	Microplitis demolitor	79.34%			651	1416	4.93195	242	10.4778	0.470706					1.91e-75	4.43e-69	1.01e-13	7.36e-63	OG0000686	6	13	2	2	0	5	3	2	2	2	1	2	2	2	1	25	3	73
	O_S24_contig_7728_consensus.p1	and exoribonuclease -like	7.4e-168	Microplitis demolitor	78.37%			1131	435	0.872094	506	12.6102	0.0691577					3.41e-115	2.44e-110	2.81e-143		OG0000687	1	0	3	1	1	5	2	3	3	4	1	3	9	1	3	33	0	73
	O_S24_contig_5313_consensus.p1	carboxyl-terminal hydrolase CYLD	0	Diachasma alloeum	82.58%	GO:0016579;GO:0036459	EC:3.4.19.12	2475	2824	2.58718	2758	31.409	0.0823706					0	0	0	0	OG0000688	1	1	1	4	1	1	3	1	1	1	1	2	2	1	2	49	1	73
	O_S24_contig_7470_consensus.p1	cyclin-dependent kinase 1	2.4e-197	Microplitis demolitor	95.24%	GO:0005524;GO:0009069;GO:0004674;GO:0006468		912	1118	2.77961	616	19.038	0.146003	YP_009448906.1	37	3.8e-47	YP_009448906.1 Negative regulator of the PHO system [Orpheovirus IHUMI-LCC2]	4.19e-58	1.49e-175	2.5e-64	5.33e-155	OG0000689	3	3	3	3	5	3	5	3	3	3	3	4	3	3	2	22	2	73
	O_S24_contig_1577_consensus.p2	: cyclin-dependent-like kinase 5	3.2e-222	Microplitis demolitor	100%	GO:0005524;GO:0004672;GO:0006468		978	3045	7.05968	808	23.2867	0.303164	YP_009448911.1	38.6	1.4e-48	YP_009448911.1 Negative regulator of the PHO system [Orpheovirus IHUMI-LCC2]	1.11e-123	0	9.01e-88	0	OG0000689	3	3	3	3	5	3	5	3	3	3	3	4	3	3	2	22	2	73
	O_S24_contig_3007_consensus.p1	cyclin-dependent kinase 2-like	2.6e-197	Diachasma muliebre;Diachasma alloeum	94.1%	GO:0005524;GO:0009069;GO:0004674;GO:0006468		921	5869	14.4491	1590	48.66	0.29694	YP_009448511.1	36.4	8.4e-46	YP_009448511.1 Protein kinase [Orpheovirus IHUMI-LCC2]	1.55e-80	2.64e-162	1.35e-67	3.86e-106	OG0000689	3	3	3	3	5	3	5	3	3	3	3	4	3	3	2	22	2	73
	O_S24_contig_14432_consensus.p1	phospholipase A2-like	6.2e-53	Meteorus pulchricornis	69.48%	GO:0004623;GO:0050482;GO:0009395	EC:3.1.1.4	576	87	0.342478	66	3.22966	0.106042					1.12e-27	8.66e-42	6.51e-33	1.09e-138	OG0000690	1	2	3	5	1	2	5	4	5	5	4	7	3	2	1	20	3	73
	O_S24_contig_1293_consensus.p1					GO:0004623;GO:0050482;GO:0009395	EC:3.1.1.4	669	935	3.169	1645	69.3066	0.0457243					3.52e-27	2.68e-63	6.88e-41	1.69e-53	OG0000690	1	2	3	5	1	2	5	4	5	5	4	7	3	2	1	20	3	73
	O_S24_contig_4146_consensus.p1	long-chain-fatty-acid-- ligase 4 isoform X2	0	Diachasma alloeum	92.23%	GO:0003824		2127	8368	8.92053	8516	112.85	0.0790474					0	0	0	0	OG0000692	7	6	4	4	4	1	10	2	1	1	1	1	1	1	2	26	1	73
	O_S24_contig_967_consensus.p1	E3 ubiquitin- ligase RNF13-like isoform X1	3.4e-230	Microplitis demolitor	85.02%	GO:0016020		1314	8421	14.5313	7526	161.437	0.0900121	YP_009480913.1	47.9	1e-13	YP_009480913.1 Ring finger protein [Pandoravirus macleodensis]	0	1.31e-172	1.26e-180	2.63e-178	OG0000693	1	2	1	1	6	1	4	1	1	1	1	1	20	1	1	29	1	73
	O_S24_contig_3695_consensus.p1	-dependent secretion activator isoform X1	0	Fopius arisanus	94.92%	GO:1990504;GO:0016079		2901	6105	4.77171	13853	134.596	0.0354522						0		0	OG0000694	1	10	2	1	2	4	5	1	1	1	1	1	0	2	0	38	3	73
	O_S24_contig_10381_consensus.p1	-dependent secretion activator	4.8e-124	Nylanderia fulva	98.89%	GO:0098793;GO:1990504;GO:0016079		540	1303	5.47126	4488	234.258	0.0233557						4.81e-122		4.95e-122	OG0000694	1	10	2	1	2	4	5	1	1	1	1	1	0	2	0	38	3	73
	O_S24_contig_6091_consensus.p1	XP_014297349.1PREDICTED: uncharacterized protein LOC103579290	3.4e-281	Microplitis demolitor	89.81%	GO:0005975;GO:0008061;GO:0005515;GO:0003824;GO:0006030;GO:0005576		1269	499	0.891611	418	9.28431	0.0960342					1.93e-59	1.52e-115		0	OG0000695	5	11	3	4	4	3	6	5	2	3	3	3	1	2	0	15	3	73
	O_S24_contig_9913_consensus.p1	XP_014295547.1PREDICTED: uncharacterized protein LOC103570579	0	Microplitis demolitor	96.63%	GO:0016810;GO:0005975;GO:0008061;GO:0005515;GO:0006030;GO:0005576		1608	348	0.490715	723	12.6732	0.0387206	YP_009665398.1	25.3	1.3e-28	YP_009665398.1 polysaccharide deacetylase [Paramecium bursaria Chlorella virus NYs1]	7.8e-57	0		0	OG0000695	5	11	3	4	4	3	6	5	2	3	3	3	1	2	0	15	3	73
	O_S24_contig_9984_consensus.p1	sorting-associated 13D isoform X1	0	Diachasma alloeum	87.48%			2040	341	0.379019	231	3.19166	0.118753					1.65e-36	0		0	OG0000696	2	1	2	2	2	1	1	2	2	2	2	5	5	3	5	34	2	73
	O_S24_contig_233_consensus.p1	: vacuolar sorting-associated 13D isoform X1	0	Microplitis demolitor	88.38%	GO:0005515		7818	2328	0.675187	2231	8.04338	0.0839431					0	0	6.89e-41	0	OG0000696	2	1	2	2	2	1	1	2	2	2	2	5	5	3	5	34	2	73
	O_S24_contig_9963_consensus.p1	: vacuolar sorting-associated 13D isoform X2	0	Microplitis demolitor	90.88%			1806	1055	1.32456	1014	15.8254	0.0836982					0	0	5.38e-153	0	OG0000696	2	1	2	2	2	1	1	2	2	2	2	5	5	3	5	34	2	73
	O_S24_contig_9020_consensus.p1	dmX 2 isoform X1	6.3e-204	Orussus abietinus	92.44%	GO:0005515		1098	2069	4.27262	586	15.0429	0.28403					4.72e-164	3.53e-180		3.13e-127	OG0000698	6	4	3	5	1	1	1	2	2	1	1	2	12	5	3	21	3	73
	O_S24_contig_1513_consensus.p1	: dmX 2 isoform X1	0	Fopius arisanus	95.96%			2370	5151	4.9281	1571	18.6837	0.263765					2.12e-50	0	5.86e-29	0	OG0000698	6	4	3	5	1	1	1	2	2	1	1	2	12	5	3	21	3	73
	O_S24_contig_7151_consensus.p1	2 isoform X3	4.5e-112	Diachasma alloeum	90.99%			687	1296	4.27745	577	23.673	0.180689					7.03e-39	6.59e-119		5.46e-99	OG0000698	6	4	3	5	1	1	1	2	2	1	1	2	12	5	3	21	3	73
	O_S24_contig_2339_consensus.p1	: dmX 2 isoform X4	0	Diachasma alloeum	93.06%			2634	6439	5.54293	2986	31.9528	0.173472					1.15e-176	0	6.96e-53	0	OG0000698	6	4	3	5	1	1	1	2	2	1	1	2	12	5	3	21	3	73
	O_S24_contig_847_consensus.p1	: dmX 2 isoform X4	0	Microplitis demolitor	92.6%	GO:0005524;GO:0003777;GO:0005515;GO:0030286;GO:0007018;GO:0005874		2349	6756	6.52143	3195	38.3374	0.170106					0	0	1.84e-136	0	OG0000698	6	4	3	5	1	1	1	2	2	1	1	2	12	5	3	21	3	73
	O_S24_contig_12394_consensus.p1							501	3773	17.076	741	41.6884	0.40961					2.25e-34	2.95e-37	2.3e-31	5.32e-36	OG0000699	1	0	1	1	4	0	0	1	2	1	1	1	12	1	8	38	1	73
	O_S24_contig_12475_consensus.p1	: neural-cadherin isoform X4	2.9e-165	Microplitis demolitor	99.21%	GO:0005509;GO:0007156;GO:0005886		762	94	0.279711	1019	37.6924	0.00742088					2.65e-11	4.68e-169	1.53e-22	1.6e-21	OG0000700	4	7	3	4	1	2	14	4	4	2	1	2	1	2	0	22	0	73
	O_S24_contig_6618_consensus.p1	: neural-cadherin isoform X3	0	Microplitis demolitor	96.71%	GO:0005509;GO:0016021;GO:0007156;GO:0005886		3465	549	0.359257	5472	44.5121	0.00807101					7.32e-43	0	2.57e-119	3.89e-90	OG0000700	4	7	3	4	1	2	14	4	4	2	1	2	1	2	0	22	0	73
	O_S24_contig_2644_consensus.p1	: BTB POZ domain-containing 7 isoform X1	0	Microplitis demolitor	95.13%	GO:0005515;GO:0061138		2517	8243	7.42572	2145	24.0203	0.309143					1.67e-63	0	1.45e-28	0	OG0000701	1	4	1	3	6	1	5	2	2	3	1	1	4	2	0	35	2	73
	O_S24_contig_2399_consensus.p10	POZ domain-containing partial	6.5e-09	Diachasma alloeum	83.33%			177	292192	3743.1	3638	579.328	6.46111									OG0000701	1	4	1	3	6	1	5	2	2	3	1	1	4	2	0	35	2	73
	O_S24_contig_448_consensus.p1	Golgi apparatus membrane CG5021 isoform X2	2.7e-65	Apis mellifera	90.23%	GO:0016021		402	18937	106.812	1896	132.937	0.803479					1.69e-47	1.4e-48	3.22e-47		OG0000702	4	4	3	3	2	1	4	2	2	1	1	1	2	1	1	41	0	73
	O_S24_contig_2250_consensus.p1	factor GATA-4	8.3e-61	Microplitis demolitor	77.2%	GO:0005488		573	15637	61.8779	139	6.83746	9.04983					4.6e-15	1.33e-18	2.08e-12		OG0000705	2	6	2	2	3	3	0	4	4	1	2	1	5	2	2	32	1	72
	O_S24_contig_1893_consensus.p1	: box A-binding factor isoform X2	2.4e-97	Microplitis demolitor	80.91%	GO:0005667;GO:0003700;GO:0008270;GO:0006355;GO:0043565;GO:0045449		723	16166	50.6992	921	35.9051	1.41203					1.08e-77	1.66e-71	1.53e-87	3.12e-39	OG0000705	2	6	2	2	3	3	0	4	4	1	2	1	5	2	2	32	1	72
	O_S24_contig_12346_consensus.p1	---NA---						165	26	0.357294	9	1.53742	0.232398									OG0000706	3	0	2	3	3	14	0	1	15	12	1	5	0	3	0	10	0	72
	O_S24_contig_6407_consensus.p1	serine threonine- kinase roco11	8.6e-110	Vollenhovia emeryi	64.21%			1539	821	1.2096	291	5.32953	0.226961						2.53e-80		2.08e-28	OG0000706	3	0	2	3	3	14	0	1	15	12	1	5	0	3	0	10	0	72
	O_S24_contig_6407_consensus.p2	XP_008550702.1PREDICTED: uncharacterized protein LOC103573403 isoform X1	2.6e-15	Microplitis demolitor	60.87%			333	319	2.17212	68	5.75572	0.377384									OG0000706	3	0	2	3	3	14	0	1	15	12	1	5	0	3	0	10	0	72
	O_S24_contig_1254_consensus.p1	baculoviral IAP repeat-containing 2 isoform X2	6.9e-197	Microplitis demolitor	88.89%			930	12937	31.5419	4891	148.235	0.212783	YP_009345631.1	42.9	4e-90	YP_009345631.1 putative inhibitor of apoptosis [Leptopilina boulardi filamentous virus]	8.2e-152	4.1e-137	9.32e-150	9.23e-139	OG0000708	2	4	7	9	1	1	6	2	1	1	10	1	4	1	1	20	1	72
	O_S24_contig_4234_consensus.p1	: NEDD4-binding 2	2.7e-121	Microplitis demolitor	61.51%			1590	4126	5.88395	1154	20.4571	0.287624	YP_009037213.1	31.2	1.3e-13	YP_009037213.1 hypothetical protein GJ22_gp129 [Nitrincola phage 1M3-16]	1.83e-34	3.59e-81		2.82e-46	OG0000709	2	0	1	1	1	1	1	1	4	6	1	1	5	2	4	38	3	72
	O_S24_contig_811_consensus.p1	: NEDD4-binding 2	5.3e-222	Microplitis demolitor	57.31%			3306	11260	7.72275	3237	27.5978	0.279832					1.71e-110	1.7e-162	1.09e-36	1.8e-62	OG0000709	2	0	1	1	1	1	1	1	4	6	1	1	5	2	4	38	3	72
	O_S24_contig_5016_consensus.p1	snRNP-associated SURP motif-containing partial	5.5e-206	Eufriesea mexicana	99.03%	GO:0003723		948	2227	5.32658	2019	60.0292	0.0887331					3.1e-111	2.74e-162	1.43e-117	5.42e-163	OG0000710	1	1	2	1	1	1	1	2	2	1	1	1	5	3	3	45	1	72
	O_S24_contig_7570_consensus.p1					GO:0003723;GO:0006396		1332	2681	4.56383	3564	75.4168	0.0605147					0	0	1.91e-166	0	OG0000710	1	1	2	1	1	1	1	2	2	1	1	1	5	3	3	45	1	72
	O_S24_contig_6594_consensus.p1	: U2 snRNP-associated SURP motif-containing	1.4e-49	Microplitis demolitor	88.59%	GO:0003723;GO:0006396		441	1536	7.89749	1792	114.534	0.0689533						1.25e-11	2.88e-15	8.1e-18	OG0000710	1	1	2	1	1	1	1	2	2	1	1	1	5	3	3	45	1	72
	O_S24_contig_5791_consensus.p1	XP_008552641.1PREDICTED: uncharacterized protein LOC103574871 isoform X1	8.6e-217	Microplitis demolitor	77.18%	GO:0016021		1170	269	0.521318	97	2.3368	0.223091					4.46e-27	2.7e-134	1.79e-37	4.1e-32	OG0000711	3	5	3	6	6	3	5	3	3	3	3	3	2	1	3	19	1	72
	O_S24_contig_7491_consensus.p1	signal cointegrator 1 complex subunit 3	0	Microplitis demolitor	85.76%	GO:0003676;GO:0005524		2844	3648	2.90845	767	7.60152	0.382614	YP_001604167.1	28	1.1e-23	YP_001604167.1 putative helicase [Acidianus filamentous virus 6]	6.3e-86	0	1.79e-25	0	OG0000712	2	7	2	2	2	2	2	3	2	2	2	3	10	6	4	18	3	72
	O_S24_contig_6229_consensus.p1	signal cointegrator 1 complex subunit 3	0	Microplitis demolitor	93.69%	GO:0003676;GO:0005524		2571	4602	4.05865	932	10.2176	0.397221	YP_009325606.1	28.5	1e-22	YP_009325606.1 DEAD/DEAH box II RNA helicase [Only Syngen Nebraska virus 5]	0	0	1.48e-72	0	OG0000712	2	7	2	2	2	2	2	3	2	2	2	3	10	6	4	18	3	72
	O_S24_contig_7826_consensus.p2	signal cointegrator 1 complex subunit 3	7.5e-69	Diachasma alloeum	71.37%			705	1320	4.24543	383	15.3124	0.277253					2.15e-47	3.01e-41	2.14e-51	4.83e-63	OG0000712	2	7	2	2	2	2	2	3	2	2	2	3	10	6	4	18	3	72
	O_S24_contig_6614_consensus.p1	U5 small nuclear ribonucleo 200 kDa helicase	0	Odontomachus brunneus	98.11%	GO:0003676;GO:0005524		1431	3546	5.6187	1085	21.371	0.262912	YP_001497512.1	25.2	3.5e-18	YP_001497512.1 hypothetical protein NY2A_B316R [Paramecium bursaria Chlorella virus NY2A]	3.22e-111	0	4.93e-27	0	OG0000712	2	7	2	2	2	2	2	3	2	2	2	3	10	6	4	18	3	72
	O_S24_contig_7201_consensus.p1	-3 partial	1.2e-139	Pheropsophus sp. INB168	99.51%			612	1554	5.75753	585	26.9426	0.213696					2.09e-118	4.45e-135		1.62e-134	OG0000712	2	7	2	2	2	2	2	3	2	2	2	3	10	6	4	18	3	72
	O_S24_contig_6398_consensus.p1	U5 small nuclear ribonucleo 200 kDa helicase	0	Harpegnathos saltator	96.69%	GO:0003676;GO:0005524;GO:0004386		2445	7719	7.15845	2690	31.0105	0.23084	YP_001604228.1	22.5	7.7e-14	YP_001604228.1 putative helicase [Acidianus filamentous virus 7]	0	0	0	0	OG0000712	2	7	2	2	2	2	2	3	2	2	2	3	10	6	4	18	3	72
	O_S24_contig_10250_consensus.p1					GO:0019497;GO:0006771;GO:0003993	EC:3.1.3.2	624	913	3.31759	8077	364.838	0.00909332					3.56e-67	2.82e-64	1.34e-61	1.54e-87	OG0000713	3	5	2	2	1	1	8	1	1	1	1	1	1	1	1	41	1	72
	O_S24_contig_2859_consensus.p1	transport Sec31A isoform X1	0	Microplitis demolitor	77.2%	GO:0006888;GO:0005515		3720	57985	35.3435	4893	37.0738	0.953327					0	0	0	0	OG0000714	1	1	1	1	4	1	4	1	1	1	1	1	3	1	1	48	1	72
	O_S24_contig_1121_consensus.p2	-prolyl cis-trans isomerase G isoform X3	8.6e-128	Microplitis demolitor	72.16%	GO:0003755;GO:0000413	EC:5.2.1.8	1248	10408	18.9099	3180	71.8203	0.263295					2.77e-52	4.12e-90	5.25e-68	1.49e-96	OG0000715	4	4	4	1	1	1	0	1	1	1	1	1	5	1	2	42	2	72
	O_S24_contig_3189_consensus.p1	: phosphatidylcholine:ceramide cholinephosphotransferase 2 isoform X7	1.6e-170	Microplitis demolitor	94.72%			798	8042	22.8506	2763	97.5917	0.234145					1.66e-107	4.52e-163	3.77e-164	3.06e-166	OG0000716	6	9	6	7	5	1	0	1	1	1	1	1	2	1	2	27	1	72
	O_S24_contig_7466_consensus.p1	: septin-1	1.1e-243	Belonocnema treatae	98.33%	GO:0005525;GO:0051301		1077	725	1.52637	732	19.1571	0.0796762					1.48e-91	0	1.53e-81	0	OG0000717	4	6	3	4	4	5	8	2	3	2	2	3	2	2	3	18	1	72
	O_S24_contig_11758_consensus.p1	-4 isoform X4	1.8e-122	Megachile rotundata	98.36%	GO:0005525		552	81	0.332723	593	30.2796	0.0109883					3.19e-59	2.87e-95	3.55e-59	5.4e-64	OG0000717	4	6	3	4	4	5	8	2	3	2	2	3	2	2	3	18	1	72
	O_S24_contig_13485_consensus.p1	---NA---						183	765	9.47866	25	3.85056	2.46163									OG0000718	7	2	4	1	3	2	0	3	3	2	1	3	2	2	0	34	3	72
	O_S24_contig_11599_consensus.p1	- coupled receptor Mth2-like isoform X2	2.1e-158	Osmia bicornis bicornis	79.64%	GO:0004930;GO:0007186;GO:0016021;GO:0007166		996	243	0.553202	560	15.8476	0.0349076	YP_009182236.1	34.8	2.7e-35	YP_009182236.1 hypothetical protein [Diatraea saccharalis granulovirus]	2.8e-111	1.41e-137		1.12e-138	OG0000718	7	2	4	1	3	2	0	3	3	2	1	3	2	2	0	34	3	72
	O_S24_contig_6438_consensus.p1	alpha-tocopherol transfer	1.5e-108	Diachasma alloeum	74.65%			861	1837	4.83774	16870	552.264	0.00875983					2.91e-101	3.93e-100	4.14e-80	1.64e-101	OG0000719	8	4	8	1	4	1	4	2	2	1	1	1	2	2	2	28	1	72
	O_S24_contig_6437_consensus.p1	alpha-tocopherol transfer	7.2e-70	Microplitis demolitor	97.5%			378	762	4.57088	8029	598.694	0.00763476					2.62e-69	4.65e-68	4.75e-67	7.9e-70	OG0000719	8	4	8	1	4	1	4	2	2	1	1	1	2	2	2	28	1	72
	O_S24_contig_3332_consensus.p1	probable nuclear hormone receptor HR3 isoform X2	1.3e-309	Cephus cinctus	97.37%	GO:0008270;GO:0004879;GO:0007165;GO:0003707;GO:0006355;GO:0043565;GO:0042025		1374	3467	5.72142	2482	50.9155	0.112371					2.39e-69	0	0	1.51e-92	OG0000720	11	14	1	5	1	1	6	1	1	3	1	1	2	1	1	21	1	72
	O_S24_contig_11903_consensus.p1	salivary secreted peptide	6.9e-49	Cotesia chilonis	78.2%			495	63	0.288584	3097	176.348	0.00163644					1.05e-39	1.12e-29	8.81e-30	9.87e-36	OG0000721	2	1	3	1	16	5	4	3	4	1	1	2	9	2	1	16	1	72
	O_S24_contig_13438_consensus.p1	salivary secreted peptide	1.5e-28	Cotesia chilonis	67.18%			501	54	0.244395	3260	183.407	0.00133253					1.4e-32	6.03e-22	1.33e-30	1.18e-33	OG0000721	2	1	3	1	16	5	4	3	4	1	1	2	9	2	1	16	1	72
	O_S24_contig_3235_consensus.p1	ADP-ribosylation factor-binding GGA3	4.5e-178	Polistes canadensis	69.76%	GO:0006886		1815	6697	8.36643	3016	46.8371	0.178628					8.83e-100	1.05e-156	2.05e-89	4.3e-134	OG0000722	2	3	1	0	4	1	1	2	1	1	0	1	3	2	2	47	1	72
	O_S24_contig_3823_consensus.p1	-ribosylation factor-binding gga1	8e-31	Lasius niger	90.48%	GO:0016192;GO:0006886		204	852	9.46991	412	56.9249	0.166358					5.4e-32	4.79e-32	2.77e-29	1.06e-22	OG0000722	2	3	1	0	4	1	1	2	1	1	0	1	3	2	2	47	1	72
	O_S24_contig_12696_consensus.p1	: nose resistant to fluoxetine 6- partial	2.1e-61	Diachasma alloeum	75.45%			582	205	0.79867	12	0.581157	1.37428					4.44e-32	3.67e-53			OG0000723	1	0	1	2	1	0	0	1	1	0	1	1	20	4	0	38	1	72
	O_S24_contig_10098_consensus.p1	: nose resistant to fluoxetine 6-like	4.5e-62	Diachasma alloeum	76.69%			513	606	2.6785	56	3.07684	0.870535					6.45e-55	7.29e-64	1e-22	5.49e-28	OG0000723	1	0	1	2	1	0	0	1	1	0	1	1	20	4	0	38	1	72
	O_S24_contig_8497_consensus.p1	: nose resistant to fluoxetine 6-like	6.4e-185	Diachasma alloeum	81.25%	GO:0016747		1176	370	0.713396	830	19.8932	0.0358612					4.06e-98	6.61e-154	1.8e-21	2.54e-130	OG0000723	1	0	1	2	1	0	0	1	1	0	1	1	20	4	0	38	1	72
	O_S24_contig_11433_consensus.p1	: nose resistant to fluoxetine 6-like	5.9e-46	Diachasma alloeum	74.02%			585	293	1.13566	1036	49.9159	0.0227515					1.6e-35	5.72e-30			OG0000723	1	0	1	2	1	0	0	1	1	0	1	1	20	4	0	38	1	72
	O_S24_contig_2621_consensus.p1	: xanthine dehydrogenase-like	6.8e-85	Wasmannia auropunctata	84.15%	GO:0004854;GO:0071949;GO:0006118;GO:0004855;GO:0005506;GO:0009055;GO:0022900;GO:0006144;GO:0051537;GO:0043546	EC:1.17.1.4;EC:1.17.3.2	567	17638	70.5347	231	11.4832	6.14241						3.46e-89		2.38e-76	OG0000724	3	3	4	7	8	1	1	1	3	0	1	1	4	2	3	27	3	72
	O_S24_contig_240_consensus.p1	xanthine dehydrogenase	5.5e-128	Microplitis demolitor	92.14%	GO:0071949;GO:0005506;GO:0016491;GO:0030151;GO:0055114;GO:0051537;GO:0043546		693	6692	21.8957	1376	55.9655	0.391236					2.88e-116	2.57e-130	1.05e-86	3.06e-132	OG0000724	3	3	4	7	8	1	1	1	3	0	1	1	4	2	3	27	3	72
	O_S24_contig_1975_consensus.p1	: kinesin KIF21A isoform X3	3.1e-187	Diachasma alloeum	97.04%	GO:0005524;GO:0003777;GO:0045298;GO:0007018;GO:0008017;GO:0005874		912	1940	4.82329	1083	33.471	0.144104					4.67e-42	2.14e-163	5.89e-51	5.92e-167	OG0000726	3	4	2	3	7	1	4	1	1	1	1	1	5	3	3	31	1	72
	O_S24_contig_9044_consensus.p1					GO:0005524;GO:0003777;GO:0045298;GO:0007018;GO:0008017;GO:0005874		276	562	4.61704	363	37.0708	0.124546					3.28e-54	2.1e-49	4.16e-23	1.86e-50	OG0000726	3	4	2	3	7	1	4	1	1	1	1	1	5	3	3	31	1	72
	O_S24_contig_6571_consensus.p1	KIF21A isoform X1	2.9e-270	Diachasma alloeum	89.85%	GO:0005524;GO:0003777;GO:0045298;GO:0007018;GO:0008017;GO:0005874		1602	4442	6.28713	2745	48.2964	0.130178					3.26e-90	0	1.7e-93	0	OG0000726	3	4	2	3	7	1	4	1	1	1	1	1	5	3	3	31	1	72
	O_S24_contig_11409_consensus.p1	-dependent DNA helicase Q5	2e-313	Microplitis demolitor	69.54%	GO:0003676;GO:0005524;GO:0006310;GO:0004386		2700	487	0.40898	1282	13.3832	0.0305592	YP_009640107.1	34	5.7e-64	YP_009640107.1 hypothetical protein AV955_gp119 [Diadromus pulchellus ascovirus 4a]	1.14e-11	0	5.77e-14	0	OG0000728	3	4	2	4	4	4	5	2	2	1	3	3	2	2	1	28	2	72
	O_S24_contig_10639_consensus.p1	: sarcoplasmic calcium-binding 1	1.4e-51	Diachasma alloeum	98.81%	GO:0005509		327	41	0.284297	174	14.9981	0.0189555					1.86e-32	4.7e-51			OG0000728	3	4	2	4	4	4	5	2	2	1	3	3	2	2	1	28	2	72
	O_S24_contig_6680_consensus.p1	hormone receptor ERR2 isoform X11	4.7e-281	Diachasma alloeum	95.08%	GO:0005634;GO:0005667;GO:0003700;GO:0008270;GO:0007165;GO:0003707;GO:0006355;GO:0043565;GO:0042025;GO:0005496;GO:0045449		1290	1442	2.53462	3202	69.9627	0.0362281					2.05e-138	0	4.64e-82	0	OG0000729	7	10	11	1	1	1	2	2	2	1	1	1	2	1	1	27	1	72
	O_S24_contig_3016_consensus.p1	adenylate cyclase type 2-like isoform X1	0	Fopius arisanus	93%	GO:0016849;GO:0009190;GO:0035556		2922	1403	1.08871	3348	32.2954	0.0337112					3.9e-75	0	2.25e-107	0	OG0000731	7	3	6	4	2	1	2	2	2	1	2	1	3	1	1	33	1	72
	O_S24_contig_7900_consensus.p1	: serine threonine- kinase N isoform X2	0	Fopius arisanus	96.28%	GO:0005524;GO:0007165;GO:0009069;GO:0004674;GO:0006468;GO:0017049		1932	3767	4.42105	3447	50.2885	0.0879136					8.74e-154	0	0	0	OG0000732	2	4	2	2	6	1	16	3	1	3	1	1	4	2	2	20	2	72
	O_S24_contig_1350_consensus.p1					GO:0005524;GO:0009069;GO:0004674;GO:0006468		1080	2658	5.58043	2877	75.0846	0.0743219	YP_009162415.1	32.5	1.3e-35	YP_009162415.1 serine/threonine protein kinase; probable eukaryotic origin [Salmon gill poxvirus]	1.25e-127	0	0	0	OG0000732	2	4	2	2	6	1	16	3	1	3	1	1	4	2	2	20	2	72
	O_S24_contig_7444_consensus.p1	(A) polymerase type 3 isoform X2	1.6e-110	Cephus cinctus	93.23%	GO:0005634;GO:0005524;GO:0003723;GO:0046872;GO:0031123;GO:0043631;GO:0006397;GO:0004652	EC:2.7.7.19	576	1980	7.79434	790	38.658	0.201623					1.31e-25	3.24e-100	2.57e-32	4.93e-101	OG0000734	1	2	1	6	7	1	4	2	2	1	1	1	1	2	3	36	1	72
	O_S24_contig_2312_consensus.p1	(A) polymerase type 3 isoform X1	2.4e-229	Osmia bicornis bicornis	87.87%	GO:0005634;GO:0003723;GO:0031123;GO:0043631;GO:0004652	EC:2.7.7.19	1212	5077	9.4982	2330	54.1861	0.175288					4.73e-153	0	6.98e-98	0	OG0000734	1	2	1	6	7	1	4	2	2	1	1	1	1	2	3	36	1	72
	O_S24_contig_5105_consensus.p1	: WD repeat-containing 47 isoform X1	0	Microplitis demolitor	95.62%	GO:0005515		2877	912	0.718773	3612	35.3869	0.0203118					0	0	0	0	OG0000735	6	5	7	3	2	3	1	3	2	2	2	1	2	1	1	29	2	72
	O_S24_contig_3451_consensus.p1	: short-chain dehydrogenase reductase family 16C member 6-like	2e-158	Diachasma alloeum	85.25%	GO:0016491		924	8233	20.2033	7882	240.436	0.0840279					1.68e-145	1.93e-134	6.14e-42	3.11e-140	OG0000737	3	1	3	1	3	1	4	2	3	1	1	1	1	1	0	44	1	71
	O_S24_contig_6406_consensus.p1	domain only 2	5.1e-187	Lasius niger	97.17%	GO:0016020;GO:0015031		852	3980	10.592	3545	117.277	0.0903168					5.43e-177	0	1.45e-179	0	OG0000738	3	14	3	5	6	1	5	1	1	1	0	1	2	1	2	24	1	71
	O_S24_contig_6988_consensus.p1	-B1 isoform X2	2.5e-184	Belonocnema treatae	94.61%	GO:0005515;GO:0005737		909	1278	3.18789	3776	117.085	0.027227					8.05e-178	0	1.55e-150	4.87e-164	OG0000739	6	7	7	2	2	1	4	1	1	0	1	0	1	1	1	35	1	71
	O_S24_contig_10158_consensus.p1	bric-a-brac 1 isoform X1	6.7e-81	Frieseomelitta varia	98.33%	GO:0005515		381	366	2.17817	227	16.7933	0.129705					3.17e-29	3.39e-76	2.57e-29	7.47e-77	OG0000740	4	4	5	2	1	1	1	1	2	1	1	1	2	2	0	41	2	71
	O_S24_contig_9421_consensus.p1	bric-a-brac 1	8.1e-63	Microplitis demolitor	67.95%	GO:0003676		699	496	1.60894	437	17.6213	0.0913065					5.91e-17	3.96e-38		1.08e-27	OG0000740	4	4	5	2	1	1	1	1	2	1	1	1	2	2	0	41	2	71
	O_S24_contig_8041_consensus.p1	sorting-associated 13-like	2.6e-104	Formica exsecta	95.91%	GO:0016021		513	57	0.251938	0	0	#DIV/0!					8.17e-94	5.25e-96	2.39e-97	2.22e-90	OG0000741	4	6	3	1	9	1	2	2	2	1	1	1	12	2	3	19	2	71
	O_S24_contig_1169_consensus.p1							9732	7896	1.83968	11443	33.1415	0.0555097					0	0	0	0	OG0000741	4	6	3	1	9	1	2	2	2	1	1	1	12	2	3	19	2	71
	O_S24_contig_711_consensus.p1	+L amino acid transporter 2	5e-131	Ooceraea biroi	88.24%	GO:0055085;GO:0022857;GO:0016021		702	492	1.58915	141	5.66131	0.280703					2.3e-37	2.73e-95	1.54e-57	1.43e-93	OG0000743	2	3	6	2	6	2	11	2	2	1	2	1	4	2	3	19	3	71
	O_S24_contig_4457_consensus.p1	: Y+L amino acid transporter 2	5.5e-250	Polistes canadensis	83.64%	GO:0055085;GO:0022857;GO:0016021		1458	23882	37.1407	375	7.24951	5.1232					1.53e-94	0	3.68e-154	0	OG0000743	2	3	6	2	6	2	11	2	2	1	2	1	4	2	3	19	3	71
	O_S24_contig_5524_consensus.p1	: transcription elongation regulator 1 isoform X7	1.1e-96	Polistes canadensis	90.16%			582	2395	9.3308	1522	73.71	0.126588					9.61e-74	1.17e-75	6.7e-76	9.45e-77	OG0000744	2	5	3	1	1	1	7	2	2	1	0	1	9	2	3	28	3	71
	O_S24_contig_2718_consensus.p1	: transcription elongation regulator 1 isoform X1	8.099999999999995e-309	Microplitis demolitor	80.51%	GO:0005515		1884	8367	10.0699	5079	75.9858	0.132524					6.39e-79	2.19e-152	5.24e-46	2.43e-120	OG0000744	2	5	3	1	1	1	7	2	2	1	0	1	9	2	3	28	3	71
	O_S24_contig_4284_consensus.p1	probable serine threonine- kinase DDB_G0267686 isoform X4	0	Microplitis demolitor	75.37%			2598	12172	10.6233	354	3.8406	2.76605					7.26e-81	0	5.05e-55	1.81e-128	OG0000745	6	8	7	6	7	1	0	1	1	1	1	1	3	1	2	24	1	71
	O_S24_contig_7390_consensus.p1	-kappa-B-repressing factor	2.6e-63	Microplitis demolitor	80.12%	GO:0003676		486	89	0.415231	29	1.68189	0.246884					2.71e-47	4.53e-38	3.37e-48		OG0000746	3	1	1	1	1	1	1	1	1	0	1	1	2	3	2	51	0	71
	O_S24_contig_1073_consensus.p2	-kappa-B-repressing factor	7e-109	Microplitis demolitor	77.94%	GO:0003676		870	2018	5.25943	795	25.7563	0.2042					9.94e-69	2.02e-47	1.41e-82		OG0000746	3	1	1	1	1	1	1	1	1	0	1	1	2	3	2	51	0	71
	O_S24_contig_8240_consensus.p1	-kappa-B-repressing factor	2.5e-56	Fopius arisanus	96.04%	GO:0003723		303	775	5.79957	348	32.3721	0.179153					6.14e-54	1.01e-55	1.7e-52		OG0000746	3	1	1	1	1	1	1	1	1	0	1	1	2	3	2	51	0	71
	O_S24_contig_7837_consensus.p1					GO:0005085;GO:0043087;GO:0035556		3177	1436	1.02488	2083	18.4802	0.0554583					1.16e-132	0	9.19e-17	0	OG0000747	2	6	3	1	0	5	0	3	0	2	2	1	8	1	0	36	1	71
	O_S24_contig_5671_consensus.p2	kinase delta	3.6e-145	Harpegnathos saltator	92.11%	GO:0003951;GO:0006769;GO:0046497;GO:0046486;GO:0009395;GO:0004143;GO:0016310;GO:0035556	EC:2.7.1.23;EC:2.7.1.107	687	377	1.24429	180	7.385	0.168489					1.41e-11	7.12e-151		3.73e-26	OG0000748	6	6	2	1	13	1	6	2	1	1	1	1	2	2	0	25	1	71
	O_S24_contig_5671_consensus.p1	diacylglycerol kinase eta isoform X1	0	Fopius arisanus	85.88%	GO:0003951;GO:0006769;GO:0005524;GO:0005515;GO:0046497;GO:0046486;GO:0009395;GO:0004143;GO:0016310;GO:0007205;GO:0035556	EC:2.7.1.23;EC:2.7.1.107	3819	2004	1.18983	1608	11.8678	0.100257					6.01e-43	0		0	OG0000748	6	6	2	1	13	1	6	2	1	1	1	1	2	2	0	25	1	71
	O_S24_contig_11191_consensus.p1	XP_008559015.1PREDICTED: uncharacterized protein LOC103579405	4.4e-31	Microplitis demolitor	68.55%			372	70	0.42667	612	46.3707	0.00920128					1.12e-23	2.05e-26	2.17e-25	1.4e-20	OG0000750	2	3	5	1	2	1	1	2	1	0	1	0	2	2	2	45	1	71
	O_S24_contig_10767_consensus.p1							1797	415	0.523645	3769	59.1171	0.00885775					0	0	0	0	OG0000750	2	3	5	1	2	1	1	2	1	0	1	0	2	2	2	45	1	71
	O_S24_contig_1583_consensus.p1	ribose-phosphate pyrophosphokinase 2 isoform X1	4e-136	Lasius niger	99.48%	GO:0000287;GO:0009156;GO:0006098;GO:0009165;GO:0004749;GO:0009116;GO:0016310;GO:0006144;GO:0016301	EC:2.7.6.1	579	11579	45.345	2292	111.576	0.406404					5.91e-128	8.5e-128	2.77e-129	3.08e-127	OG0000751	4	5	5	3	5	1	9	3	1	1	1	1	1	1	1	28	1	71
	O_S24_contig_14418_consensus.p1							681	39	0.129854	0	0	#DIV/0!					8.72e-21	5.93e-64	2.31e-49	2.04e-57	OG0000752	2	3	1	1	3	1	3	1	1	1	1	1	4	4	2	39	3	71
	O_S24_contig_3012_consensus.p1	golgin subfamily A member 1	3.9e-91	Monomorium pharaonis	92.22%			543	5672	23.685	1293	67.1172	0.35289					1.2e-88	4.49e-88	9.76e-89	7.21e-78	OG0000752	2	3	1	1	3	1	3	1	1	1	1	1	4	4	2	39	3	71
	O_S24_contig_2451_consensus.p1	subfamily A member 1 isoform X2	9e-113	Cephus cinctus	79.74%			936	1417	3.43266	2355	70.9169	0.0484039					1.57e-64	1.08e-116	1.75e-99	1.85e-109	OG0000752	2	3	1	1	3	1	3	1	1	1	1	1	4	4	2	39	3	71
	O_S24_contig_1250_consensus.p1	subfamily A member 1 isoform X2	1.1e-92	Apis florea	85.89%			726	6016	18.7892	2242	87.043	0.215861					1.21e-27	2.42e-69	1.4e-76	4.23e-39	OG0000752	2	3	1	1	3	1	3	1	1	1	1	1	4	4	2	39	3	71
	O_S24_contig_10212_consensus.p1	: ejaculatory bulb-specific 3-like	8e-92	Meteorus pulchricornis	100%	GO:0016021		408	802	4.45708	267778	18499.1	0.000240936					2.73e-45	4.99e-48	2.46e-46	1.66e-42	OG0000755	4	3	3	3	2	2	7	3	3	2	2	2	5	1	2	23	3	70
	O_S24_contig_14766_consensus.p1	metallo ase nas-4-like isoform X2	5.1e-40	Spodoptera litura	63.28%	GO:0046872;GO:0006508;GO:0004222	EC:3.4.24	534	28	0.118892	2	0.105566	1.12624					4.66e-14	6.6e-34		6.59e-34	OG0000756	6	5	3	2	5	2	12	2	1	2	2	2	3	1	0	21	1	70
	O_S24_contig_13610_consensus.p2	: solute carrier family 28 member 3	8.6e-21	Diachasma alloeum	62.71%			330	24	0.164905	219	18.7053	0.00881594					3.46e-11	1.8e-15	2.53e-25	1.98e-15	OG0000758	2	7	2	1	2	1	4	1	1	1	1	1	2	2	5	36	1	70
	O_S24_contig_14777_consensus.p1	: solute carrier family 28 member 3	1.9e-162	Diachasma alloeum	86.04%	GO:0005337;GO:0016020;GO:1901642		939	49	0.118322	765	22.9631	0.00515272					1.25e-141	8.89e-149	2.42e-160	3.71e-170	OG0000758	2	7	2	1	2	1	4	1	1	1	1	1	2	2	5	36	1	70
	O_S24_contig_2529_consensus.p1	: filamin-A	0	Microplitis demolitor	94.21%	GO:0005515		4755	16855	8.03739	5306	31.4522	0.255543					0	0	4.47e-127	0	OG0000760	1	2	1	1	4	2	10	1	1	1	1	3	9	2	2	27	2	70
	O_S24_contig_1416_consensus.p1	: filamin-A	0	Microplitis demolitor	97.65%	GO:0005515		4086	49228	27.3181	14895	102.749	0.265872					0	0	0	0	OG0000760	1	2	1	1	4	2	10	1	1	1	1	3	9	2	2	27	2	70
	O_S24_contig_8775_consensus.p1	: double-stranded RNA-specific editase Adar	0	Diachasma alloeum	94.98%	GO:0003723;GO:0006396;GO:0004000;GO:0006144	EC:3.5.4.4	1902	2414	2.87782	1834	27.1784	0.105886					3.51e-59	0	1.06e-13	0	OG0000761	3	3	1	2	7	1	14	1	2	1	1	1	1	1	0	30	1	70
	O_S24_contig_3358_consensus.p1	mono [ADP-ribose] polymerase PARP16	4.2e-142	Microplitis demolitor	88.06%	GO:0016020;GO:0003950	EC:2.4.2.30	807	10342	29.0581	637	22.2485	1.30607					5.46e-80	6.4e-85	5.24e-129	8.17e-131	OG0000762	4	0	3	3	0	0	2	1	1	1	1	0	19	2	3	29	1	70
	O_S24_contig_6583_consensus.p1	mono [ADP-ribose] polymerase PARP16	4.1e-28	Triturus carnifex	77.08%			282	3618	29.0908	231	23.0886	1.25996					2.8e-18	3.12e-13	9e-27	2.35e-21	OG0000762	4	0	3	3	0	0	2	1	1	1	1	0	19	2	3	29	1	70
	O_S24_contig_4386_consensus.p1	trinucleotide repeat-containing gene 6C isoform X1	0	Microplitis demolitor	76.81%	GO:0005515;GO:0035278		4347	7537	3.93138	5100	33.0686	0.118886					2.54e-99	0	1.56e-125	0	OG0000763	5	5	4	4	1	1	6	2	1	1	0	1	4	2	5	26	2	70
	O_S24_contig_6719_consensus.p1					GO:0003676;GO:0035278		1722	3499	4.60731	3237	52.984	0.0869567					0	0	0	0	OG0000763	5	5	4	4	1	1	6	2	1	1	0	1	4	2	5	26	2	70
	O_S24_contig_89_consensus.p1	: uncharacterized family 31 glucosidase KIAA1161 isoform X5	0	Megachile rotundata	90.6%	GO:0005975;GO:0004553		2364	13979	13.408	2827	33.7065	0.397788					0	0		0	OG0000764	2	4	4	3	5	1	4	1	2	1	1	1	1	1	0	38	1	70
	O_S24_contig_12049_consensus.p1	XP_008550061.1PREDICTED: uncharacterized protein LOC103572993	2.8e-84	Microplitis demolitor	73.64%			1023	127	0.281491	2	0.0551048	5.10829	YP_009665748.1	39.8	1.2e-19	YP_009665748.1 hypothetical protein [Chelonus inanitus bracovirus]		5.32e-24			OG0000765	22	0	13	4	2	5	0	3	5	3	3	0	0	4	2	3	1	70
	O_S24_contig_13116_consensus.p1	XP_008550061.1PREDICTED: uncharacterized protein LOC103572993	2.1e-87	Microplitis demolitor	72.62%			1092	241	0.500416	4	0.103246	4.84684	YP_009665748.1	39.6	1.5e-20	YP_009665748.1 hypothetical protein [Chelonus inanitus bracovirus]		3.57e-30	1.27e-14		OG0000765	22	0	13	4	2	5	0	3	5	3	3	0	0	4	2	3	1	70
	O_S24_contig_11014_consensus.p2	XP_011871562.1PREDICTED: uncharacterized protein LOC105564069	5.4e-25	Vollenhovia emeryi	67.62%			360	29	0.182655	18	1.4093	0.129607						6.93e-22	1.31e-13		OG0000765	22	0	13	4	2	5	0	3	5	3	3	0	0	4	2	3	1	70
	O_S24_contig_8716_consensus.p1	XP_011304404.1PREDICTED: uncharacterized protein LOC105267322	2.8e-118	Fopius arisanus	61.7%			1356	811	1.35612	1036	21.5345	0.0629742						1.69e-14	1.79e-39		OG0000765	22	0	13	4	2	5	0	3	5	3	3	0	0	4	2	3	1	70
	O_S24_contig_2592_consensus.p1	: spondin-1 isoform X3	0	Microplitis demolitor	77.4%	GO:0004867		2313	310	0.303894	2227	27.1381	0.0111981					2.24e-83	0		0	OG0000766	4	10	2	3	8	0	2	2	1	1	0	3	3	1	0	29	1	70
	O_S24_contig_923_consensus.p1	zinc finger 236 isoform X1	1.2e-256	Diachasma alloeum	72.16%	GO:0003676		2052	2977	3.28956	1128	15.4941	0.21231					2.2e-45	0	5.83e-42	0	OG0000767	5	2	3	5	2	2	1	2	1	1	1	2	6	3	2	30	2	70
	O_S24_contig_2531_consensus.p1	zinc finger 236 isoform X1	1.3e-190	Microplitis demolitor	66.92%	GO:0003676		1863	4175	5.08136	1845	27.9138	0.182038					3.75e-120	1.28e-141	1.35e-35	8.01e-123	OG0000767	5	2	3	5	2	2	1	2	1	1	1	2	6	3	2	30	2	70
	O_S24_contig_7758_consensus.p9	zinc finger 236-like isoform X2	2.5e-13	Cephus cinctus	77.05%			186	292	3.55964	224	33.9445	0.104866					2.02e-14	9.07e-13			OG0000767	5	2	3	5	2	2	1	2	1	1	1	2	6	3	2	30	2	70
	O_S24_contig_12278_consensus.p1					GO:0006310;GO:0004386		1167	298	0.579005	221	5.33773	0.108474	YP_009640107.1	38.8	1.1e-56	YP_009640107.1 hypothetical protein AV955_gp119 [Diadromus pulchellus ascovirus 4a]	1.37e-27	0	5.83e-108	0	OG0000768	2	3	2	3	12	2	1	2	2	2	3	2	1	2	2	27	2	70
	O_S24_contig_6613_consensus.p1	: Bloom syndrome homolog isoform X1	0	Nomia melanderi	64.83%	GO:0003676;GO:0005657;GO:0005524;GO:0006281;GO:0006260;GO:0006310;GO:0043138		3768	878	0.528348	2243	16.7785	0.0314896	YP_009640107.1	48.2	1.5e-111	YP_009640107.1 hypothetical protein AV955_gp119 [Diadromus pulchellus ascovirus 4a]	1.31e-24	0	5.3e-19	0	OG0000768	2	3	2	3	12	2	1	2	2	2	3	2	1	2	2	27	2	70
	O_S24_contig_5509_consensus.p1	and FYVE domain-containing 2 isoform X3	0	Diachasma alloeum	93.76%	GO:0046872		1974	5237	6.0155	3498	49.9468	0.120438	YP_003987132.1	42.4	3.9e-09	YP_003987132.1 putative phosphatidylinositol kinase [Acanthamoeba polyphaga mimivirus]	9.4e-52	0	0	0	OG0000769	4	4	4	3	6	1	6	2	1	1	1	1	1	1	1	32	1	70
	O_S24_contig_11782_consensus.p1							753	158	0.475772	5260	196.891	0.00241642					1.65e-69	1.4e-108		3.93e-118	OG0000770	6	1	8	5	8	1	4	1	1	1	1	1	1	1	0	28	2	70
	O_S24_contig_5339_consensus.p1	: CDK5 and ABL1 enzyme substrate 2 isoform X2	1.5e-312	Microplitis demolitor	83.98%	GO:0051726		1698	701	0.936088	2316	38.4446	0.024349					3.4e-103	0	6.78e-137	0	OG0000771	3	3	4	2	1	0	3	2	1	1	1	1	4	1	2	40	1	70
	O_S24_contig_3758_consensus.p1	-dependent helicase brm-like isoform X3	0	Cyphomyrmex costatus	92.88%	GO:0016514;GO:0005524;GO:0042393;GO:0043044;GO:0006355;GO:0004386		2775	9963	8.14074	3586	36.4235	0.223502	YP_009118582.1	27.6	4.7e-45	YP_009118582.1 global transactivator-like protein [Condylorrhiza vestigialis MNPV]	0	0	5.48e-64	0	OG0000772	3	3	2	7	3	2	6	8	4	2	2	2	5	3	3	14	1	70
	O_S24_contig_3289_consensus.p1	ATP-dependent helicase brm isoform X1	2.2e-138	Cephus cinctus	60%	GO:0016887;GO:0016514;GO:0005524;GO:0006338;GO:0006355	EC:3.6.1.3	1608	5890	8.3055	2093	36.6875	0.226385					1.19e-55	1.16e-105		1.93e-108	OG0000772	3	3	2	7	3	2	6	8	4	2	2	2	5	3	3	14	1	70
	O_S24_contig_2647_consensus.p1	ATP-dependent helicase brm	0	Pseudomyrmex gracilis	96.97%	GO:0016514;GO:0005524;GO:0042393;GO:0043044;GO:0006355;GO:0004386		2862	10818	8.57065	4074	40.1223	0.213613	NP_054071.1	26.7	6.1e-42	NP_054071.1 global transactivator-like protein [Autographa californica nucleopolyhedrovirus]	0	0	5.04e-66	0	OG0000772	3	3	2	7	3	2	6	8	4	2	2	2	5	3	3	14	1	70
	O_S24_contig_8322_consensus.p1	: 5-oxoprolinase	0	Microplitis demolitor	88.5%	GO:0016787		2295	536	0.529564	5291	64.9815	0.00814946					0	0	8.82e-72	0	OG0000774	1	2	5	7	1	1	1	1	2	1	0	2	6	2	2	35	1	70
	O_S24_contig_10529_consensus.p1	5-oxoprolinase isoform X1	4.5e-239	Diachasma alloeum	89.6%	GO:0003824		1215	314	0.58599	2995	69.4793	0.00843402					0	0	4.12e-67	0	OG0000774	1	2	5	7	1	1	1	1	2	1	0	2	6	2	2	35	1	70
	O_S24_contig_889_consensus.p1	XP_011305137.1PREDICTED: uncharacterized protein LOC105267763	0	Fopius arisanus	86.74%			1878	2339	2.82404	1927	28.9215	0.097645					6.76e-115	0		1.05e-144	OG0000775	3	4	4	3	1	4	3	3	6	3	5	3	5	1	0	21	1	70
	O_S24_contig_4103_consensus.p2	: synaptosomal-associated 25 isoform X1	3.9e-112	Neodiprion lecontei	98.8%			504	4998	22.4855	5322	297.632	0.075548					8.94e-107	5.02e-107	8.86e-109	1.15e-108	OG0000776	5	13	5	4	3	1	3	1	1	1	1	1	3	1	1	25	1	70
	O_S24_contig_11524_consensus.p1	XP_031830208.1uncharacterized protein LOC116425951 isoform X5	1e-237	Nomia melanderi	68.72%	GO:0003676		2112	552	0.592627	436	5.81872	0.101848						0		2.81e-90	OG0000777	3	2	2	1	1	1	1	1	1	1	1	1	10	4	3	34	3	70
	O_S24_contig_5220_consensus.p1	XP_014300484.1PREDICTED: uncharacterized protein LOC103578231	2.1e-135	Microplitis demolitor	50.47%			3102	1689	1.23459	1984	18.0275	0.0684841						1.05e-87		2.02e-55	OG0000777	3	2	2	1	1	1	1	1	1	1	1	1	10	4	3	34	3	70
	O_S24_contig_2843_consensus.p1	XP_014300484.1PREDICTED: uncharacterized protein LOC103578231	0	Microplitis demolitor	67.71%			4140	2354	1.28927	3599	24.5028	0.052617					7.53e-30	0	4.5e-54	6.31e-152	OG0000777	3	2	2	1	1	1	1	1	1	1	1	1	10	4	3	34	3	70
	O_S24_contig_9508_consensus.p1	XP_014300484.1PREDICTED: uncharacterized protein LOC103578231	1.5e-117	Microplitis demolitor	52.45%	GO:0003676		3282	1760	1.21594	3076	26.4169	0.0460286						1.31e-45		7.35e-62	OG0000777	3	2	2	1	1	1	1	1	1	1	1	1	10	4	3	34	3	70
	O_S24_contig_1205_consensus.p1	vesicular glutamate transporter 1 isoform X2	6.6e-189	Diachasma alloeum	88.75%	GO:0055085;GO:0022857		996	8754	19.9289	60	1.69796	11.737					5.68e-161	3.57e-162	5.01e-169	3.05e-164	OG0000778	1	3	2	1	6	1	2	1	1	10	3	6	15	1	3	13	1	70
	O_S24_contig_5649_consensus.p1	apoptosis-resistant E3 ubiquitin ligase 1 isoform X1	8.6e-277	Microplitis demolitor	91.65%	GO:0004842;GO:0016567		1329	5712	9.7454	7993	169.52	0.0574884					0	0		0	OG0000779	7	5	4	6	4	1	7	1	1	0	1	1	5	2	0	24	1	70
	O_S24_contig_2501_consensus.p1	apoptosis-resistant E3 ubiquitin ligase 1 isoform X1	0	Microplitis demolitor	98.82%	GO:0004842;GO:0016567		1521	5344	7.96661	15149	280.731	0.0283782					0	0	1.28e-51	0	OG0000779	7	5	4	6	4	1	7	1	1	0	1	1	5	2	0	24	1	70
	O_S24_contig_7473_consensus.p1	-independent mannose-6-phosphate receptor isoform X2	9.1e-84	Microplitis demolitor	63.35%	GO:0016942;GO:0005537;GO:0001558;GO:0007041;GO:0038023;GO:0005520		849	595	1.58908	22	0.730382	2.17568					9.33e-68	2.5e-41	3.23e-55	3.63e-21	OG0000780	3	2	2	1	7	1	4	1	1	0	1	0	1	2	1	42	1	70
	O_S24_contig_5665_consensus.p1	-independent mannose-6-phosphate receptor isoform X1	3e-54	Microplitis demolitor	55.32%	GO:0016942;GO:0005537;GO:0001558;GO:0007041;GO:0038023;GO:0005520		855	8003	21.2238	3159	104.14	0.2038					4.97e-31	3.47e-18	1.93e-29	2.84e-17	OG0000780	3	2	2	1	7	1	4	1	1	0	1	0	1	2	1	42	1	70
	O_S24_contig_4040_consensus.p1	nuclear ribonucleo H2	3.1e-83	Cephus cinctus	92.72%	GO:0003723		456	2872	14.2809	1275	78.8098	0.181207					1.83e-49	4.48e-44	3.3e-47	3.17e-51	OG0000781	1	2	1	2	4	1	3	1	1	2	1	1	3	2	4	40	1	70
	O_S24_contig_5700_consensus.p1					GO:0003676		402	3609	20.3562	1361	95.4261	0.213319					3.1e-86	3.41e-83	3.47e-84	8.45e-18	OG0000781	1	2	1	2	4	1	3	1	1	2	1	1	3	2	4	40	1	70
	O_S24_contig_4670_consensus.p1	: ubinuclein-1 isoform X1	0	Diachasma alloeum	72.87%	GO:0005634;GO:0006325		3039	7051	5.26086	3456	32.0537	0.164126					1.42e-50	0	9.81e-105	0	OG0000782	2	2	1	2	1	1	0	1	1	1	1	1	4	1	3	47	1	70
	O_S24_contig_2979_consensus.p1	particle complex subunit 11	0	Microplitis demolitor	84.76%	GO:0004930;GO:0007186;GO:0016021		3282	17414	12.0309	3645	31.3036	0.384329					7.28e-112	0	0	0	OG0000783	1	4	1	1	1	0	1	1	1	1	1	1	6	1	2	46	1	70
	O_S24_contig_1203_consensus.p1	: MAP kinase-activating death domain isoform X2	0	Microplitis demolitor	89.16%			5538	41142	16.8449	16800	85.5049	0.197005					1.1e-51	0		0	OG0000784	6	11	3	2	1	1	10	2	2	1	1	1	3	1	0	24	1	70
	O_S24_contig_1129_consensus.p1	PRY1-like isoform X3	5.4e-313	Dinoponera quadriceps	91.99%	GO:0005576		1464	36860	57.0888	3428	65.9986	0.865					0	0	0	0	OG0000785	2	9	12	4	3	1	0	2	1	2	1	2	2	1	1	26	1	70
	O_S24_contig_4490_consensus.p1	split ends-like isoform X1	5.8e-301	Microplitis demolitor	87.12%			1905	1853	2.20555	504	7.45711	0.295765					1.87e-107	1.01e-168	5.36e-26	3.59e-92	OG0000787	3	6	1	1	1	1	0	2	1	1	1	1	24	4	6	16	1	70
	O_S24_contig_9034_consensus.p1	: formin-J	7.4e-214	Microplitis demolitor	69.23%			2142	6913	7.31785	1069	14.0667	0.520224					4.08e-65	2.83e-75		1.62e-105	OG0000787	3	6	1	1	1	1	0	2	1	1	1	1	24	4	6	16	1	70
	O_S24_contig_8347_consensus.p1	mucin-17-like isoform X1	2.3e-249	Microplitis demolitor	71.7%			2217	2130	2.17846	1247	15.8539	0.137409					5.14e-90	2.85e-161	3.3e-97	0	OG0000787	3	6	1	1	1	1	0	2	1	1	1	1	24	4	6	16	1	70
	O_S24_contig_5739_consensus.p1	: mucin-17-like	3.1e-88	Microplitis demolitor	73.38%			1020	1080	2.40082	1064	29.402	0.0816552					3.2e-68	3.69e-77	8.59e-68	3.64e-71	OG0000787	3	6	1	1	1	1	0	2	1	1	1	1	24	4	6	16	1	70
	O_S24_contig_2300_consensus.p1	XP_015110304.1uncharacterized protein LOC107036696 isoform X1	0	Diachasma alloeum	90.39%			3186	547	0.389294	1141	10.0943	0.0385659					7.52e-35	0	7.1e-171	0	OG0000788	3	11	6	3	4	3	0	1	1	2	1	2	2	1	5	23	2	70
	O_S24_contig_7588_consensus.p1	guanine nucleotide-binding G(q) subunit alpha isoform X1	1.9e-96	Fopius arisanus	99.34%	GO:0005525;GO:0001664;GO:0007186;GO:0003924;GO:0031683		456	1520	7.55815	2144	132.524	0.0570322					9.6e-77	8.99e-76	9.42e-79	4.74e-79	OG0000789	10	7	9	1	1	1	10	4	2	1	1	1	1	1	1	18	1	70
	O_S24_contig_4884_consensus.p1	-R-sulfoxide reductase B1 isoform X2	3.2e-92	Microplitis demolitor	95.52%	GO:0030091;GO:0006979;GO:0055114;GO:0033743	EC:1.8.4.12	411	4400	24.2743	1288	88.3301	0.274814					2.05e-79	1.6e-85	3.61e-82	9.57e-55	OG0000790	4	6	3	8	2	1	8	2	1	1	1	1	4	1	2	24	1	70
	O_S24_contig_2544_consensus.p1	proton-coupled amino acid transporter CG1139 isoform X2	2.6e-127	Microplitis demolitor	87.76%			705	109	0.350569	0	0	#DIV/0!					4.73e-83	9.67e-69	1.51e-93	1.53e-41	OG0000791	2	3	5	1	8	1	1	2	1	1	1	1	2	2	3	35	1	70
	O_S24_contig_2543_consensus.p1	proton-coupled amino acid transporter CG1139 isoform X2	1.4e-219	Microplitis demolitor	88.03%			1197	1136	2.15189	1629	38.3585	0.0560995					3.34e-172	3.79e-126	0	2.39e-121	OG0000791	2	3	5	1	8	1	1	2	1	1	1	1	2	2	3	35	1	70
	O_S24_contig_6773_consensus.p1	-1 isoform X2	0	Microplitis demolitor	76.42%	GO:0005085;GO:0043087		3108	4263	3.11007	6722	60.961	0.0510174					1.29e-96	0	2.03e-94	3.26e-160	OG0000792	3	5	2	1	7	3	1	1	2	1	1	4	2	2	2	30	3	70
	O_S24_contig_5074_consensus.p1	-1 isoform X2	3.9e-155	Diachasma alloeum	95.59%	GO:0005085;GO:0043087		819	1236	3.42193	2564	88.2407	0.0387795					4e-131	1.08e-122	5.83e-66	8.99e-120	OG0000792	3	5	2	1	7	3	1	1	2	1	1	4	2	2	2	30	3	70
	O_S24_contig_2229_consensus.p1	AN1-type zinc finger 5	2.3e-129	Fopius arisanus	98%	GO:0003677;GO:0008270		603	11641	43.7733	3711	173.464	0.252349	YP_009173682.1	46.8	6.5e-18	YP_009173682.1 AN1-like Zinc finger containing protein [Chrysochromulina ericina virus]	3.11e-78	1e-79	8.36e-90	6.19e-85	OG0000793	4	5	6	6	7	1	8	1	1	1	1	1	1	1	1	24	1	70
	O_S24_contig_4140_consensus.p1	isoform X3	0	Cephus cinctus	70.7%	GO:0005815		3699	5286	3.24026	4331	33.0019	0.098184					2.6e-32	0	7.08e-26	8.18e-160	OG0000794	5	4	8	1	7	2	0	4	1	1	0	2	7	2	2	23	1	70
	O_S24_contig_9577_consensus.p1	: centrosomin isoform X2	2.6e-28	Fopius arisanus	95.71%			213	368	3.91746	255	33.7439	0.116094					2.94e-31	1.11e-32	7.89e-29	2.39e-31	OG0000794	5	4	8	1	7	2	0	4	1	1	0	2	7	2	2	23	1	70
	O_S24_contig_13139_consensus.p1	KYN00587.1hypothetical protein ALC62_08637	9.9e-157	Cyphomyrmex costatus	80.97%			1056	39	0.0837408	0	0	#DIV/0!								8.72e-65	OG0000795	1	0	3	1	3	2	0	7	8	11	7	13	0	2	0	0	12	70
	O_S24_contig_11355_consensus.p1	KYN23235.1hypothetical protein ALC57_04345	2.5e-16	Trachymyrmex cornetzi	59.09%			414	38	0.208123	2	0.136165	1.52846								8.33e-14	OG0000795	1	0	3	1	3	2	0	7	8	11	7	13	0	2	0	0	12	70
	O_S24_contig_7492_consensus.p1	: pericentrin-like isoform X5	0	Microplitis demolitor	73.03%	GO:0007165;GO:0060090		3984	811	0.461571	1429	10.1099	0.0456552						0		0	OG0000796	5	11	1	6	1	1	0	3	4	2	1	1	4	4	0	24	2	70
	O_S24_contig_12838_consensus.p1	: pericentrin-like isoform X6	8.2e-234	Microplitis demolitor	80.51%	GO:0007165;GO:0060090		1872	386	0.467539	1161	17.4808	0.0267459						0		8.49e-154	OG0000796	5	11	1	6	1	1	0	3	4	2	1	1	4	4	0	24	2	70
	O_S24_contig_12001_consensus.p1	: pericentrin-like isoform X6	1.9e-83	Microplitis demolitor	79.14%			834	225	0.61172	830	28.0509	0.0218075					6.43e-33	2.94e-69		4.98e-86	OG0000796	5	11	1	6	1	1	0	3	4	2	1	1	4	4	0	24	2	70
	O_S24_contig_5540_consensus.p1	: pericentrin-like isoform X6	3.8e-105	Microplitis demolitor	68.39%	GO:0007165;GO:0060090		1245	434	0.790418	1321	29.9067	0.0264295					1.21e-38	2.48e-86		1.3e-123	OG0000796	5	11	1	6	1	1	0	3	4	2	1	1	4	4	0	24	2	70
	O_S24_contig_3613_consensus.p1	: serine threonine- phosphatase PP-Z2	1.9e-209	Microplitis demolitor	85.88%			1257	4937	8.90562	4685	105.053	0.0847725					2.01e-123	3.91e-106	1.26e-124	3.06e-84	OG0000797	2	2	4	1	6	3	4	2	2	1	2	1	4	1	2	31	2	70
	O_S24_contig_429_consensus.p2	: mitochondrial isoform X2	1.5e-74	Papilio xuthus	77.2%	GO:0003676;GO:0000175;GO:0051252	EC:3.1.13	645	838	2.94592	422	18.4411	0.159747	YP_009666156.1	47.3	5.7e-54	YP_009666156.1 putative oligoribonuclease [Diachasmimorpha longicaudata entomopoxvirus]	3.79e-62	5.3e-65	5.01e-44	7.73e-59	OG0000798	0	2	7	0	3	1	1	1	1	1	2	2	28	1	1	18	1	70
	O_S24_contig_3366_consensus.p7							168	47	0.634344	0	0	#DIV/0!									OG0000799	0	0	15	2	0	10	0	6	18	0	11	0	0	3	1	3	1	70
	O_S24_contig_4784_consensus.p1	CCQ71357.1hypothetical protein CcPL6.029	1.5e-160	Cotesia congregata	85.81%			954	343	0.815234	18	0.531813	1.53293	YP_184879.1	51.6	1.2e-49	YP_184879.1 hypothetical protein CcBV_30.5 [Cotesia congregata bracovirus]		3.53e-25	8.95e-27	5.27e-54	OG0000799	0	0	15	2	0	10	0	6	18	0	11	0	0	3	1	3	1	70
	O_S24_contig_12574_consensus.p1	-related Pol poly from transposon TNT 1-94	1.8e-81	Camponotus floridanus	75.98%	GO:0005488		624	35	0.12718	19	0.85823	0.148189	YP_184879.1	46.6	9.2e-52	YP_184879.1 hypothetical protein CcBV_30.5 [Cotesia congregata bracovirus]		5.88e-14		3.69e-36	OG0000799	0	0	15	2	0	10	0	6	18	0	11	0	0	3	1	3	1	70
	O_S24_contig_3090_consensus.p1					GO:0005634;GO:0005667;GO:0003713;GO:0045941		7098	3554	1.13532	3167	12.5761	0.0902757					1.5e-18	0		0	OG0000803	4	6	2	1	1	1	0	2	1	1	1	1	2	1	0	44	1	69
	O_S24_contig_9492_consensus.p1							828	1034	2.83157	650	22.1268	0.12797						3.87e-24	7.16e-30	4.81e-30	OG0000804	3	3	2	4	11	1	1	2	2	1	2	2	6	2	2	22	3	69
	O_S24_contig_4516_consensus.p1	probable serine threonine- kinase ndrD isoform X1	1.1e-29	Microplitis demolitor	53.99%			1356	1935	3.23562	1434	29.8074	0.108551					1.11e-16	7.93e-18	2.25e-12	2.66e-16	OG0000804	3	3	2	4	11	1	1	2	2	1	2	2	6	2	2	22	3	69
	O_S24_contig_2590_consensus.p1	-specific diacylglycerol lipase alpha isoform X1	0	Microplitis demolitor	94.56%	GO:0006629		2070	12416	13.6003	2731	37.1866	0.365731					0	0		0	OG0000805	3	8	6	2	12	1	6	2	1	2	0	1	5	1	0	18	1	69
	O_S24_contig_4392_consensus.p1	microtubule-associated serine threonine- kinase 3 isoform X1	0	Microplitis demolitor	90.5%	GO:0000287;GO:0005524;GO:0009069;GO:0004674;GO:0006468		3150	13510	9.72481	4647	41.5812	0.233875	YP_009162415.1	36.7	1.5e-36	YP_009162415.1 serine/threonine protein kinase; probable eukaryotic origin [Salmon gill poxvirus]	3.12e-54	0	5.68e-55	0	OG0000806	4	8	5	4	4	1	2	2	2	1	2	1	3	3	0	25	2	69
	O_S24_contig_7496_consensus.p1	-associated serine threonine- kinase 3 isoform X5	6e-118	Fopius arisanus	99.49%	GO:0005515		594	1822	6.95502	1069	50.7255	0.137111						5.05e-125		9.85e-129	OG0000806	4	8	5	4	4	1	2	2	2	1	2	1	3	3	0	25	2	69
	O_S24_contig_5532_consensus.p1	microtubule-associated serine threonine- kinase 3 isoform X1	4.8e-17	Microplitis demolitor	49.74%			495	1522	6.97182	1072	61.0414	0.114215									OG0000806	4	8	5	4	4	1	2	2	2	1	2	1	3	3	0	25	2	69
	O_S24_contig_2907_consensus.p1	NDRG3 isoform X3	7.2e-249	Dinoponera quadriceps	97.18%			1065	4206	8.95481	21937	580.581	0.0154239					2.51e-108	0	4.85e-127	0	OG0000807	5	7	5	6	7	1	9	1	1	1	1	1	1	1	2	19	1	69
	O_S24_contig_3419_consensus.p2	-crystallin A chain isoform X3	2.4e-84	Odontomachus brunneus	95.92%			480	565	2.66897	5384	316.154	0.00844199					1.4e-67	8.49e-76	6.64e-76	9.38e-70	OG0000808	3	2	3	3	3	2	4	1	2	2	1	2	2	1	3	33	2	69
	O_S24_contig_4240_consensus.p1	: cleavage and polyadenylation specificity factor subunit CG7185 isoform X3	1.4e-259	Microplitis demolitor	95%	GO:0003676		1260	9509	17.112	1433	32.0561	0.533814					9.54e-130	1.13e-116	6e-104	7.59e-130	OG0000809	3	12	3	3	5	1	2	3	3	1	1	1	1	2	1	26	1	69
	O_S24_contig_4869_consensus.p1	: cleavage and polyadenylation specificity factor subunit CG7185 isoform X8	3.3e-161	Dinoponera quadriceps	93.05%	GO:0005849		975	11136	25.8977	1953	56.4589	0.4587					9.05e-47	5.51e-51	1.96e-57	1.93e-58	OG0000809	3	12	3	3	5	1	2	3	3	1	1	1	1	2	1	26	1	69
	O_S24_contig_3442_consensus.p1	very long-chain-fatty-acid-- ligase bubblegum-like isoform X2	0	Microplitis demolitor	90.03%	GO:0003824		2079	7290	7.95078	82795	1122.5	0.00708313					0	0	0	0	OG0000810	3	3	3	4	4	2	2	2	2	2	1	2	1	1	1	35	1	69
	O_S24_contig_921_consensus.p1	PAB-dependent poly(A)-specific ribonuclease subunit PAN3	0	Microplitis demolitor	95.05%	GO:0005524;GO:0003723;GO:0031251;GO:0010606;GO:0000932;GO:0004672;GO:0006397;GO:0006468;GO:0000289		1821	2782	3.46405	2150	33.2785	0.104093					0	0	6.88e-152	1.44e-179	OG0000811	2	4	1	3	1	4	16	1	1	1	1	1	2	1	2	26	2	69
	O_S24_contig_11148_consensus.p1	GTPase-activating Rap Ran-GAP domain 3 isoform X1	0	Diachasma alloeum	92.62%	GO:0051056;GO:0005096		1989	442	0.503876	979	13.8734	0.0363196					0	0	6.85e-43	0	OG0000812	1	7	7	9	4	0	0	2	2	1	1	1	4	1	1	27	1	69
	O_S24_contig_10430_consensus.p1							615	73	0.269144	0	0	#DIV/0!					9.22e-39	1.76e-43	2.58e-39	2.97e-40	OG0000813	1	2	1	2	1	1	2	2	1	4	1	2	4	3	2	39	1	69
	O_S24_contig_14275_consensus.p1	endoribonuclease Dicer	2.3e-74	Cephus cinctus	86.47%	GO:0090502;GO:0003677;GO:0005524;GO:0003723;GO:0004525;GO:0051252;GO:0031047;GO:0006396	EC:3.1.26.3	510	63	0.280096	0	0	#DIV/0!					1.07e-62	8.41e-59	3.09e-62	1.89e-64	OG0000813	1	2	1	2	1	1	2	2	1	4	1	2	4	3	2	39	1	69
	O_S24_contig_482_consensus.p1	Dicer isoform X1	0	Cephus cinctus	71.48%	GO:0003677;GO:0005524;GO:0004525;GO:0005515;GO:0051252;GO:0006396	EC:3.1.26.3	4869	46967	21.8721	3614	20.921	1.04546	YP_003212948.1	29.6	5.4e-11	YP_003212948.1 hypothetical protein OTV1_125 [Ostreococcus tauri virus 1]	0	0	0	0	OG0000813	1	2	1	2	1	1	2	2	1	4	1	2	4	3	2	39	1	69
	O_S24_contig_995_consensus.p1	abundant transcript 1 isoform X2	0	Diachasma alloeum	96.93%	GO:0055085;GO:0022857;GO:0016021		1488	167140	254.691	5900	111.759	2.27892					0	0	0	0	OG0000814	5	4	3	4	6	1	1	5	2	1	1	1	10	1	2	21	1	69
	O_S24_contig_4157_consensus.p1	potassium-transporting ATPase subunit beta-1-interacting isoform X1	1.1e-144	Cephus cinctus	89.62%			783	989	2.86399	553	19.9067	0.143871					2.32e-90	1.68e-126	8.2e-98	2.99e-104	OG0000815	4	6	1	2	4	1	3	2	2	1	0	1	3	3	2	31	3	69
	O_S24_contig_7241_consensus.p1	sodium potassium-transporting ATPase subunit beta-1-interacting isoform X7	1.8e-112	Pogonomyrmex barbatus	95.43%			525	625	2.69934	618	33.1791	0.0813567					5.8e-80	1.1e-82	6.24e-83	3.8e-70	OG0000815	4	6	1	2	4	1	3	2	2	1	0	1	3	3	2	31	3	69
	O_S24_contig_12022_consensus.p1	potassium-transporting ATPase subunit beta-1-interacting isoform X2	4.2e-108	Microplitis demolitor	80.08%	GO:0016021		729	289	0.898891	963	37.2335	0.024142					1.03e-47	1.37e-46	1.81e-70	7.18e-76	OG0000815	4	6	1	2	4	1	3	2	2	1	0	1	3	3	2	31	3	69
	O_S24_contig_7625_consensus.p1	androgen-induced gene 1 isoform X1	1.5e-96	Diachasma alloeum	81.96%	GO:0016021		585	1008	3.90698	786	37.8705	0.103167					1.15e-85	2.82e-90	6.74e-92	3.98e-54	OG0000816	4	4	10	4	3	1	4	2	1	1	1	1	2	2	1	27	1	69
	O_S24_contig_1167_consensus.p2	androgen-induced gene 1 isoform X1	2.2e-91	Diachasma alloeum	82.26%	GO:0016021		561	3861	15.6053	3185	160.023	0.0975196					4.02e-89	4.01e-91	9.49e-93	9.77e-50	OG0000816	4	4	10	4	3	1	4	2	1	1	1	1	2	2	1	27	1	69
	O_S24_contig_2143_consensus.p1	threonine- kinase 10	0	Fopius arisanus	82.1%	GO:0005524;GO:0009069;GO:0004674;GO:0006468		4371	13044	6.76654	11275	72.7061	0.093067	YP_009448289.1	30.4	2.5e-21	YP_009448289.1 Serine/Threonine protein kinase [Orpheovirus IHUMI-LCC2]	0	0	0	0	OG0000817	2	2	1	2	7	1	6	3	1	1	1	1	3	1	3	33	1	69
	O_S24_contig_5422_consensus.p1	XP_014299959.1PREDICTED: uncharacterized protein LOC103575818	0	Microplitis demolitor	62.1%	GO:0003676		13092	8434	1.46071	6757	14.5473	0.100411					2.92e-180	0	0	0	OG0000818	8	9	6	1	5	1	0	1	1	3	1	1	10	1	3	17	1	69
	O_S24_contig_5685_consensus.p1	- kinase Fer isoform X2	0	Microplitis demolitor	92.81%	GO:0005524;GO:0004672;GO:0006468		1794	4599	5.81269	1633	25.6566	0.226558	NP_955606.1	31.8	5.5e-92	NP_955606.1 FBS [Fujinami sarcoma virus]	1.73e-52	0	4.24e-66	0	OG0000819	2	6	3	3	3	1	6	2	1	1	1	1	3	2	2	31	1	69
	O_S24_contig_8754_consensus.p1					GO:0005524;GO:0004713;GO:0006468	EC:2.7.10	618	1138	4.17533	642	29.2807	0.142597	NP_955606.1	58.6	1.3e-71	NP_955606.1 FBS [Fujinami sarcoma virus]	2.12e-118	2.04e-117	1.6e-105	1.4e-124	OG0000819	2	6	3	3	3	1	6	2	1	1	1	1	3	2	2	31	1	69
	O_S24_contig_10393_consensus.p1	monocarboxylate transporter 12	8.3e-89	Diachasma alloeum	82.38%	GO:0055085;GO:0022857		624	80	0.290698	0	0	#DIV/0!					5.5e-80	2.52e-81	2.84e-60	1.83e-81	OG0000820	1	0	6	4	1	1	2	1	1	1	1	1	18	2	2	26	1	69
	O_S24_contig_4476_consensus.p1	monocarboxylate transporter 12	1.8e-259	Microplitis demolitor	78.25%	GO:0055085;GO:0022857		1767	63571	81.5754	2407	38.395	2.12464					0	0	3.51e-131	0	OG0000820	1	0	6	4	1	1	2	1	1	1	1	1	18	2	2	26	1	69
	O_S24_contig_10735_consensus.p1	: serine arginine repetitive matrix 2 isoform X2	2.9e-42	Microplitis demolitor	77.73%			666	41	0.139587	0	0	#DIV/0!								3.38e-15	OG0000821	3	7	7	2	3	2	6	1	1	1	2	1	3	5	3	21	1	69
	O_S24_contig_13670_consensus.p1	serine arginine repetitive matrix 2 isoform X5	4.3e-54	Cephus cinctus	79.78%			621	50	0.182564	0	0	#DIV/0!					5.32e-42	1.42e-34	2.22e-30	8.67e-35	OG0000821	3	7	7	2	3	2	6	1	1	1	2	1	3	5	3	21	1	69
	O_S24_contig_3505_consensus.p2	serine arginine repetitive matrix 2 isoform X1	7.9e-16	Microplitis demolitor	91.3%			177	1888	24.1861	389	61.9457	0.39044									OG0000821	3	7	7	2	3	2	6	1	1	1	2	1	3	5	3	21	1	69
	O_S24_contig_2011_consensus.p1	arginine repetitive matrix 2 isoform X3	1.6e-112	Frieseomelitta varia	85.04%			879	4559	11.7603	2010	64.4528	0.182463					2.46e-84	3.54e-76			OG0000821	3	7	7	2	3	2	6	1	1	1	2	1	3	5	3	21	1	69
	O_S24_contig_5458_consensus.p1	arginine repetitive matrix 2 isoform X3	5.3e-152	Microplitis demolitor	67.93%			2010	11081	12.5003	5819	81.5994	0.153191					2.82e-34	4.93e-45	9.25e-24	6.72e-61	OG0000821	3	7	7	2	3	2	6	1	1	1	2	1	3	5	3	21	1	69
	O_S24_contig_2912_consensus.p1	: E3 ubiquitin- ligase Bre1- partial	1.3e-98	Acromyrmex echinatior	95.88%	GO:0005634;GO:0004842;GO:0010390;GO:0046872		510	3053	13.5735	1020	56.3722	0.240784					1.06e-55	2.72e-95	1.22e-21	6.08e-103	OG0000822	3	3	3	4	6	1	2	3	3	2	2	1	4	3	2	25	2	69
	O_S24_contig_2917_consensus.p1	: E3 ubiquitin- ligase Bre1 isoform X3	8.1e-251	Ooceraea biroi	92.51%	GO:0005634;GO:0004842;GO:0010390;GO:0046872		1359	9431	15.7353	2766	57.3677	0.274288					9.31e-101	0	8.84e-162	1.9e-140	OG0000822	3	3	3	4	6	1	2	3	3	2	2	1	4	3	2	25	2	69
	O_S24_contig_1773_consensus.p1	ubiquitin- ligase Bre1	1.8e-155	Acromyrmex echinatior	100%	GO:0005634;GO:0004842;GO:0010390;GO:0046872		738	4866	14.9504	1873	71.5346	0.208995					3.6e-162	5.24e-162	4.35e-163	5.72e-163	OG0000822	3	3	3	4	6	1	2	3	3	2	2	1	4	3	2	25	2	69
	O_S24_contig_12511_consensus.p1	: rho guanine nucleotide exchange factor 10 isoform X2	1.7e-88	Microplitis demolitor	90.66%	GO:0043087;GO:0005089		549	40	0.165205	0	0	#DIV/0!					3.04e-58	3.01e-58	1.08e-50	1.03e-68	OG0000823	4	9	4	2	1	1	8	1	1	1	1	2	3	2	2	26	1	69
	O_S24_contig_7846_consensus.p1					GO:0043087;GO:0005089		4152	4374	2.38868	8187	55.5779	0.0429789					0	0	0	0	OG0000823	4	9	4	2	1	1	8	1	1	1	1	2	3	2	2	26	1	69
	O_S24_contig_1973_consensus.p1	doublesex isoform X2	4.2e-109	Microplitis demolitor	85%	GO:0005634;GO:0005667;GO:0003700;GO:0046872;GO:0006355;GO:0043565;GO:0045449		726	1991	6.21829	1896	73.61	0.0844762					3.87e-62	4.77e-61	6.45e-60	9.15e-37	OG0000824	3	4	5	3	7	1	6	3	4	1	1	1	2	1	1	24	2	69
	O_S24_contig_6203_consensus.p1	calmodulin-binding transcription activator 2 isoform X1	0	Eufriesea mexicana	92.21%	GO:0003677		2232	1872	1.90173	2112	26.6707	0.0713039						0		0	OG0000825	1	9	5	2	6	1	7	3	1	1	1	1	0	2	0	27	2	69
	O_S24_contig_7633_consensus.p1	-binding transcription activator 2 isoform X5	3.6e-148	Belonocnema treatae	85.49%	GO:0005515		969	956	2.23702	1096	31.8802	0.0701696						1.37e-103		4.35e-59	OG0000825	1	9	5	2	6	1	7	3	1	1	1	1	0	2	0	27	2	69
	O_S24_contig_14388_consensus.p1					GO:0016829		537	47	0.198454	338	17.741	0.0111862					4.17e-83	1.59e-84		1.11e-78	OG0000826	2	1	6	2	17	2	0	2	1	2	1	1	4	1	0	26	1	69
	O_S24_contig_10347_consensus.p1	sidekick isoform X3	0	Diachasma alloeum	90.67%	GO:0005515		2832	511	0.409133	949	9.44513	0.0433168					3.61e-89	0	2.49e-56	0	OG0000827	2	6	1	1	9	5	9	2	1	1	1	0	7	3	1	19	1	69
	O_S24_contig_11257_consensus.p1	sidekick isoform X1	1.9e-206	Microplitis demolitor	95.35%	GO:0005515		1032	205	0.450413	465	12.7001	0.0354652						0		0	OG0000827	2	6	1	1	9	5	9	2	1	1	1	0	7	3	1	19	1	69
	O_S24_contig_6065_consensus.p1	sidekick isoform X2	0	Microplitis demolitor	94.52%	GO:0005515		2577	552	0.485692	1653	18.0798	0.0268638					1.62e-42	0	4.22e-16	0	OG0000827	2	6	1	1	9	5	9	2	1	1	1	0	7	3	1	19	1	69
	O_S24_contig_3231_consensus.p1	: RNA-binding Nova-1 isoform X1	2.1e-278	Microplitis demolitor	97.34%	GO:0003723		1245	18136	33.03	6359	143.964	0.229432					0	0	0	0	OG0000828	3	5	2	5	1	1	18	2	2	1	1	1	1	1	2	22	1	69
	O_S24_contig_759_consensus.p1	nuclear ribonucleo 27c	1.3e-219	Lasius niger	99.01%	GO:0003729		906	20006	50.069	2830	88.0427	0.56869					6.49e-148	2.18e-128	8.38e-153	1.13e-152	OG0000829	6	4	2	9	3	1	8	2	2	2	1	1	15	1	1	10	1	69
	O_S24_contig_1824_consensus.p1	activator Pur-beta isoform X4	2.4e-90	Diachasma alloeum	92.45%	GO:0000977;GO:0032422		474	5437	26.0086	2093	124.459	0.208974					2.84e-70	6.45e-68	2.11e-76	5.9e-74	OG0000830	3	8	5	2	5	1	7	2	2	1	1	1	2	2	3	23	1	69
	O_S24_contig_3215_consensus.p1	activator Pur-beta isoform X3	1.9e-91	Microplitis demolitor	98.6%	GO:0000977;GO:0032422		429	7395	39.0857	2076	136.397	0.286558					2.64e-74	1.67e-72	3.26e-75	2.59e-73	OG0000830	3	8	5	2	5	1	7	2	2	1	1	1	2	2	3	23	1	69
	O_S24_contig_5984_consensus.p1							735	366	1.12909	8623	330.678	0.00341448					5.14e-138	7.25e-153	2.86e-53	2.21e-75	OG0000831	7	3	4	2	3	1	0	3	2	1	1	1	5	1	1	33	1	69
	O_S24_contig_9369_consensus.p1					GO:0005549		405	101	0.565461	0	0	#DIV/0!					9.76e-36	3.79e-40	6.54e-32	7.57e-39	OG0000832	1	1	2	2	8	1	8	3	1	1	2	0	1	2	1	34	1	69
	O_S24_contig_11280_consensus.p1	: general odorant-binding 56d-like	2.4e-92	Meteorus pulchricornis	100%	GO:0005549		402	293	1.65264	52766	3699.67	0.000446699					1.09e-30	1.05e-40	1.21e-31	4.94e-38	OG0000832	1	1	2	2	8	1	8	3	1	1	2	0	1	2	1	34	1	69
	O_S24_contig_374_consensus.p1	transport Sec16A	3.5e-301	Microplitis demolitor	83.2%	GO:0048208		1911	12242	14.5254	3741	55.1775	0.263249					0	0	0	2.42e-122	OG0000833	1	9	1	7	12	1	0	2	3	1	0	1	2	1	1	26	1	69
	O_S24_contig_2963_consensus.p1	(2) giant larvae homolog 1 isoform X6	3e-284	Microplitis demolitor	96.96%	GO:0005515		1284	2037	3.59718	1508	33.1033	0.108665					8.3e-44	0	3.54e-75	0	OG0000834	6	8	5	3	6	1	11	2	2	1	1	1	2	2	4	13	1	69
	O_S24_contig_5417_consensus.p1	(2) giant larvae homolog 1 isoform X6	4.6e-304	Microplitis demolitor	91.3%			1581	3266	4.68404	2600	46.3528	0.101052					0	0	0	0	OG0000834	6	8	5	3	6	1	11	2	2	1	1	1	2	2	4	13	1	69
	O_S24_contig_2990_consensus.p1	acetyltransferase KAT6B isoform X1	1e-88	Microplitis demolitor	64.75%			1302	1367	2.38064	1202	26.0213	0.0914883						8.98e-58		3.88e-63	OG0000835	2	4	2	2	7	2	0	1	1	2	1	2	6	4	4	26	3	69
	O_S24_contig_8627_consensus.p1	: histone acetyltransferase KAT6B isoform X2	8.1e-190	Diachasma alloeum	84.56%	GO:0003677;GO:0004402;GO:0042967;GO:0046872;GO:0006355;GO:0016573;GO:0042025;GO:0000786;GO:0006334;GO:0000123	EC:2.3.1.48	1173	1950	3.76941	1520	36.5242	0.103203						4.99e-179		1.03e-154	OG0000835	2	4	2	2	7	2	0	1	1	2	1	2	6	4	4	26	3	69
	O_S24_contig_7561_consensus.p1	acetyltransferase KAT6B isoform X2	1.7e-291	Microplitis demolitor	72.67%	GO:0004402;GO:0042967;GO:0006355;GO:0016573;GO:0000123	EC:2.3.1.48	2577	4646	4.08791	3835	41.9455	0.0974575					3.28e-117	0	3.42e-57	0	OG0000835	2	4	2	2	7	2	0	1	1	2	1	2	6	4	4	26	3	69
	O_S24_contig_4828_consensus.p1	: histone acetyltransferase KAT6B isoform X2	1.3e-304	Microplitis demolitor	81.02%			2097	4206	4.54786	5282	70.9962	0.0640579					1.4e-164	0	1.42e-109	0	OG0000835	2	4	2	2	7	2	0	1	1	2	1	2	6	4	4	26	3	69
	O_S24_contig_6371_consensus.p1	XP_011313884.1PREDICTED: uncharacterized protein LOC105273258	7.2e-64	Fopius arisanus	77.91%			495	894	4.09514	305	17.3672	0.235798					1.97e-62	1.97e-45	3.94e-65	4.81e-57	OG0000836	1	1	2	1	4	1	0	2	1	1	1	1	2	2	1	47	1	69
	O_S24_contig_4790_consensus.p1	XP_014298171.1PREDICTED: uncharacterized protein LOC103573947	1.8e-97	Microplitis demolitor	60.79%			1416	2501	4.00486	1180	23.4884	0.170504					2.88e-29	1.46e-55	4.2e-58	1.21e-76	OG0000836	1	1	2	1	4	1	0	2	1	1	1	1	2	2	1	47	1	69
	O_S24_contig_3742_consensus.p1	bric-a-brac 1	6.2e-148	Microplitis demolitor	86.02%	GO:0003677		993	2798	6.38903	917	26.0289	0.24546					1.17e-79	4.62e-129	2.75e-120	4.42e-110	OG0000837	1	1	1	2	3	1	0	1	1	1	1	1	2	1	1	50	1	69
	O_S24_contig_1496_consensus.p3	deaminated glutathione amidase isoform X1	5.1e-27	Diachasma alloeum	92.73%	GO:0006807		183	1351	16.7394	1013	156.025	0.107287					3.32e-29	2.98e-30		8.42e-27	OG0000838	3	2	13	1	2	1	1	1	1	1	1	1	5	1	2	32	1	69
	O_S24_contig_11494_consensus.p1	: Shroom	1.8e-269	Microplitis demolitor	77.32%	GO:0051015;GO:0005912;GO:0090251;GO:0030950;GO:0042249		1956	284	0.32922	183	2.63704	0.124844					1.59e-22	3.1e-155		6.85e-137	OG0000839	3	3	1	1	3	2	4	2	2	2	1	2	3	4	2	32	2	69
	O_S24_contig_14263_consensus.p1	arginine repetitive matrix 2 isoform X3	8e-95	Cephus cinctus	93.22%	GO:0051015;GO:0005912;GO:0090251;GO:0030950;GO:0042249		534	73	0.309969	73	3.85316	0.0804455					1.31e-23	4.41e-61		3.24e-59	OG0000839	3	3	1	1	3	2	4	2	2	2	1	2	3	4	2	32	2	69
	O_S24_contig_12187_consensus.p1	Shroom isoform X5	1.7e-109	Frieseomelitta varia	70.1%			1125	154	0.310388	162	4.0588	0.0764729						6.26e-78		4.25e-40	OG0000839	3	3	1	1	3	2	4	2	2	2	1	2	3	4	2	32	2	69
	O_S24_contig_2744_consensus.p1	Shroom isoform X2	5.2e-306	Microplitis demolitor	77.51%	GO:0051015;GO:0005912;GO:0090251;GO:0030950;GO:0042249		2436	2847	2.65001	3216	37.2112	0.0712153					1.26e-78	0	2.71e-110	0	OG0000839	3	3	1	1	3	2	4	2	2	2	1	2	3	4	2	32	2	69
	O_S24_contig_13161_consensus.p1	phospholipid scramblase 1 isoform X1	1.1e-54	Habropoda laboriosa	59.07%	GO:0017121;GO:0017128		747	114	0.346036	33	1.24517	0.277903					1.57e-57	4.72e-43		1.96e-49	OG0000841	0	9	0	0	2	0	5	2	1	1	0	1	11	2	0	34	1	69
	O_S24_contig_14781_consensus.p1	phospholipid scramblase 2 isoform X1	1.2e-21	Urocitellus parryii	57.43%	GO:0017121;GO:0110165;GO:0005488;GO:0005622;GO:0017128		429	35	0.18499	136	8.93545	0.0207029					4.59e-20			4.4e-19	OG0000841	0	9	0	0	2	0	5	2	1	1	0	1	11	2	0	34	1	69
	O_S24_contig_12654_consensus.p1	transposable element-derived 4-like	4.3e-44	Dinoponera quadriceps	57.71%			471	39	0.18775	16	0.957489	0.196086						8.21e-19	1.01e-12		OG0000842	0	0	11	5	0	4	1	8	14	0	10	0	0	1	2	13	0	69
	O_S24_contig_2047_consensus.p2	---NA---						186	928	11.3128	0	0	#DIV/0!								6.93e-16	OG0000843	0	0	0	0	0	0	0	0	0	0	0	0	0	68	0	0	1	69
	O_S24_contig_860_consensus.p1	---NA---						210	34715	374.83	0	0	#DIV/0!									OG0000843	0	0	0	0	0	0	0	0	0	0	0	0	0	68	0	0	1	69
	O_S24_contig_1636_consensus.p1	---NA---						696	72356	235.723	7	0.283481	831.53									OG0000843	0	0	0	0	0	0	0	0	0	0	0	0	0	68	0	0	1	69
	O_S24_contig_618_consensus.p1	---NA---				GO:0006508;GO:0004222	EC:3.4.24	714	26621	84.5401	9	0.355287	237.949								1.6e-15	OG0000843	0	0	0	0	0	0	0	0	0	0	0	0	0	68	0	0	1	69
	O_S24_contig_8728_consensus.p1	BAL70303.1hypothetical protein	3.9e-13	Meteorus pulchricornis	55.17%	GO:0006508;GO:0004222	EC:3.4.24	813	183	0.510384	13	0.4507	1.13242								4.2e-57	OG0000843	0	0	0	0	0	0	0	0	0	0	0	0	0	68	0	0	1	69
	O_S24_contig_10199_consensus.p1	---NA---						342	50	0.331498	6	0.494493	0.670379									OG0000843	0	0	0	0	0	0	0	0	0	0	0	0	0	68	0	0	1	69
	O_S24_contig_10199_consensus.p2	---NA---						222	37	0.377907	4	0.507858	0.744121								1.03e-24	OG0000843	0	0	0	0	0	0	0	0	0	0	0	0	0	68	0	0	1	69
	O_S24_contig_1607_consensus.p1	---NA---						657	39621	136.74	12	0.514815	265.611								2.05e-33	OG0000843	0	0	0	0	0	0	0	0	0	0	0	0	0	68	0	0	1	69
	O_S24_contig_938_consensus.p1	---NA---						327	9950	68.9941	6	0.517176	133.405									OG0000843	0	0	0	0	0	0	0	0	0	0	0	0	0	68	0	0	1	69
	O_S24_contig_8151_consensus.p1	---NA---				GO:0006508;GO:0004222	EC:3.4.24	1374	6335	10.4543	27	0.553875	18.8749								1.65e-19	OG0000843	0	0	0	0	0	0	0	0	0	0	0	0	0	68	0	0	1	69
	O_S24_contig_9201_consensus.p1	---NA---						186	663	8.08234	5	0.757691	10.6671									OG0000843	0	0	0	0	0	0	0	0	0	0	0	0	0	68	0	0	1	69
	O_S24_contig_4959_consensus.p1							786	8236	23.7591	22	0.788924	30.1159								5.72e-15	OG0000843	0	0	0	0	0	0	0	0	0	0	0	0	0	68	0	0	1	69
	O_S24_contig_7168_consensus.p1	---NA---				GO:0008237		609	220	0.819109	21	0.971934	0.842762									OG0000843	0	0	0	0	0	0	0	0	0	0	0	0	0	68	0	0	1	69
	O_S24_contig_1028_consensus.p1	metallo ase disintegrin-like	4.4e-21	Meteorus pulchricornis	56.03%	GO:0006508;GO:0004222	EC:3.4.24	1056	83263	178.782	38	1.01427	176.267								1.78e-20	OG0000843	0	0	0	0	0	0	0	0	0	0	0	0	0	68	0	0	1	69
	O_S24_contig_249_consensus.p1	---NA---						795	45919	130.967	30	1.06363	123.133									OG0000843	0	0	0	0	0	0	0	0	0	0	0	0	0	68	0	0	1	69
	O_S24_contig_54_consensus.p1	: venom metallo ase 3-like	9.2e-11	Trachymyrmex cornetzi	45.07%			960	155523	367.333	37	1.08634	338.138								4.5e-12	OG0000843	0	0	0	0	0	0	0	0	0	0	0	0	0	68	0	0	1	69
	O_S24_contig_669_consensus.p1	---NA---				GO:0008237		1206	212325	399.2	49	1.14521	348.583								1.21e-41	OG0000843	0	0	0	0	0	0	0	0	0	0	0	0	0	68	0	0	1	69
	O_S24_contig_1231_consensus.p1	---NA---						933	78073	189.739	41	1.23862	153.186								2.04e-20	OG0000843	0	0	0	0	0	0	0	0	0	0	0	0	0	68	0	0	1	69
	O_S24_contig_1630_consensus.p1	---NA---						723	26017	81.5935	33	1.2865	63.4227									OG0000843	0	0	0	0	0	0	0	0	0	0	0	0	0	68	0	0	1	69
	O_S24_contig_175_consensus.p1	---NA---				GO:0006508;GO:0004222	EC:3.4.24	861	195634	515.202	40	1.30946	393.447								2.7e-18	OG0000843	0	0	0	0	0	0	0	0	0	0	0	0	0	68	0	0	1	69
	O_S24_contig_289_consensus.p1	BAL70303.1hypothetical protein	7e-13	Meteorus pulchricornis	49.58%			945	130612	313.392	45	1.34219	233.492								3.11e-44	OG0000843	0	0	0	0	0	0	0	0	0	0	0	0	0	68	0	0	1	69
	O_S24_contig_6980_consensus.p1	---NA---						240	2116	19.9913	12	1.4093	14.1852									OG0000843	0	0	0	0	0	0	0	0	0	0	0	0	0	68	0	0	1	69
	O_S24_contig_7167_consensus.p1					GO:0008237		576	400	1.57461	30	1.46803	1.07261								1.01e-20	OG0000843	0	0	0	0	0	0	0	0	0	0	0	0	0	68	0	0	1	69
	O_S24_contig_241_consensus.p1	OXU27510.1hypothetical protein TSAR_002326	2.5e-10	Trichomalopsis sarcophagae	45.45%	GO:0006508;GO:0004222	EC:3.4.24	822	172736	476.483	45	1.54303	308.796								6.62e-18	OG0000843	0	0	0	0	0	0	0	0	0	0	0	0	0	68	0	0	1	69
	O_S24_contig_441_consensus.p1							1158	386627	757.042	66	1.60646	471.248									OG0000843	0	0	0	0	0	0	0	0	0	0	0	0	0	68	0	0	1	69
	O_S24_contig_228_consensus.p1	BAL70303.1hypothetical protein	5.8e-13	Meteorus pulchricornis	49.58%	GO:0008237		981	115030	265.876	58	1.66646	159.546								2.59e-44	OG0000843	0	0	0	0	0	0	0	0	0	0	0	0	0	68	0	0	1	69
	O_S24_contig_894_consensus.p1	---NA---				GO:0008237		699	99454	322.613	43	1.73391	186.061								5.9e-16	OG0000843	0	0	0	0	0	0	0	0	0	0	0	0	0	68	0	0	1	69
	O_S24_contig_407_consensus.p1	disintegrin and metallo ase with thrombospondin motifs 1-like isoform X3	4.4e-20	Meteorus pulchricornis	52.78%	GO:0008237		501	245156	1109.54	31	1.74405	636.184								3.12e-22	OG0000843	0	0	0	0	0	0	0	0	0	0	0	0	0	68	0	0	1	69
	O_S24_contig_1084_consensus.p2	---NA---						153	22678	336.086	10	1.84223	182.434									OG0000843	0	0	0	0	0	0	0	0	0	0	0	0	0	68	0	0	1	69
	O_S24_contig_416_consensus.p1	---NA---						915	192945	478.133	61	1.87907	254.452									OG0000843	0	0	0	0	0	0	0	0	0	0	0	0	0	68	0	0	1	69
	O_S24_contig_5084_consensus.p1	---NA---				GO:0008237		765	10602	31.4241	51	1.87907	16.7232								5.01e-16	OG0000843	0	0	0	0	0	0	0	0	0	0	0	0	0	68	0	0	1	69
	O_S24_contig_79_consensus.p1	BAL70303.1hypothetical protein	2.2e-12	Meteorus pulchricornis	48.74%	GO:0008237		1290	183174	321.966	91	1.98832	161.929								7.14e-45	OG0000843	0	0	0	0	0	0	0	0	0	0	0	0	0	68	0	0	1	69
	O_S24_contig_11033_consensus.p1	---NA---						225	19314	194.637	16	2.00434	97.1077									OG0000843	0	0	0	0	0	0	0	0	0	0	0	0	0	68	0	0	1	69
	O_S24_contig_176_consensus.p1	: snake venom metallo ase alpha-I isoform X2	6.8e-10	Microplitis demolitor	46.58%	GO:0006508;GO:0004222	EC:3.4.24	993	141514	323.137	71	2.01532	160.34								5.57e-21	OG0000843	0	0	0	0	0	0	0	0	0	0	0	0	0	68	0	0	1	69
	O_S24_contig_161_consensus.p1	BAL70303.1hypothetical protein	7.4e-17	Meteorus pulchricornis	53.51%	GO:0008237		1590	313546	447.137	121	2.14498	208.458								1.83e-61	OG0000843	0	0	0	0	0	0	0	0	0	0	0	0	0	68	0	0	1	69
	O_S24_contig_410_consensus.p1	---NA---						984	76043	175.227	76	2.17697	80.491								1.26e-18	OG0000843	0	0	0	0	0	0	0	0	0	0	0	0	0	68	0	0	1	69
	O_S24_contig_1097_consensus.p1					GO:0008237		1161	164409	321.092	91	2.20925	145.34								3.5e-27	OG0000843	0	0	0	0	0	0	0	0	0	0	0	0	0	68	0	0	1	69
	O_S24_contig_2188_consensus.p1	---NA---				GO:0008237		969	42074	98.4525	83	2.41429	40.7791								8.21e-12	OG0000843	0	0	0	0	0	0	0	0	0	0	0	0	0	68	0	0	1	69
	O_S24_contig_647_consensus.p1	BAL70303.1hypothetical protein	2.5e-16	Meteorus pulchricornis	55.46%	GO:0006508;GO:0004222	EC:3.4.24	933	99607	242.072	83	2.50744	96.5414								4.61e-64	OG0000843	0	0	0	0	0	0	0	0	0	0	0	0	0	68	0	0	1	69
	O_S24_contig_2305_consensus.p3	---NA---						153	12746	188.894	14	2.57912	73.2399									OG0000843	0	0	0	0	0	0	0	0	0	0	0	0	0	68	0	0	1	69
	O_S24_contig_799_consensus.p1	---NA---				GO:0008237		906	172249	431.087	83	2.58217	166.948								1.41e-13	OG0000843	0	0	0	0	0	0	0	0	0	0	0	0	0	68	0	0	1	69
	O_S24_contig_1026_consensus.p1	---NA---						903	183611	461.049	85	2.65318	173.773								7.55e-11	OG0000843	0	0	0	0	0	0	0	0	0	0	0	0	0	68	0	0	1	69
	O_S24_contig_2103_consensus.p1	---NA---						765	33621	99.6519	75	2.76334	36.0621									OG0000843	0	0	0	0	0	0	0	0	0	0	0	0	0	68	0	0	1	69
	O_S24_contig_417_consensus.p1	---NA---						549	80733	333.438	55	2.82374	118.084									OG0000843	0	0	0	0	0	0	0	0	0	0	0	0	0	68	0	0	1	69
	O_S24_contig_5616_consensus.p1	metallo ase disintegrin-like	4.1e-10	Belonocnema treatae	48.93%	GO:0006508;GO:0004222	EC:3.4.24	1500	7954	12.0235	160	3.00652	3.99915								6.28e-25	OG0000843	0	0	0	0	0	0	0	0	0	0	0	0	0	68	0	0	1	69
	O_S24_contig_13673_consensus.p1	BAL70303.1hypothetical protein	1.1e-16	Meteorus pulchricornis	55.74%			597	56552	214.788	70	3.3049	64.9908								1.06e-16	OG0000843	0	0	0	0	0	0	0	0	0	0	0	0	0	68	0	0	1	69
	O_S24_contig_1655_consensus.p1	---NA---						675	173900	584.161	81	3.38233	172.709									OG0000843	0	0	0	0	0	0	0	0	0	0	0	0	0	68	0	0	1	69
	O_S24_contig_258_consensus.p1	---NA---						354	116343	745.201	43	3.42373	217.657									OG0000843	0	0	0	0	0	0	0	0	0	0	0	0	0	68	0	0	1	69
	O_S24_contig_375_consensus.p1	BAL70303.1hypothetical protein	1.4e-10	Meteorus pulchricornis	47.11%	GO:0006508;GO:0004222	EC:3.4.24	1779	126466	161.189	250	3.96095	40.6945								1.62e-21	OG0000843	0	0	0	0	0	0	0	0	0	0	0	0	0	68	0	0	1	69
	O_S24_contig_795_consensus.p1	BAL70303.1hypothetical protein	4.1e-19	Meteorus pulchricornis	55.46%			417	66913	363.84	63	4.25833	85.442								1.08e-38	OG0000843	0	0	0	0	0	0	0	0	0	0	0	0	0	68	0	0	1	69
	O_S24_contig_161_consensus.p2	---NA---						429	138814	733.69	68	4.46773	164.22									OG0000843	0	0	0	0	0	0	0	0	0	0	0	0	0	68	0	0	1	69
	O_S24_contig_351_consensus.p1	---NA---				GO:0008237		861	121084	318.875	141	4.61584	69.0827								1.9e-16	OG0000843	0	0	0	0	0	0	0	0	0	0	0	0	0	68	0	0	1	69
	O_S24_contig_3975_consensus.p1	---NA---				GO:0008237		681	23611	78.6147	112	4.6356	16.9589								1.46e-11	OG0000843	0	0	0	0	0	0	0	0	0	0	0	0	0	68	0	0	1	69
	O_S24_contig_110_consensus.p1					GO:0008237		1347	453859	763.994	226	4.72907	161.553								9.15e-39	OG0000843	0	0	0	0	0	0	0	0	0	0	0	0	0	68	0	0	1	69
	O_S24_contig_235_consensus.p1	---NA---						279	95273	774.287	47	4.7482	163.07								7.45e-23	OG0000843	0	0	0	0	0	0	0	0	0	0	0	0	0	68	0	0	1	69
	O_S24_contig_235_consensus.p2	---NA---						237	77809	744.42	40	4.75715	156.485									OG0000843	0	0	0	0	0	0	0	0	0	0	0	0	0	68	0	0	1	69
	O_S24_contig_4619_consensus.p1							249	20311	184.956	43	4.86748	37.9983									OG0000843	0	0	0	0	0	0	0	0	0	0	0	0	0	68	0	0	1	69
	O_S24_contig_2496_consensus.p1	---NA---						249	17965	163.593	44	4.98068	32.8455									OG0000843	0	0	0	0	0	0	0	0	0	0	0	0	0	68	0	0	1	69
	O_S24_contig_27_consensus.p1	---NA---						669	276548	937.305	119	5.01367	186.95									OG0000843	0	0	0	0	0	0	0	0	0	0	0	0	0	68	0	0	1	69
	O_S24_contig_228_consensus.p2							420	136973	739.473	85	5.70433	129.634									OG0000843	0	0	0	0	0	0	0	0	0	0	0	0	0	68	0	0	1	69
	O_S24_contig_668_consensus.p1							1377	410749	676.362	319	6.52968	103.583								1.51e-18	OG0000843	0	0	0	0	0	0	0	0	0	0	0	0	0	68	0	0	1	69
	O_S24_contig_575_consensus.p1	---NA---				GO:0008237		693	291122	952.529	161	6.54828	145.462								8.17e-44	OG0000843	0	0	0	0	0	0	0	0	0	0	0	0	0	68	0	0	1	69
	O_S24_contig_379_consensus.p2	---NA---						387	73283	429.367	96	6.9919	61.4092								9.75e-20	OG0000843	0	0	0	0	0	0	0	0	0	0	0	0	0	68	0	0	1	69
	O_S24_contig_591_consensus.p1	---NA---						492	132844	612.228	171	9.79639	62.4953									OG0000843	0	0	0	0	0	0	0	0	0	0	0	0	0	68	0	0	1	69
	O_S24_contig_550_consensus.p1	: venom metallo ase 3-like	1.2e-09	Fopius arisanus	42.79%	GO:0008237		804	164981	465.28	296	10.377	44.8378								6.39e-15	OG0000843	0	0	0	0	0	0	0	0	0	0	0	0	0	68	0	0	1	69
	O_S24_contig_4619_consensus.p2	---NA---						171	3252	43.1212	74	12.1975	3.53525									OG0000843	0	0	0	0	0	0	0	0	0	0	0	0	0	68	0	0	1	69
	O_S24_contig_2047_consensus.p6	---NA---						150	327250	4946.81	115	21.6093	228.92								2.34e-22	OG0000843	0	0	0	0	0	0	0	0	0	0	0	0	0	68	0	0	1	69
	O_S24_contig_136_consensus.p1	---NA---				GO:0008237		1158	2525546	4945.19	1015	24.7054	200.166								2.7e-127	OG0000843	0	0	0	0	0	0	0	0	0	0	0	0	0	68	0	0	1	69
	O_S24_contig_3232_consensus.p1	-7 isoform X1	0	Microplitis demolitor	98.82%	GO:0051169;GO:0006886;GO:0008536		2799	3904	3.16259	4573	46.0504	0.0686768					1.46e-151	0		0	OG0000844	2	3	4	3	6	1	6	1	1	1	1	1	4	2	1	30	1	68
	O_S24_contig_8451_consensus.p1	exportin-7 isoform X1	7.7e-102	Microplitis demolitor	99.4%	GO:0051169		501	1001	4.53036	1024	57.6099	0.0786386					7.32e-105	8.85e-99	2.49e-82		OG0000844	2	3	4	3	6	1	6	1	1	1	1	1	4	2	1	30	1	68
	O_S24_contig_12327_consensus.p1	odorant-binding 69a	5.9e-97	Meteorus pulchricornis	99.27%	GO:0005549		438	90	0.465913	166222	10696.7	4.35568e-05					5.25e-31	2.42e-21	4.33e-19	9.05e-17	OG0000845	2	0	3	1	1	1	2	3	2	2	4	2	4	1	1	36	3	68
	O_S24_contig_14077_consensus.p1	rho GTPase-activating 26 isoform X1	2.1e-104	Diachasma alloeum	87.74%	GO:0005515;GO:0007165;GO:0005096;GO:0043547		660	104	0.357294	54	2.30614	0.154932					2.72e-84	4.45e-70	2.1e-84	1.33e-73	OG0000846	3	5	2	1	2	1	7	1	1	1	1	2	2	3	1	34	1	68
	O_S24_contig_4799_consensus.p1	rho GTPase-activating 26 isoform X1	0	Diachasma alloeum	94.45%	GO:0007165;GO:0005096;GO:0043547		1842	1645	2.02494	2211	33.8325	0.059852					4.98e-113	0	0	0	OG0000846	3	5	2	1	2	1	7	1	1	1	1	2	2	3	1	34	1	68
	O_S24_contig_8175_consensus.p1	rho GTPase-activating 26 isoform X1	8.6e-103	Fopius arisanus	91.71%	GO:0005515;GO:0007165;GO:0005096;GO:0043547		582	663	2.58302	995	48.1876	0.0536034					8.17e-84	6.47e-82	5.72e-83	4.14e-75	OG0000846	3	5	2	1	2	1	7	1	1	1	1	2	2	3	1	34	1	68
	O_S24_contig_5317_consensus.p1	: proline dehydrogenase mitochondrial isoform X2	1.3e-119	Polistes dominula	78.45%	GO:0006525;GO:0004657;GO:0006561;GO:0006562	EC:1.5.99.8	879	7713	19.8962	1939	62.1762	0.319998					1.6e-119	1.69e-121	2.43e-121	8.24e-121	OG0000847	2	1	1	2	1	2	14	2	1	1	1	2	12	2	6	17	1	68
	O_S24_contig_5334_consensus.p1	dehydrogenase mitochondrial isoform X2	1.6e-168	Trichogramma brassicae	94.87%	GO:0006525;GO:0004657;GO:0055114;GO:0006561;GO:0006562	EC:1.5.99.8	822	8264	22.7958	2304	79.0034	0.288542	YP_009172696.1	28.7	1.5e-10	YP_009172696.1 hypothetical protein APZ24_gp243 [Ostreococcus lucimarinus virus 2]	4.93e-155	1.21e-149	1.94e-154	3.19e-84	OG0000847	2	1	1	2	1	2	14	2	1	1	1	2	12	2	6	17	1	68
	O_S24_contig_7306_consensus.p1	XP_017758003.1PREDICTED: uncharacterized protein LOC108549225	1e-45	Eufriesea mexicana	63.94%			1035	1593	3.48989	850	23.148	0.150764									OG0000848	2	8	3	1	1	2	8	2	2	3	2	2	5	3	3	20	1	68
	O_S24_contig_2799_consensus.p1							1689	3677	4.93629	1543	25.7496	0.191703					4.84e-60	7.28e-100		1.61e-105	OG0000848	2	8	3	1	1	2	8	2	2	3	2	2	5	3	3	20	1	68
	O_S24_contig_2107_consensus.p1	XP_012173753.1LOW QUALITY PROTEIN: uncharacterized protein LOC100647279	0	Bombus terrestris	78.53%	GO:0003682;GO:0000785		2709	17251	14.4392	4943	51.43	0.280754					1.6e-133	0	0	1.21e-138	OG0000848	2	8	3	1	1	2	8	2	2	3	2	2	5	3	3	20	1	68
	O_S24_contig_11696_consensus.p1	-beta-1 isoform X2	1.2e-39	Diachasma alloeum	53.33%			759	132	0.394338	167	6.20168	0.0635856						1.46e-19			OG0000849	1	5	2	4	7	1	3	2	1	1	1	1	3	2	1	32	1	68
	O_S24_contig_3657_consensus.p1	liprin-beta-2 isoform X5	1.1e-291	Polistes canadensis	84.81%	GO:0007528;GO:0005515		1599	7936	11.2536	894	15.7588	0.714111					0	0	0	1.61e-174	OG0000849	1	5	2	4	7	1	3	2	1	1	1	1	3	2	1	32	1	68
	O_S24_contig_2587_consensus.p1	XP_008554460.1PREDICTED: uncharacterized protein LOC103576158 isoform X2	5.8e-285	Microplitis demolitor	91.3%			1488	18277	27.8509	3635	68.8551	0.404485					0	0	1.32e-101	0	OG0000853	7	4	6	7	3	0	2	2	1	1	0	1	5	1	1	26	1	68
	O_S24_contig_985_consensus.p1	: acyl- Delta(11) desaturase-like	5.9e-138	Microplitis demolitor	78.11%	GO:0016717;GO:0016020;GO:0006629;GO:0055114	EC:1.14.19	975	61998	144.182	323	9.33755	15.441	YP_009640097.1	46.9	4.5e-81	YP_009640097.1 hypothetical protein AV955_gp109 [Diadromus pulchellus ascovirus 4a]	1.91e-116	1.82e-111	4.44e-110	3.44e-104	OG0000854	4	0	5	9	11	2	2	2	2	1	2	0	5	1	1	20	1	68
	O_S24_contig_1300_consensus.p1	: serine-rich adhesin for platelets isoform X1	0	Microplitis demolitor	78.05%			3699	18660	11.4384	7127	54.3072	0.210623					5.48e-150	0	0	0	OG0000855	1	3	1	3	1	2	0	1	3	1	1	1	10	1	3	35	1	68
	O_S24_contig_9925_consensus.p1	: breast carcinoma-amplified sequence 3 homolog isoform X2	4.2e-16	Microplitis demolitor	56.76%			651	124	0.431894	4	0.173186	2.49381									OG0000856	2	2	1	3	1	1	5	2	2	1	1	1	9	5	2	28	2	68
	O_S24_contig_11237_consensus.p1	breast carcinoma-amplified sequence 3 homolog isoform X1	3e-94	Diachasma alloeum	84.58%			642	589	2.08026	133	5.83918	0.356259					1.38e-62	2.74e-80	6.65e-33	1.76e-62	OG0000856	2	2	1	3	1	1	5	2	2	1	1	1	9	5	2	28	2	68
	O_S24_contig_9925_consensus.p2	: breast carcinoma-amplified sequence 3 homolog isoform X2	3e-29	Microplitis demolitor	67.68%			579	156	0.610918	169	8.22703	0.0742574						1.65e-13	1.69e-15	5.9e-14	OG0000856	2	2	1	3	1	1	5	2	2	1	1	1	9	5	2	28	2	68
	O_S24_contig_4599_consensus.p1	: breast carcinoma-amplified sequence 3 homolog isoform X2	3.3e-181	Microplitis demolitor	57.7%			2697	9019	7.58253	6267	65.4958	0.115771					7.45e-45	1.61e-105	1.33e-16	1.79e-101	OG0000856	2	2	1	3	1	1	5	2	2	1	1	1	9	5	2	28	2	68
	O_S24_contig_1875_consensus.p1	carcinoma-amplified sequence 3 like	0	Diachasma alloeum	90.58%	GO:0005515		2316	17970	17.5932	6826	83.0735	0.211779					9e-103	0	0	0	OG0000856	2	2	1	3	1	1	5	2	2	1	1	1	9	5	2	28	2	68
	O_S24_contig_1206_consensus.p1					GO:0055085;GO:0022857;GO:0016021		1425	8043	12.7979	5857	115.85	0.11047					7.55e-116	0	2.24e-125	4.5e-164	OG0000857	5	15	6	1	8	1	0	1	1	0	1	1	1	1	0	25	1	68
	O_S24_contig_5005_consensus.p1	: probable serine incorporator isoform X4	1.5e-219	Microplitis demolitor	93.75%	GO:0006658;GO:0016020;GO:0006665		1056	9893	21.2423	7293	194.66	0.109125					1.08e-163	3.6e-179	1.1e-176	8.41e-157	OG0000858	5	3	6	4	6	1	6	2	3	1	1	1	2	1	2	23	1	68
	O_S24_contig_14091_consensus.p1	XP_015116907.1putative uncharacterized protein DDB_G0277255 isoform X4	5.2e-79	Diachasma alloeum	87.43%			549	102	0.421274	26	1.33486	0.315594					2.12e-63	5.33e-67	9.56e-69	5.78e-53	OG0000859	4	9	4	7	3	2	0	2	2	1	1	2	2	3	5	18	3	68
	O_S24_contig_6516_consensus.p1	: probable serine threonine- kinase DDB_G0267686 isoform X6	5.7e-70	Microplitis demolitor	84.52%			501	2473	11.1924	557	31.3366	0.357166						1.55e-77	8.18e-23	1.31e-48	OG0000859	4	9	4	7	3	2	0	2	2	1	1	2	2	3	5	18	3	68
	O_S24_contig_3273_consensus.p1	XP_015116907.1putative uncharacterized protein DDB_G0277255 isoform X4	1.6e-126	Diachasma alloeum	69.76%			1179	6177	11.8796	1536	36.7208	0.32351					3.99e-119	7.35e-72	7.33e-57	1.98e-72	OG0000859	4	9	4	7	3	2	0	2	2	1	1	2	2	3	5	18	3	68
	O_S24_contig_9334_consensus.p1	: delta(14)-sterol reductase	2.2e-97	Microplitis demolitor	73.46%			933	174	0.422867	694	20.9659	0.0201693					1.98e-24	2.5e-27	6.6e-18	1.53e-31	OG0000860	2	8	3	1	1	1	3	2	0	1	1	1	4	2	2	35	1	68
	O_S24_contig_11067_consensus.p1	(14)-sterol reductase	1.9e-156	Diachasma alloeum	77.31%	GO:0016628;GO:0016020;GO:0016126		1131	205	0.410987	1124	28.0116	0.014672	YP_007354065.1	33.4	3e-36	YP_007354065.1 Phospholipid methyltransferase [Acanthamoeba polyphaga moumouvirus]	8.53e-57	2.93e-155	4.17e-111	3.61e-139	OG0000860	2	8	3	1	1	1	3	2	0	1	1	1	4	2	2	35	1	68
	O_S24_contig_2954_consensus.p1	lysosomal acid glucosylceramidase-like isoform X3	2.6e-234	Microplitis demolitor	77.47%	GO:0004348;GO:0005975;GO:0006687	EC:3.2.1.45	1563	357	0.5179	2153	38.8258	0.0133391					9.58e-173	0	8.07e-64	0	OG0000861	2	6	1	4	3	3	3	3	2	4	1	1	8	1	1	24	1	68
	O_S24_contig_1570_consensus.p1	calcium-transporting ATPase sarcoplasmic endoplasmic reticulum type isoform X1	0	Fopius arisanus	98.53%	GO:0005524;GO:0016529;GO:0016021;GO:0070588;GO:0005388	EC:7.2.2.10	3066	112197	82.9747	16297	149.82	0.553828	YP_009325865.1	28.2	1e-81	YP_009325865.1 Calcium-transporting ATPase [Only Syngen Nebraska virus 5]	0	0	0	0	OG0000862	5	7	4	4	6	1	9	1	1	1	1	1	2	1	2	21	1	68
	O_S24_contig_13005_consensus.p1	: 4-nitrophenylphosphatase-like	1.2e-39	Microplitis demolitor	68.97%			546	67	0.278239	35	1.8068	0.153996					9.66e-19	7.36e-35	4.53e-36	1.36e-37	OG0000863	2	1	1	1	0	0	4	2	1	1	1	1	2	2	1	46	2	68
	O_S24_contig_2511_consensus.p1	glycerol-3-phosphate phosphatase-like	1.3e-110	Microplitis demolitor	75.77%			915	9228	22.8677	160	4.92872	4.63969					2.31e-53	4.98e-84	1.16e-79	7.64e-74	OG0000863	2	1	1	1	0	0	4	2	1	1	1	1	2	2	1	46	2	68
	O_S24_contig_2716_consensus.p1					GO:0007165;GO:0000159;GO:0019888		1632	7320	10.1702	5719	98.7722	0.102966					0	0	0	0	OG0000864	2	6	6	3	7	1	12	3	3	1	1	1	2	1	1	17	1	68
	O_S24_contig_2517_consensus.p1	: E3 ubiquitin- ligase HUWE1 isoform X1	0	Microplitis demolitor	94.95%	GO:0008270;GO:0005515		5874	10284	3.96976	3828	18.3685	0.216118					1.42e-94	0	1.7e-54	0	OG0000865	4	2	5	6	1	1	7	5	4	1	1	1	7	4	4	14	1	68
	O_S24_contig_6138_consensus.p1							1149	3249	6.4116	1588	38.9552	0.164589					6.35e-79	4.29e-178	1.3e-126	1.1e-142	OG0000865	4	2	5	6	1	1	7	5	4	1	1	1	7	4	4	14	1	68
	O_S24_contig_4729_consensus.p1							1278	3333	5.91345	2097	46.249	0.127861					1.2e-161	0	1.95e-108	6.55e-155	OG0000865	4	2	5	6	1	1	7	5	4	1	1	1	7	4	4	14	1	68
	O_S24_contig_2795_consensus.p1	: E3 ubiquitin- ligase HUWE1 isoform X4	0	Fopius arisanus	93.87%	GO:0004842;GO:0016567		2103	5485	5.9139	5526	74.0639	0.0798486					0	0	0	0	OG0000865	4	2	5	6	1	1	7	5	4	1	1	1	7	4	4	14	1	68
	O_S24_contig_8022_consensus.p1	spinster isoform X2	1e-122	Fopius arisanus	89.55%	GO:0055085;GO:0022857		660	333	1.14403	458	19.5594	0.0584898					2.13e-113	1.38e-111	2.8e-75	1.4e-115	OG0000866	3	2	5	2	4	1	5	2	1	1	3	1	2	3	3	29	1	68
	O_S24_contig_7368_consensus.p1	: spinster isoform X2	1.1e-53	Microplitis demolitor	77.03%	GO:0055085;GO:0022857		441	926	4.76112	859	54.9022	0.08672					3.29e-37	3.1e-52	7.03e-53	1.45e-50	OG0000866	3	2	5	2	4	1	5	2	1	1	3	1	2	3	3	29	1	68
	O_S24_contig_5727_consensus.p1	spinster isoform X2	1.6e-155	Fopius arisanus	85.57%	GO:0055085;GO:0022857		915	2844	7.04766	3131	96.4488	0.0730715					1.06e-143	6.86e-119	2.15e-117	7.37e-119	OG0000866	3	2	5	2	4	1	5	2	1	1	3	1	2	3	3	29	1	68
	O_S24_contig_12827_consensus.p1	nuclear pore complex Nup98-Nup96 isoform X1	1.1e-43	Microplitis demolitor	66.02%	GO:0006913;GO:0017056;GO:0005643		645	62	0.217956	50	2.18497	0.0997524					1.09e-27	3.47e-37	2.64e-27	3.94e-27	OG0000868	3	2	1	2	5	1	3	1	3	2	1	1	2	3	4	33	1	68
[truncated: 15,171 more rows]
