# Supplementary material for: Proteo-Trancriptomic Analyses Reveal a Large Expansion of Metalloprotease-Like Proteins in Atypical Venom Vesicles of the Wasp Meteorus pulchricornis (Braconidae)
Source: Toxins (Basel). 2021 Jul 19;13(7):502. doi: 10.3390/toxins13070502 (PMC8310156; doi:10.3390/toxins13070502)
Supplement: Supplementary file 1 [file toxins-13-00502-s001.zip › Table S3.xlsx]

## Sheet: Feuil1
Table S3: Metalloproteases; lines highlight in grey, metalloprotease based only on OG indication
Remarks	Contig	VT Mascot score (rank)	VLPs Mascot score (rank)	Contig sequence	Traduction (CDS Phase based on MS-MS peptides best score)	Putative Proteins (in green the putative Nter Met and in red the first and last valid MS-MS peptides; in brown putative Zn-binding/active site; in bold degenerated site; underlined, putative site remnants; in purple putative M-turn; in blue putative furin cleavage site)	peptide signal (SignalP-5.0 or phobuis)	Zn-Metallopeptidases domain (NCBI or HMMER Scan)	NCBI Blastp
MPVLPs
Homology with hypothetical protein [Meteorus pulchricornis] BAL70303.1	>O_S24_contig_110 OG0000843	3149 (41)	6535 (9)	>O_S24_contig_110 TGGGGAGCAACTCACAAAAAATCTAATGTGATGAAGAACATTGGAAAAACTATAATATAC CACGATATTGCAAAGAAATCTGCAGTTATATATTCTGAAAATACTGATCAGCTTAATGGT GTTATTGGGCAGAGTTACATGATCGAGCTTCTCCCTATGGATAAATTATCACAACCTCTT ATTGTAAATGAACGGTATGTCCACAGATTACCAAATTATCGTATTCACGAAAACCAAAGA CTCAATCCTGCTGAAATATCGCGAAATCCTAAAATGAATGATAGAAAAAAAGTTGCTTTA GAAGAAGCAAGTTCGAGCAACGTTGACAGCCACGAGAACTCAGAGCGTTTCTATATTGAA ACTCTTCTTTTCATC…	WGATHKKSNVMKNIGKTIIYHDIAKKSAVIYSENTDQLNGVIGQSYMIEL LPMDKLSQPLIVNERYVHRLPNYRIHENQRLNPAEISRNPKMNDRKKVAL EEASSSNVDSHENSERFYIETLLFITYDIFEFWEANLNILVFEYLIAMSA VDMVFAMLPTNNFELYINVAGIIIEEEDGVFSKILHYPPLRYDNRQELHN DGSLFDLFRQYPDHFDFPFVKDSFDLMLIATTRDLVYENHVYQAWSSGIK NIFQHRQKNQNYSPVPSIMVRWIHTFSQYPTVINHMGEIFGLDETRRCDE ESEIAYGDKCYSIMQNLADYCTHCITWSEKSIGQLEKFFSKSRNRCFYLN KPRSLYPAGTPVISISPCRQCTCFGYVSYAKETPNECPFYIS…	> O_S24_contig_110 SEQUENCE 438 AA; 50713 MW MKNIGKTIIY HDIAKKSAVI YSENTDQLNG VIGQSYMIEL LPMDKLSQPL IVNERYVHRL PNYRIHENQR LNPAEISRNP KMNDRKKVAL EEASSSNVDS HENSERFYIE TLLFITYDIF EFWEANLNIL VFEYLIAMSA VDMVFAMLPT NNFELYINVA GIIIEEEDGV FSKILHYPPL RYDNRQELHN DGSLFDLFRQ YPDHFDFPFV KDSFDLMLIA TTRDLVYENH VYQAWSSGIK NIFQHRQKNQ NYSPVPSIMV RWIHTFSQYP TVINHMGEIF GLDETRRCDE ESEIAYGDKC YSIMQNLADY CTHCITWSEK SI…	No	Metalloproteases ("zincins"), catalytic domain 9.2e-09 Reprolysin-like 104-337 5.4e-12	1 uncharacterized protein LOC118064855 [Chelonus insularis] 4e-13 XP_034935640.1 2 hypothetical protein [Meteorus pulchricornis] 1e-11 BAL70303.1 3 uncharacterized protein LOC118063736 [Chelonus insularis] 2e-08 XP_034933769.1
	>O_S24_contig_16 (>O_S24_contig_61 )	12463 (9)	5007 (12)	>O_S24_contig_16 TATTGTTCATAAAATTTTTCATCATGAAGTCGAATTATTTTACATCACTGTTATTAATAA TATTGACGTTTTCTAATCAGAATTTTGTGAAATCTCAATCTCCACCTGAATCATTCGAAC TTCAGATACAAATTGACAATGGCGAAATTATGAGTATTAATTTACAACGCGTGGAAACAT TTCTGGTATTCCCTAATTTGCCTGTGAAAATTATAATAGACGAATCAGGCACGAAACTTC GTGACATAGGCGAAAAGACAATGAAGAAAATTGGTGATGTCACAATGTACCATGACTACT GCACCAAGTCTGCGTTTGTATACTTCCATAAAACACAAAAATTACATGGTGTTATTGGAA GCCAATACAGTATCAC…	LFIKFFIMKSNYFTSLLLIILTFSNQNFVKSQSPPESFELQIQIDNGEIM SINLQRVETFLVFPNLPVKIIIDESGTKLRDIGEKTMKKIGDVTMYHDYC TKSAFVYFHKTQKLHGVIGSQYSITDLPMNRANRLLRIKSKYLHVFHPDE YVKKTRYGRSIEFNSTGIRSPRELEDENQPVFYPELLVVVSHNMHGALGS DHVKTVSHVLTVYNAVDMLFRLVQSVTIRINIATILIETMQNSLAKIGRP TPSRHSRPPSGFIGPSVYRRLSTYFQAQTEEFPRDAYDFIAYNTRTPLRN LDEEDVYVFTLPAPRDFLFPSSDDNHRISLSVRDFDTYESYINIAHGLAH IFTAKHDNHDSRNGDNVNCEVDRIMGESLCLKSKTTRKYCLE…	>O_S24_contig_16 SEQUENCE 411 AA; 47512 MW MKSNYFTSLL LIILTFSNQN FVKSQSPPES FELQIQIDNG EIMSINLQRV ETFLVFPNLP VKIIIDESGT KLRDIGEKTM KKIGDVTMYH DYCTKSAFVY FHKTQKLHGV IGSQYSITDL PMNRANRLLR IKSKYLHVFH PDEYVKKTRY GRSIEFNSTG IRSPRELEDE NQPVFYPELL VVVSHNMHGA LGSDHVKTVS HVLTVYNAVD MLFRLVQSVT IRINIATILI ETMQNSLAKI GRPTPSRHSR PPSGFIGPSV YRRLSTYFQA QTEEFPRDAY DFIAYNTRTP LRNLDEEDVY VFTLPAPRDF LFPSSDDNHR ISLS…	Cleavage site between pos. 1-24: VKS-QS (idem by Phobius)	superfamily Metalloproteases ("zincins"), catalytic domain 4e-09 Reprolysin-like 175-399 8.5e-12	1 uncharacterized protein LOC118072154 [Chelonus insularis] 5e-16 XP_034947698.1 2 hypothetical protein DMN91_000838 [Ooceraea biroi] 6e-15 RLU27039.1 3 A disintegrin and metalloproteinase with thrombospondin motifs 1 [Ooceraea biroi] 7e-15 XP_026831024.1
Homology with hypothetical protein [Meteorus pulchricornis] BAL70303.1	O_S24_contig_263	4678 (33)	3397 (15)	>O_S24_contig_263 GGTTGGATTACCATCTCTGGAAGTCTCCATTCGAGTTCAATGAAGACGGTAGACACCTGG AAGTTATAGGAGAACCCTATCTAAAAAAATATCCAACAATACCACCACACAATCAGCCTT TCTCCGGCACATTTCTGAACCCGGTTCAGACAACTTCTGACAATCCGGATGGAAGTTTGA AGCGACCATTAGAACCTGAACTGGAACCAAGTGGAAAACGTCCGCGTATAGAACGAAGCA TCGGTGATGAAATTTATGCACAAATGGCGAACCTGAACGCAACTGAGGAGCATAACATCA AGAAACGCAGCTCTAATCAGCGCATGAATCATTTTTATCTAGAAATTTTGATATTTGCTA GTCGTGACTTTGCTG…	LDYHLWKSPFEFNEDGRHLEVIGEPYLKKYPTIPPHNQPFSGTFLNPVQT TSDNPDGSLKRPLEPELEPSGKRPRIERSIGDEIYAQMANLNATEEHNIK KRSSNQRMNHFYLEILIFASRDFAELYESAFGPENYIEMLIINQMIYFNA IDRVLQPLHGLHDKLNINIAKVVIEDGSEPFDFTGSDNKIELSESFARLR AYLSNNRGIYPVDSFDHVFLFTSRTIMDGHLRMPTSTQYAEDLYEDRKNG YPYNAVPITVMSHTSNYALAVHEIARTLGIGVDPPDVGLKAIGQCSSLMQ AGSSKCNRCLTWTGAQRMQYSTFIKQNRNRCILMNEPRSLRPPGPSKFVP AIKQCDCFGYDYSVKGGKPGYIIPARRCDQPLHCGKVVDGVL…	>O_S24_contig_263 SEQUENCE 426 AA; 48067 MW LDYHLWKSPF EFNEDGRHLE VIGEPYLKKY PTIPPHNQPF SGTFLNPVQT TSDNPDGSLK RPLEPELEPS GKRPRIERSI GDEIYAQMAN LNATEEHNIK KRSSNQRMNH FYLEILIFAS RDFAELYESA FGPENYIEML IINQMIYFNA IDRVLQPLHG LHDKLNINIA KVVIEDGSEP FDFTGSDNKI ELSESFARLR AYLSNNRGIY PVDSFDHVFL FTSRTIMDGH LRMPTSTQYA EDLYEDRKNG YPYNAVPITV MSHTSNYALA VHEIARTLGI GVDPPDVGLK AIGQCSSLMQ AGSSKCNRCL TWTGAQRMQY STF…		Metalloproteases ("zincins"), catalytic domain 1.3e-08 Reprolysin-like 23-246 1.7e-08	1 hypothetical protein [Meteorus pulchricornis] 2e-11 BAL70303.1 2 disintegrin and metalloproteinase domain-containing protein 33 isoform X5 [Macaca nemestrina] 4e-06 XP_024648549.1 3 disintegrin and metalloproteinase domain-containing protein 33 isoform X3 [Macaca nemestrina] 6e-05 XP_024648547.1
Homology with hypothetical protein [Meteorus pulchricornis] BAL70303.1	>O_S24_contig_109	1630 (65)	2190 (16)	>O_S24_contig_109 AACAGCAGAATGTCCTGGTATTATATTGGCTGATTGGTAAATCACCTTTGAATGAATTCA CCCAATCCCAAACTCGCACGTCTCATGTCATTTTTCCGTCACCCAAACTGTATTAACCAA TGTGATTGCAGTACAGTTGTACATAAATAATTTTATGAAAAATTTGCAACGTGGTATCAT ACAGTATCAATATTTTTTATGGTTCGAAGACATTGTACTATCTCTCACTTCGGGCAGTAG GTAATGATAACGGAAACATCATGAACACAAAGTTGAATTAAACTTGAGAAATAAGTTTCA TATTATATTTATTCTATAATTCTTGACGTCAAGTCCAAGGTGGGTATAACAGTCATTCGA AAACAGGCCTTACTG…	QYLYFHHNEYPRDSFDHIFIFTSKEIMDNSIRVNDLTKVDEDLYEARRKG DIYNAVPKTLMGFEEDYISTVHAIARTFKFEVDTWDEGYGKTRQCGHIMQ EGSSKCDKCLKWHLTSKLNLEYFLRKDRNHCFLINSPRSVRPPGVTGSMA PHSQCRCFGYDSYLKSPGGRAKEKVSSSACSDPLQCIRVIEGTGHIENTI RPLDGTRCCSNPVKVCWNGECKVPTP	>O_S24_contig_109 SEQUENCE 226 AA; 25918 MW QYLYFHHNEY PRDSFDHIFI FTSKEIMDNS IRVNDLTKVD EDLYEARRKG DIYNAVPKTL MGFEEDYIST VHAIARTFKF EVDTWDEGYG KTRQCGHIMQ EGSSKCDKCL KWHLTSKLNL EYFLRKDRNH CFLINSPRSV RPPGVTGSMA PHSQCRCFGY DSYLKSPGGR AKEKVSSSAC SDPLQCIRVI EGTGHIENTI RPLDGTRCCS NPVKVCWNGE CKVPTP		ADAM cysteine-rich domain 117-196 8.5e-07 (low score in pfam search)	hypothetical protein [Meteorus pulchricornis] 1e-07 BAL70303.1
Homology with hypothetical protein [Meteorus pulchricornis] BAL70303.1	>O_S24_contig_668	2198 (57)	1812 (20)	>O_S24_contig_668 TTATGACACCCTATGGTCTCAAACATTTTTCAAATGTATTTTTGTTTTTTCGGGTTTTTC TCTTTCTTTTTTATTATTTCTGGGGGAATTTTAAATAATAATTTTGCGAAAAGGTGAATT GAAATAGGATGATGAGAAAAATACCGACATTTTTATTATTGATTGTTTATTTTTTAGAAT ATTATTTATTGGTTATAATATTCATTTTGTAGATTGAATTTGCTGTACTCAAAGATGTCG ACAATGTCCTTGCCAGCAGACTTTGTTAGTATCACATGGTGTACCGTCAATTGGTAATGG GGATTTTTTCGGGCTTGAATCATGGCTTTGATGACGTCCCCTTATAGGTTTGTGTTTGCA CATCAATCGTTCATG…	IRIKFVILLLMKLTIPNIIHAEDTLRFVLVEENGARIVLNWEKTEQLLIN KHTPLWLAVHGTDGKPNLEYRPNFISNAINDFVMYRDVTKSSAVVYFPRF RSLRGNIGLKYKIEGLPLTELQHEHNAVGSRYVKKYENVPLLHEYQSIEQ HFDNNQVTVLYPEVLIIITNDLFASLKEINPYHGLLLVAIQQILYFNSIS MMFDKLSTEQVKVHINIAGIIVENAPGVIPLSLSPEDISDEINTEEALLF AIPKFLRESQFSDDSFDFFFVSTEYPLGRTVAQNGYSTPRFPMYEMRATK RTPDIPRYLGSIVEYKDGYASCISAAHRIAWLMNINAQSLPKHIEWTEKN GEELGEYARGNRNRCFLLNFPRSLRPFGLPYQTISPSNQCIC…	>O_S24_contig_668 SEQUENCE 448 AA; 51369 MW MKLTIPNIIH AEDTLRFVLV EENGARIVLN WEKTEQLLIN KHTPLWLAVH GTDGKPNLEY RPNFISNAIN DFVMYRDVTK SSAVVYFPRF RSLRGNIGLK YKIEGLPLTE LQHEHNAVGS RYVKKYENVP LLHEYQSIEQ HFDNNQVTVL YPEVLIIITN DLFASLKEIN PYHGLLLVAI QQILYFNSIS MMFDKLSTEQ VKVHINIAGI IVENAPGVIP LSLSPEDISD EINTEEALLF AIPKFLRESQ FSDDSFDFFF VSTEYPLGRT VAQNGYSTPR FPMYEMRATK RTPDIPRYLG SIVEYKDGYA SCISAAHRIA WLM…	no	ADAM Cysteine-Rich Domain; 403-448 5.4e-03	1 hypothetical protein [Meteorus pulchricornis] 5e-11 BAL70303.1 2 uncharacterized protein LOC118072154 [Chelonus insularis] 3e-08 XP_034947698.1 3 PREDICTED: uncharacterized protein LOC103570572 [Microplitis demolitor] 7e-08 XP_014295551.1 (Zinc-dependent metalloprotease)	hypothetical protein [Meteorus pulchricornis] BAL70303.1 Query 344 IEWTEKNGEELGEYARGNRNRCFLLNFPRSLRPFGLPYQTISPSNQCICYGYDPVMTVFH 403 ++W+ + E EY + RC LLN+PRSL P + S + QC CYG+ P M Sbjct 12 LKWSPQAYAEFEEYFSKQQARCNLLNYPRSL-DVPKPKKVHSAAAQCECYGFQPAMKQDE 70 Query 404 SVGHSGCHERLMCKHKPIRGRHQSHDSSPKKSPLPIDGTPCDTNKVCWQGHC 455 S+ C ++CK IR S D ++ LP+DGTPC KVCW+ C Sbjct 71 SIPEDECGLPIICK---IR---NSEDFV--QATLP…
OG0001872 Nter Homology with hypothetical protein [Meteorus pulchricornis] BAL70303.1	O_S24_contig_339	2811 (46)	1726 (21)	>O_S24_contig_339 AAGTATCTTTTTATCGCCATACGCACAATGTGTTTGCTTCGGATATAATTCTTATGTTAG AAAACCTTCTGGACCAGTGCGAGAATATGTATTAACCGATGAATGTGATAAACCATTGCA GTGCGAAGAAAGTACTGGTCTTGCTTTCTATAAATTTCCTTTGAATCCATTCGATGGTAC ACGTTGTCAAAATCTCAATGGCAAAAAGGTATGTTGGAATCGGAAATGTGTATTTTATAT CGGGGAAGACTGGCAACAGAATGTAGGCGGATTAACTGTTCCAAGGAATCAACGTGAACA ATTGAATTATTTAGACACTTCACCACCATTTACATCCACCGGCATTGCGGTGGATCTGAA GATTAATATAAAAGT…	SIFLSPYAQCVCFGYNSYVRKPSGPVREYVLTDECDKPLQCEESTGLAFY KFPLNPFDGTRCQNLNGKKVCWNRKCVFYIGEDWQQNVGGLTVPRNQREQ LNYLDTSPPFTSTGIAVDLKINIKVMKSVKTTFIIWSEKEYEKEEVISLN WMKQPNKLANEHLQVTWSDGNLIPNVMTDIGEFDLYADHEKCSAVVHFKK SGTLSGFIGTQYVIVDLPFEFFDDKGNHVKGDPRKYIMRNDNTAVNEDSS VVSHRISGELPSILNEISSESSRHSLDFGPGPSRKRPRIERDSGMKNLAE PMISTGSEYRKRRSPPSINDYYLEILALVPRDDTHNFKEAFGPDEYIQAI VKEIIKDFTAVQMAIKNAYQGPYNIFINLAKVVMFPSLCKPG…	>O_S24_contig_339 SEQUENCE 454 AA; 51629 MW SIFLSPYAQC VCFGYNSYVR KPSGPVREYV LTDECDKPLQ CEESTGLAFY KFPLNPFDGT RCQNLNGKKV CWNRKCVFYI GEDWQQNVGG LTVPRNQREQ LNYLDTSPPF TSTGIAVDLK INIKVMKSVK TTFIIWSEKE YEKEEVISLN WMKQPNKLAN EHLQVTWSDG NLIPNVMTDI GEFDLYADHE KCSAVVHFKK SGTLSGFIGT QYVIVDLPFE FFDDKGNHVK GDPRKYIMRN DNTAVNEDSS VVSHRISGEL PSILNEISSE SSRHSLDFGP GPSRKRPRIE RDSGMKNLAE PMISTGSEYR KRRSPPSIND YYL…		none	none
	>O_S24_contig_126	8290 (13)	1566 (22)	>O_S24_contig_126 CTAAAATCAATCGATTTCTTAAAAAATTTATGAAGGAAAAAATGAGGCAGGCATTATTAT TGGTTATATTTCACATTCATATAATGTAGATACAATGATACATGTGAGAATCTTCAACAA ACTTTAGTGATTATTCTTAGTTTCATTTTGGTGTGATTAACAGCTTCAATAAAGTATTCG TGTGCAAATATGTATGTTTAAATAGATATATATATGAATTCTTGGGATAATGAATAAAAA GAAAACTATTCTAAAGGCTTCATAAGAATCTTATCATCCCAAGTTGTGTCAGGAAATATT TATTTCCTGATGTGTGCCCATTCTCCAGCCCAACAGACCATTTTCTCACCGCTCGGTGTT CCATCCCAGTAGACG…	QLDNHLSTVHIFQIDRVSILNCLHFNSRLSHETEDFRINIQLPTTMTPIH FVFSCLLIFSLARHANVVVAYYQKGLILKVSPEANEIVTAHLKSTHQLLA NEYLPVWTMSKHNPNTLQKETNVMQQVGPFIFYQDPETSSAAVMFEGQQE MHGIIDTRTIIKKTHLDFQALSSKISLASGVHPRTQWRFFQTPQAASGSG ISGGFQNRRNRDGEFLNEETEVTRLRRDLASWNYIEILVLVNYDMVEKLQ TEPHNYSPVVSYVLTLLNNADMLYAKIPDPKIILNVAGIVLLNSRESTPI HEEGACSEQIENSDGIPVTTMNVRCTNEFMRSFSGSHAKIIPPRTYDVVL LLTSHGLHLHENNPRTGNRELERLGGLAEPPKDRYYDLMKMG…	>O_S24_contig_126 SEQUENCE 502 AA; 56427 MW MTPIHFVFSC LLIFSLARHA NVVVAYYQKG LILKVSPEAN EIVTAHLKST HQLLANEYLP VWTMSKHNPN TLQKETNVMQ QVGPFIFYQD PETSSAAVMF EGQQEMHGII DTRTIIKKTH LDFQALSSKI SLASGVHPRT QWRFFQTPQA ASGSGISGGF QNRRNRDGEF LNEETEVTRL RRDLASWNYI EILVLVNYDM VEKLQTEPHN YSPVVSYVLT LLNNADMLYA KIPDPKIILN VAGIVLLNSR ESTPIHEEGA CSEQIENSDG IPVTTMNVRC TNEFMRSFSG SHAKIIPPRT YDVVLLLTSH GLHLHENNPR TGN…	Cleavage site between pos. 20-21: RHA-NV. (Phobius prediction signal peptide 1-25)	Superfamily Metalloproteases ("zincins"), catalytic domain 1.9e-16 Reprolysin-like 188-424 5.8e-19	1 A disintegrin and metalloproteinase with thrombospondin motifs 18-like [Chelonus insularis] 1e-20 XP_034945821.1 2 uncharacterized protein LOC118072154 [Chelonus insularis] 2e-17 XP_034947698.1 3 PREDICTED: uncharacterized protein LOC103571167 [Microplitis demolitor] 3e-15 XP_008547437.1
	>O_S24_contig_927	2074 (61)	1531 (23)	>O_S24_contig_927 TGAACTTGTGAGAAAAACCACGATATCGTAAGATTGATAAGAAATACTTCTGTAATCGTA AAGTTTGTTTCTTATCTTGTGGTTAACACACTGCACATTTAGCCATGATTGATCCTGCAC CTTTGTCCGGCACACTTCAAACGATGGAAGCGAATTTATATCAGGGGTGATCAGAATACC AGCAATATTTATTTTTATATTTGGTATTTTAATTGATGTATACAGCATATCAACGGTATT GAATAAAGTTAGAATGTAAGTAACAACTGCGCCATAATCTTGTCCAAAGTCTTCAGTTAT ATCATAATCTACTATCACCAATGTTTCTATATAAACTACTTCTGGATATTCCAGCAGTGA TTTCACCATAATGTG…	NENLPVWQTTQDDPTGLESLNVMKTLGPFTVYRDLNTCTAALYFHNIQQF EGTIGHHHIIRNLRYNPTTNEVDVSARTFYESPLEKHGNRLEENIKPYVR EAGTTHHIMVKSLLEYPEVVYIETLVIVDYDITEDFGQDYGAVVTYILTL FNTVDMLYTSIKIPNIKINIAGILITPDINSLPSFEVCRTKVQDQSWLNV QCVNHKIRNKLYDYRSISYQSYDIVVFLTSS	>O_S24_contig_927 SEQUENCE 209 AA; 24209 MW MKTLGPFTVY RDLNTCTAAL YFHNIQQFEG TIGHHHIIRN LRYNPTTNEV DVSARTFYES PLEKHGNRLE ENIKPYVREA GTTHHIMVKS LLEYPEVVYI ETLVIVDYDI TEDFGQDYGA VVTYILTLFN TVDMLYTSIK IPNIKINIAG ILITPDINSL PSFEVCRTKV QDQSWLNVQC VNHKIRNKLY DYRSISYQSY DIVVFLTSS	No	Metalloproteases ("zincins"), catalytic domain 9.7e-10 Reprolysin-like 97-207 1.2e-12	1 PREDICTED: A disintegrin and metalloproteinase with thrombospondin motifs 1-like [Microplitis demolitor] 8e-12 XP_008547411.2 2 venom metalloproteinase 3-like [Copidosoma floridanum] 3e-10 XP_014204940.2 3 zinc metalloproteinase/disintegrin-like [Belonocnema treatae] 3e-09 XP_033229486.1
OG0000306	>O_S24_contig_1266.p1	1598 (72)	1476 (26)	>O_S24_contig_1266 ATGGTGACATTTGTGAAGATGTATTACTTTTATTCAATTCTTACGTTTTGGTTTACATTC ATGTATACCACCCACTGTCTTATGGAAATTGACAACCCTGATGCTATACCATCGCCTTTG GCTGAAGTGAAAATTACTCTCCAAGTTAATCCTAGACATAGATTGCATTTGCATTTGAAA CGAGTCCATCGTGTTTTGGCCAATGAAAATTTGCGAGTGTGGACAATAGGAAATTTGGCG AATAAAGGAAGTGAAGGGGAGTCCACTAACCAACTGCATTTGAAGCACAAAGTGATGAAA CGTCTTGGACCATTCACGTTCTATCAAGATCCTAGAATGAATACGGCAGCTGTGTACTTT CATCAACGTCAGCA…	MVTFVKMYYFYSILTFWFTFMYTTHCLMEIDNPDAIPSPLAEVKITLQVNP RHRLHLHLKRVHRVLANENLRVWTIGNLANKGSEGESTNQLHLKHKVMKRL GPFTFYQDPRMNTAAVYFHQRQQFDGIIDTQYLIRGLSIAKIHPGAKTMIQ LGESGIIPRSESLDHPPNEVPTSNQDEVNVDEYKIISTYRNHVYDSYPEIL VIVSCDMVDDNILEHI	>O_S24_contig_1266 SEQUENCE 214 AA; 24866 MW MYYFYSILTF WFTFMYTTHC LMEIDNPDAI PSPLAEVKIT LQVNPRHRLH LHLKRVHRVL ANENLRVWTI GNLANKGSEG ESTNQLHLKH KVMKRLGPFT FYQDPRMNTA AVYFHQRQQF DGIIDTQYLI RGLSIAKIHP GAKTMIQLGE SGIIPRSESL DHPPNEVPTS NQDEVNVDEY KIISTYRNHV YDSYPEILVI VSCDMVDDNI LEHI	Cleavage site between pos. 20 and 21: THC-LM. Probability: 0.7525	none	uncharacterized protein LOC118064881 [Chelonus insularis] 0.007 XP_034935684.1
OG0000843	>O_S24_contig_1636 contig identity	1578 (88)	1463 (27)	>O_S24_contig_1636 GAAATTCATCTCAAATGGAATCGGGTCGATCGATATGTATTTAATGAAAATTTACCTATC TACACTGCACGTAAAGATTCATGGGGAATAAATCATAAGAAATCCGAAGTGATGAAAAGT ATCGGAAAGACCATATTATATCATGACATAGCACACAAATCGATGCTTATGTATGTGGAA AAAATCGATCGGTTTTTTGGCGTCGTAGGGCAAGATTACGAAATCTTGAAGCTTCCATTT GATGAATTCTCTCGACCGCTTGTTGTAGGTGAGCAATATGTTCACACCTTACCTCATCAT CGCTTACACGGGGAAGATGAAATATTGCAACGTATTGGAAAGTCTAGGAAGAGGAAACTT GATTCATCAGAATC…	EIHLKWNRVDRYVFNENLPIYTARKDSWGINHKKSEVMKSIGKTILYHD IAHKSMLMYVEKIDRFFGVVGQDYEILKLPFDEFSRPLVVGEQYVHTLP HHRLHGEDEILQRIGKSRKRKLDSSESGSSSSESDTENLPERYFVETLV FVAYDIFKQISDRDRTSGVETLIFNCLLHFSAVDMMFAMLPQDHFKLYI NLAGIIIEEEDGMFSEILEYEPLRYNNRPQLIHDDR	>O_S24_contig_1636 SEQUENCE 232 AA; 27363 MW EIHLKWNRVD RYVFNENLPI YTARKDSWGI NHKKSEVMKS IGKTILYHDI AHKSMLMYVE KIDRFFGVVG QDYEILKLPF DEFSRPLVVG EQYVHTLPHH RLHGEDEILQ RIGKSRKRKL DSSESGSSSS ESDTENLPER YFVETLVFVA YDIFKQISDR DRTSGVETLI FNCLLHFSAV DMMFAMLPQD HFKLYINLAG IIIEEEDGMF SEILEYEPLR YNNRPQLIHD DR		none	uncharacterized protein LOC118072154 [Chelonus insularis] 5e-08 XP_034947698.1
	>O_S24_contig_208	1575 (68)	1368 (29)	>O_S24_contig_208 TTCTCTTGATGAAAGTTATAGAAAAACTCATCCTCTACAATCGCCTCTCCATTCACATGA GGATGTTTCATTATTTATAATGCCACGCGTGGTCGGTGTTCCATTTCGTGATAAATAAAT TCGATATATTCGACATTGAATTATGGGCTGATTGAAACATATAGAACATCAATATGTCAC CCTTTCTTTATTGTGTACCCTGTACCATTTACAACTAATTGAGATAACTTTCGTTACCGA TAGAAATATGATTATACGATGGAAGGATATCAGGAATAACAGGATCACTGAGGTTTCCTT CAGGAATCGTAGCCTCCTATATGTGCGTAATTCAACCATCATAATGTATGGGTGTTCGTG GTATGCATTCGCCGT…	RQYAPTMRINIAKIVIDDGSKLFSSIDNQGVQIDPTIAELRRHLHAHQTS YTPNSFDHVFVITTLPVKRGSDVIRGSTYYTSDMYRAHLLGQFYTAVPIT VVGHGTDYAYAVHEISRTLKIETDFRIDSSQEAGQCSSIMQREGAKCNGC LKWSDDSEEQFLNFIRYDKNRCFILNEPRSLRRPGPSLFLSPALQCKCFG FISYIRDRRGYPKTYVGVNKCGSPLDCEKPNKDSLEYEPSLQPFDGTKCG DQKKVCWNGECIPRTPIHYDG	O_S24_contig_208 SEQUENCE 265 AA; 30083 MW MRINIAKIVI DDGSKLFSSI DNQGVQIDPT IAELRRHLHA HQTSYTPNSF DHVFVITTLP VKRGSDVIRG STYYTSDMYR AHLLGQFYTA VPITVVGHGT DYAYAVHEIS RTLKIETDFR IDSSQEAGQC SSIMQREGAK CNGCLKWSDD SEEQFLNFIR YDKNRCFILN EPRSLRRPGP SLFLSPALQC KCFGFISYIR DRRGYPKTYV GVNKCGSPLD CEKPNKDSLE YEPSLQPFDG TKCGDQKKVC WNGECIPRTP IHYDG	No	Reprolysin (M12B) family zinc metalloprotease 20-172 2.6e-05	1 hypothetical protein [Meteorus pulchricornis] 2e-12 BAL70303.1 2 uncharacterized protein LOC118064855 [Chelonus insularis] 0.005 XP_034935640.1 3 A disintegrin and metalloproteinase with thrombospondin motif 17-like protein [Cricetulus griseus] 0.005 ERE80445.1
	>O_S24_contig_1290	2543 (50)	1356 (30)	>O_S24_contig_1290 ACTCTGCCTACGTGTAAATTTGCGAGTTGATGTTGTTCGATATATTGGTCACACAAGTTA AGAATATGAAACTATTTTGTATTTTTTTAGCACAATTAATAGTGATAGATGCTTTGAGAT TCCAATCTAAACATCTTGAACATCCTCCTGCCCCTGAAGAATTGCATCTTCGAATACAAA CTGAAAATGGCATCAAACACATCCATTTAGAACGTGTAGAGACCTTTTTAGCGAATGAAA ATCTGCCCATATTCTTCCAAGGACACAGCATATATTCTCACAGTCATACCGACTCGCAAA AGACAATGGAAAAGGTTGGTAAGTTCCATATGTATCACGACTATTGCTCCAAATCTGCGT TCGTATACTTCCAA…	ICELMLFDILVTQVKNMKLFCIFLAQLIVIDALRFQSKHLEHPPAPEELH LRIQTENGIKHIHLERVETFLANENLPIFFQGHSIYSHSHTDSQKTMEKV GKFHMYHDYCSKSAFVYFQKHGTLNGVIDVSYSLTNFPIKKIHNVIKLKS KFHGLIGLKRYLKKSRLTRSSGNNTEAIRSRRDGHEKLEVYPELLVTVSH LMYLYFERDTAKIVQHILTVYNAVDMLFESVESVRIRINIAEIVIQPDWN AWKFVPLLYSKSGHEFVEGEKVNKAISTYFESQERDISRYLYDCIIYNTR APILDSELRRLVGVSKKAPHECMLPRRKSKFSRGNVAVTDHKNYENYLVI AQELAYVFSTGYDGEDPRKSYMTTCASPTMGCPKHCLKWNRQ…	>O_S24_contig_1290 SEQUENCE 430 AA; 49878 MW MLFDILVTQV KNMKLFCIFL AQLIVIDALR FQSKHLEHPP APEELHLRIQ TENGIKHIHL ERVETFLANE NLPIFFQGHS IYSHSHTDSQ KTMEKVGKFH MYHDYCSKSA FVYFQKHGTL NGVIDVSYSL TNFPIKKIHN VIKLKSKFHG LIGLKRYLKK SRLTRSSGNN TEAIRSRRDG HEKLEVYPEL LVTVSHLMYL YFERDTAKIV QHILTVYNAV DMLFESVESV RIRINIAEIV IQPDWNAWKF VPLLYSKSGH EFVEGEKVNK AISTYFESQE RDISRYLYDC IIYNTRAPIL DSELRRLVGV SKKAPHECML PR…	No (signalP) (Phobius prediction signal peptide 1-30)	Superfamily Metalloproteases ("zincins"), catalytic domain 6.1e-12 Reprolysin-like 185-404 1.1e-14	1 uncharacterized protein LOC118072154 [Chelonus insularis] 2e-17 XP_034947698.1 2 zinc metalloproteinase/disintegrin-like [Belonocnema treatae] 9e-13 XP_033229486.1 3 PREDICTED: A disintegrin and metalloproteinase with thrombospondin motifs 1-like [Microplitis demolitor] 1e-12 XP_008547411.2
Homology with hypothetical protein [Meteorus pulchricornis] BAL70303.1	>O_S24_contig_1198	635 (146)	1276 (31)	>O_S24_contig_1198 ACTTATTGATGGGCACATTGTGATAATTAAATTTCATGAGTTGTTCATTTGGGAATGAAG AATTAATTTTTTGATAAATCAATTGTTGTGCAGGTTATTTTTATTGAATATTGTGCATTT ATAAGAATGTTTACACTTCTTTTATGGGATATATATTTTAATTGGGAATCGTCTGTTTAT ATATTGATAATAGTTATCGGAATAATTGGTATTAGACGATTTTTTTACTGTGGTTATTGA ATATTTACTGCGAGATTTCATTGTGTTTTGAATTCTCAAATTATTGGATTGGAATATAGA ATCTTAATGGACTGGCATACATTCTCCATCCCAACAAACCTTGGTACCAATTCTTTTTAT ATCACATGGAGTGC…	KMNKHLCQRCFRFDQQTMREFKEFFGSRQACIFHNEPRSLDPRPRLFWKE KEQCKCYGYPKVHKSKKNICSPRMSLSCVPPTEANCKSHLICQSKDNKQH KTGVLMDGTPCDIKRIGTKVCWDGECMPVH	>O_S24_contig_1198 SEQUENCE 129 AA; 15155 MW MNKHLCQRCF RFDQQTMREF KEFFGSRQAC IFHNEPRSLD PRPRLFWKEK EQCKCYGYPK VHKSKKNICS PRMSLSCVPP TEANCKSHLI CQSKDNKQHK TGVLMDGTPC DIKRIGTKVC WDGECMPVH	No	none	1 hypothetical protein [Meteorus pulchricornis] gi|379697563|BAL70303.1 E-value 5e-11 2 uncharacterized protein LOC118064855 [Chelonus insularis] 0.002 XP_034935640.1 3 uncharacterized protein LOC118063736 [Chelonus insularis] 0.013 XP_034933769.1
OG0000306	O_S24_contig_2114		1259 (32)	O_S24_contig_2114 ATGAAAACCTCTTGTTTAATTTTATTCTTCATATTACGACTCTTAAAAACAGGCGATGCT GATCCTCATAATGAAGTGCCCCTTTGGACATTATCTGAAGATGGTGATATTGGAATTGCT GTAAATTTGGAACGGATCCATTCATTTTTGGCAAATGAAGATCTTCCTGTCTGGATTGTC AATGATCAGAATCCCTACGAGTTGATTCCATTGGAGAATATCATGAATGACATCGGTCCT ATTCATATGTATCAAGATCTCAAAAAATGTGCAGCAGCTGTCTATTTCGAGAAAGGACAA TACTTTGACGGCATGGTTGATCAAGGCTACGCCATAAAAAATTACAATCCTGACATTAAT TCAGAGCTGACAGAA…	MKTSCLILFFILRLLKTGDADPHNEVPLWTLSEDGDIGIAVNLERIHS FLANEDLPVWIVNDQNPYELIPLENIMNDIGPIHMYQDLKKCAAAVYF EKGQYFDGMVDQGYAIKNYNPDINSELTEGLNLFTSRVLAHPNEHRNL DGGISPDEVQMQHGKNWRHIKSRMEDPKIVYVETLV	>O_S24_contig_2114 SEQUENCE 180 AA; 20623 MW MKTSCLILFF ILRLLKTGDA DPHNEVPLWT LSEDGDIGIA VNLERIHSFL ANEDLPVWIV NDQNPYELIP LENIMNDIGP IHMYQDLKKC AAAVYFEKGQ YFDGMVDQGY AIKNYNPDIN SELTEGLNLF TSRVLAHPNE HRNLDGGISP DEVQMQHGKN WRHIKSRMED PKIVYVETLV	Cleavage site between pos. 20 and 21: GDA-DP. Probability: 0.9361	none	none
Homology with hypothetical protein [Meteorus pulchricornis] BAL70303.1	>O_S24_contig_379.p2	1057 (94)	1025 (34)	>O_S24_contig_379 CAATGATGCAATGGTAGGGCAGTAATAGCATATCGCGTATCAATAACGCCAGTGAGCGTT TGTGTTCTCATAAAAAGTACAAAAGCGGCAGATTTTTCTTTATCTTGATACAAAATGAAG TCACCAATACCATCTTTCACGAGATTAGGAATCAACTTATGTATAATAGAGCCGGTAGTC GGTCGTCCTGCGCGACGTTTTGCAGTCCAAACAGGCAAATTTTCATTAACTAATAACTGT TCCGTTTTCCTCAATTTGAGATGAATGTTGGTTTCTCCATCTATCACGGTGCAATCTATT ACATCGCGTTCACCATTGATGGAGTTCAAGAGTATTGATAGTCATAAGAAAAGCGCAACA CAATTAATTGTGGTG…	AIMQEVNSYCLDCLKWSDESYEDLKKFVRNNRDHCYLLNKPRSLYPHNSR IRTLAPSEQCRCYGYEPLIPIIENEAQDVIPRGNCGRSLKCGGSAEGLVL PLPIDGTPCSKNGLCWDKKCRVNDNIVP	>O_S24_contig_379 SEQUENCE 126 AA; 14348 MW MQEVNSYCLD CLKWSDESYE DLKKFVRNNR DHCYLLNKPR SLYPHNSRIR TLAPSEQCRC YGYEPLIPII ENEAQDVIPR GNCGRSLKCG GSAEGLVLPL PIDGTPCSKN GLCWDKKCRV NDNIVP	No	ADAM cysteine-rich domain 0.074	hypothetical protein [Meteorus pulchricornis] 7e-15 BAL70303.1	hypothetical protein [Meteorus pulchricornis] BAL70303.1 Query 11 CLKWSDESYEDLKKFVRNNRDHCYLLNKPRSL-YPHNSRIRTLAPSEQCRCYGYEPLIPI 69 CLKWS ++Y + +++ + C LLN PRSL P ++ + A QC CYG++P + Sbjct 11 CLKWSPQAYAEFEEYFSKQQARCNLLNYPRSLDVPKPKKVHSAA--AQCECYGFQPAM-- 66 Query 70 IENEAQDVIPRGNCGRSLKCG--GSAEGLVLPLPIDGTPCSKNGLCWDKKC 118 + + IP CG + C S + + LP+DGTPC +CW+KKC Sbjct 67 ---KQDESIPEDECGLPIICKIRNSEDFVQATLPM…
	>O_S24_contig_647	1282 (80)	1023 (35)	>O_S24_contig_647 GCGTCACCACGACATCCCGATTTCAATGGAAAAAGAAGAAAACTCGACTCAGGTGAAGCC AGCACAAGTAGCGTTGAAACCCGTCGTGACTCCGTGCCAGAGCCTTTCTATATTGAGACT CTTCTGCTCGTAACTTATGACGTCTTTTCATTGTTTCGTGAAATGGTTGGAGAAGAGCTC TTAGGACCACTTATAAACGCTTATTTACTCCATTACAATGCAGTTGACATGGTATTTGCT ATGTTACCCTCAAATGAATTCGAGATATACATAAATTTAGCTGGAATTATAGTTGAAGCA GAGGATGGTGTATTCAGTAAAATTGTTAATTACTCACCTCTTAAATATGACAATCAAAAA CAACTCCGAGTCGAC…	ASPRHPDFNGKRRKLDSGEASTSSVETRRDSVPEPFYIETLLLVTYDVFS LFREMVGEELLGPLINAYLLHYNAVDMVFAMLPSNEFEIYINLAGIIVEA EDGVFSKIVNYSPLKYDNQKQLRVDEDVFRNLALYSNHEDFPFPKDSFDF MLVSTGRALHLNQDESPDKAWHMKIEDIFFARQHYSSRSIVPTAIVRSRD PYDSFCVVAHTIGEILGIEADDPTDKDITEEGIQCYGIMQSSMHHCSECM KWSDESINQLKVFLSENRNRCWLLNKPRSLLPYGTPIISLSPCRQCSCFG YTSYGEEKLNECPWFIPNDGCGNPLQCRRKHSNGKMESEPSILPFDGTPC GHKKVCWGEVCTSL	>O_S24_contig_647 SEQUENCE 364 AA; 41519 MW ASPRHPDFNG KRRKLDSGEA STSSVETRRD SVPEPFYIET LLLVTYDVFS LFREMVGEEL LGPLINAYLL HYNAVDMVFA MLPSNEFEIY INLAGIIVEA EDGVFSKIVN YSPLKYDNQK QLRVDEDVFR NLALYSNHED FPFPKDSFDF MLVSTGRALH LNQDESPDKA WHMKIEDIFF ARQHYSSRSI VPTAIVRSRD PYDSFCVVAH TIGEILGIEA DDPTDKDITE EGIQCYGIMQ SSMHHCSECM KWSDESINQL KVFLSENRNR CWLLNKPRSL LPYGTPIISL SPCRQCSCFG YTSYGEEKLN ECPWFIPNDG CGN…		Metalloproteases ("zincins"), catalytic domain 2.6e-05 Reprolysin-like 143-219 2.8e-08	1 hypothetical protein [Meteorus pulchricornis] 1e-12 BAL70303.1 2 uncharacterized protein LOC118064855 [Chelonus insularis] 3e-09 XP_034935640.1 3 uncharacterized protein LOC118064881 [Chelonus insularis] 4e-05 XP_034935684.1"
	>O_S24_contig_496	1168 (89)	921 (39)	>O_S24_contig_496 AGACTTTATCAATTTGTGCTTTGACCAGACGTATGCATTCGTTATAAAATATTTGAGGAT ATATAATTACATTATATGGGAAAGATTTTCAACAATTAAAAACTGTCCAACTGTATCATT TATCCGAATTTTTATTCGCACAAATGGAATGAGCAATTGTTAACAACTTATATTTCGACA AGACTGTAGTGATTTTTACTCATGCATGCATCGAGGAGATCACTACAGGCATTCACCATA ATAGCAAGTATCGAAGTCAAATTCTGGGTTACAACGAGTATAATCCAGCGGTAATCCGAT TTTCGTGCTTCGACCTTTTGCATTTTTACATTTGAGATTGGCTCCGCAAATATCGCCTTG ATATGCATCTCTATT…	DSTLIGLYTAVRLLYDNGTWSDEETLYTAVRLLYDNGTWSNEETPYSNGT HIPIFYHGKDSFSAITYFPKTQTLHGVIDEIFYVADLPLVHASDPNEVKK FIHPIPNELRNVMSTRTRNRRNDELASGGIRKNMTRQRRDESRKVLWPEI SLVVDAPLPTIGTVDAEDFEKSIMYTIAYWNAIDMLFRNLKHTDVRISIV KIAITKTSNIDYLASRDYFRDIDTDLLLLKEGALNNFGRYFYNENRVARN SFDFLIWMTSATLVDLDAWYEDNAALHYIKKVYTGALPKPTDCGGMRKIE HKNRIVLNRAIVMYDDEFAQYHTVARHLAHLMFVPGDDHVLRHGRHQSNC LPSNPRIESSGIMDPFNYRLKGHLFWSYCAEIHFERYSKSQS…	>O_S24_contig_496 SEQUENCE 477 AA; 55139 MW DSTLIGLYTA VRLLYDNGTW SDEETLYTAV RLLYDNGTWS NEETPYSNGT HIPIFYHGKD SFSAITYFPK TQTLHGVIDE IFYVADLPLV HASDPNEVKK FIHPIPNELR NVMSTRTRNR RNDELASGGI RKNMTRQRRD ESRKVLWPEI SLVVDAPLPT IGTVDAEDFE KSIMYTIAYW NAIDMLFRNL KHTDVRISIV KIAITKTSNI DYLASRDYFR DIDTDLLLLK EGALNNFGRY FYNENRVARN SFDFLIWMTS ATLVDLDAWY EDNAALHYIK KVYTGALPKP TDCGGMRKIE HKNRIVLNRA IVMYDDEFAQ YHT…		Collagenase (Catalytic Domain) 34-291 5.0e-18 Reprolysin (M12B) family zinc metalloprotease 182-288 4.9e-07	1 A disintegrin and metalloproteinase with thrombospondin motifs 12 [Diachasma alloeum] 2e-13 XP_015117683.1 2 PREDICTED: A disintegrin and metalloproteinase with thrombospondin motifs 6-like [Microplitis demolitor] 4e-13 XP_008546259.2 3 PREDICTED: venom metalloproteinase 3-like [Fopius arisanus] 5e-13 XP_011305150.1
	O_S24_contig_91	1185 (110)	915 (40)	>O_S24_contig_91 ATAATGGTCATTGTGTTTCATTAAATGTGCGGCACACATTCTATCATTTCCGAATAATGG TCCACCGTCATGACTCGCACCTAACATATGAGCGATTTCGTGAGCAGTTACTGGGAGGAG TGTTTCCTCAGAATGAAATGAGGCAACACCAAGTATGATATCGGCTTTTTTCAGCCCGTA ACTGTAAGAAGAAGTTGGCATATCTGCCATTCCTTCGATTTTTCCCCGTATGGTTTGAAT ACCACCAGTCTCAGAGGTTTCCTTTATGATTCGGAATAGTCTGTATCCTGTTAAGAAAAT AGCGATATCATAAGATCGGAAAGGAAGTGTCTGATACTCATGAAGAGTGTCCCTCAGCGA GTCCAAAAGACAATCT…	KTCATAVFFHRQESFSGIIGHHHVIDNLPYNSRTKSVVPTDDTVFPSPLK KHNERLPDDEIILQVTGDEPLLRHNSLLPFPHTVYIEMLVIVNYDIFQEL NDHIEIISFVVKFFNNVDMIFSEIKKPNIKLNIAGIIIGTHRGSFHKLIS KSCYKQGSDQKEELDADCLLDSLRDTLHEYQTLPFRSYDIAIFLTGYRLF RIIKETSETGGIQTIRGKIEGMADMPTSSYSYGLKKADIILGVASFHSEE TLLPVTAHEIAHMLGASHDGGPLFGNDRMCAAHLMKHNDHY	>O_S24_contig_91 SEQUENCE 291 AA; 32950 MW KTCATAVFFH RQESFSGIIG HHHVIDNLPY NSRTKSVVPT DDTVFPSPLK KHNERLPDDE IILQVTGDEP LLRHNSLLPF PHTVYIEMLV IVNYDIFQEL NDHIEIISFV VKFFNNVDMI FSEIKKPNIK LNIAGIIIGT HRGSFHKLIS KSCYKQGSDQ KEELDADCLL DSLRDTLHEY QTLPFRSYDI AIFLTGYRLF RIIKETSETG GIQTIRGKIE GMADMPTSSY SYGLKKADII LGVASFHSEE TLLPVTAHEI AHMLGASHDG GPLFGNDRMC AAHLMKHNDH Y		Zinc-dependent metalloprotease, salivary_gland_MPs. Metalloproteases secreted by the salivary ...2.69e-16 Reprolysin (M12B) family zinc metalloprotease; The members of this family are enzymes that ... 6.63e-07	PREDICTED: venom metalloproteinase 3-like [Vollenhovia emeryi] 4e-17 XP_011871396.1 venom metalloproteinase 3-like [Pogonomyrmex barbatus] 8e-17 XP_011647137.1 PREDICTED: venom metalloproteinase 3-like [Wasmannia auropunctata] 1e-16 XP_011690220.1
Homology with hypothetical protein [Meteorus pulchricornis] BAL70303.1	O_S24_contig_575	839 (33)	839 (41)	>O_S24_contig_575 TCGGACCTATTCTGTGGTTACCGAGCGTATCCAAATACTTACATTGTAAGGGCTCTCTAC AATTTTCAGGTGGAATATACAATGGACACTCGTTTGTGGTCTCCTCGGCGTAGGAGTCGT ATTGGAAGCAAGTACACTGACGACATGGTGACAGTGACATCATTTTGGTACCGGGTGGAT AAAGCGATCGAGGTACGTTCAGAAGAAAACAACGATTGGTATCATCACTCAAGAAATCTT TCAATTGGCTGATGCTTTCACGAGTCCATGTTAAACAATTAGTACAATGCATGGTTTCAC GCCGCATTATAGAATAACATTTCTTTCCTCTATTCGTTGGACTTCCTGGACGGCGGTAGG TCTTCTCGATTCCTA…	ILEYEPLRYNNRPQLIHDDRMFNIFEQYSSHFDFPFPRDSYDMILFQTGR QMVSGEAEYYAWGSSYKDILEEKRRDLRRTSVPSLIIRYADVYTKYPTVA HFIGKSLGIEKTYRRPGSPTNRGKKCYSIMRRETMHCTNCLTWTRESISQ LKDFLSDDTNRCFLLNVPRSLYPPGTKMMSLSPCRQCTCFQYDSYAEETT NECPLYIPPENCREPLQCKYLDTLGNHRIGP	O_S24_contig_575 SEQUENCE 231 AA; 27311 MW ILEYEPLRYN NRPQLIHDDR MFNIFEQYSS HFDFPFPRDS YDMILFQTGR QMVSGEAEYY AWGSSYKDIL EEKRRDLRRT SVPSLIIRYA DVYTKYPTVA HFIGKSLGIE KTYRRPGSPT NRGKKCYSIM RRETMHCTNC LTWTRESISQ LKDFLSDDTN RCFLLNVPRS LYPPGTKMMS LSPCRQCTCF QYDSYAEETT NECPLYIPPE NCREPLQCKY LDTLGNHRIG P		Metalloproteases ("zincins"), catalytic domain 5.1e-05 Matrix metalloproteases, catalytic domain 12-144 6.4e-08	hypothetical protein [Meteorus pulchricornis] 0.032 BAL70303.1
Homology with hypothetical protein [Meteorus pulchricornis] BAL70303.1	>O_S24_contig_153	2230 (56)	818 (43)	>O_S24_contig_153 CATCAATTTGGCTAAAATTGTTATTGAAGATGGATCAAAACCATTAAAATTCATAAGAAA TCAAGTGCGTGGATTCAGTGAAACAATCCAAGAATTGAGACAATATTTGACAAACAATAG ACGCCATTATGCACCCGATTCTTTCGACCAAGTTTTCTTAATCACTAGGCGTCCCATTGG ACGTAAACCAAGTCTTCTACCTGAAACGCCTGAACACGCTTTGTATGAAGCAAGAAAACT TAGCGAATTCCATAGTATAGTTCCAATTGCTATAGTGCATGATGGGGCTGATTATGCTGT CGCAGTTCATGAGATAAGTCGGACATTAAACATAAAGCATGATTTGTGGGACGAAGGATC AGGAGAATCATATCA…	INLAKIVIEDGSKPLKFIRNQVRGFSETIQELRQYLTNNRRHYAPDSFDQ VFLITRRPIGRKPSLLPETPEHALYEARKLSEFHSIVPIAIVHDGADYAV AVHEISRTLNIKHDLWDEGSGESYQCSSIMQEGSSKCRNCLKWTIESEIQ FLKFFRENRNRCFLGNSPRSLRIPGPSTQFGTNIQCVCFGYESAELSVMG KKKSYLRNEQCVKPLRCMKRVEKTRLLIQPTVRPFDGTSCHSKQVCWDGQ CVWVNS	>O_S24_contig_153 SEQUENCE 256 AA; 29488 MW INLAKIVIED GSKPLKFIRN QVRGFSETIQ ELRQYLTNNR RHYAPDSFDQ VFLITRRPIG RKPSLLPETP EHALYEARKL SEFHSIVPIA IVHDGADYAV AVHEISRTLN IKHDLWDEGS GESYQCSSIM QEGSSKCRNC LKWTIESEIQ FLKFFRENRN RCFLGNSPRS LRIPGPSTQF GTNIQCVCFG YESAELSVMG KKKSYLRNEQ CVKPLRCMKR VEKTRLLIQP TVRPFDGTSC HSKQVCWDGQ CVWVNS		>O_S24_contig_153 _2 ADAM cysteine-rich domain 45-123 5.3e-10	hypothetical protein [Meteorus pulchricornis] 4e-14 BAL70303.1
	>O_S24_contig_651	2022 (63)	804 (44)	>O_S24_contig_651 ATAATTAATTATAGCAGGAGCTCTCATTCCGTAACATGCACATTGACTTTTTACAGAGAT GTAATGTCGAGGATTTGGCACATCCATCGTTCGGTATGGATAGTTGAGAGCGCAACAAGA AGATTTTGATCTGGCGTATGTCTCGAAATGTATCTCTGAGCAATAACTCCACAGGAGATA ACCGTCAAGTCGTTTATTCAAAGGATCCATGATGCCACTGGATTCGATCATTGGTTTGGT TGGTAGACAGTTCGAATTGTGCAAGTCGTGAACGACCACGACATCGTCGTCATCGACAAA CATCAGACGTGCGAGTCCACGAGCAGCAACATGATATTGCGCATAATCATCATCATACAT AACAACAGCGCGATT…	NAVDMLYRKLRRTDIRLNIAGILIGKQQDLRSSGLVEESYIRRSDPHVFI LKNTVLHSFGTYFFINRIIFRESFDFLIWMTNATLIDFDVWAQEDVNLDR VKKDYSGAAVQADCGGLHQDEIRDHKISNRAVVMYDDDYAQYHVAARGLA RLMFVDDDDVVVVHDLHNSNCLPTKPMIESSGIMDPLNKRLDGYLLWSYC SEIHFETYARSKSSCCALNYPYRTMDVPNPRHYISVKSQCACYGMRAPAI INY	>O_S24_contig_651 SEQUENCE 249 AA; 28827 MW MLYRKLRRTD IRLNIAGILI GKQQDLRSSG LVEESYIRRS DPHVFILKNT VLHSFGTYFF INRIIFRESF DFLIWMTNAT LIDFDVWAQE DVNLDRVKKD YSGAAVQADC GGLHQDEIRD HKISNRAVVM YDDDYAQYHV AARGLARLMF VDDDDVVVVH DLHNSNCLPT KPMIESSGIM DPLNKRLDGY LLWSYCSEIH FETYARSKSS CCALNYPYRT MDVPNPRHYI SVKSQCACYG MRAPAIINY	none	Collagenase (Catalytic Domain) 155-235 1.6e-08	1 hypothetical protein [Meteorus pulchricornis] 0.0017 BAL70303.1
OG0000843	>O_S24_contig_2103	1171 (112)	801 (45)	>O_S24_contig_2103 ATCTATTTTTCAAAAATGTTAAACATGCTACCATCATTATGAAGTTCTATTCGATCACCA TATTTTAATGATGGATTGCCTAAGATTTCACCAAATGCACCATCCTCTTCTTCAATAATG ATTCCAGCCAAATTTATATATATTCCAAATTCATTAGTTGGTAACACGGCAAATATCATA TCCACTGCCTCTAAATAGAGTAAAGAGTTGATCACAATTCGCTCCACTGCCAAATATCCG CTTACATCATAGACGAGTTTAAATATGTCATAAGTAATGAAAAGAAGTGTCTCGACATAA AAATGCTCCGCTTCAGGTTTTTTACGACACCTACTACTGTCCGATCTAGCTTCTCCCGAG TCAATTTTCTTCCT…	PTFHRSTPPSVLTATIIDQDERIHLRWERVDRYLFNENLPVYTVRMDSWGA THRKAEVMKRIGKTILYYDVVQKSSLIYLEEADRLHGVVGQSYEITSLPID ELSKPLIVGETFVRRLMNYRIHKAKLETKRKKIDSGEARSDSSRCRKKPEA EHFYVETLLFITYDIFKLVYDVSGYLAVERIVINSLLYLEAVDMIFAVLPT NEFGIYINLAGIIIEEEDGAFGEILGNPSLKYGDRIELHNDGSMFNIFEK	>O_S24_contig_2103 SEQUENCE 254 AA; 29417 MW PTFHRSTPPS VLTATIIDQD ERIHLRWERV DRYLFNENLP VYTVRMDSWG ATHRKAEVMK RIGKTILYYD VVQKSSLIYL EEADRLHGVV GQSYEITSLP IDELSKPLIV GETFVRRLMN YRIHKAKLET KRKKIDSGEA RSDSSRCRKK PEAEHFYVET LLFITYDIFK LVYDVSGYLA VERIVINSLL YLEAVDMIFA VLPTNEFGIY INLAGIIIEE EDGAFGEILG NPSLKYGDRI ELHNDGSMFN IFEK		none	uncharacterized protein LOC118072154 [Chelonus insularis] 8e-12 XP_034947698.1
Homology with hypothetical protein [Meteorus pulchricornis] BAL70303.1	>O_S24_contig_375	1638 (71)	760 (47)	>O_S24_contig_375 GTGAACTTGAGGATGATAAAGCAAACCAATTTCCCAAGCAGTCACGCCATTGGTCAATAT AATCCCATGACAATCAACGGTGGGAAGTGATTGGTAGTGGTTATCGAATAATCTATTTTC AACGACACGAACTACTGTTGGAAAAACCTATAAATACTAGTTTGTTTTCGGAGAGTGGTC ATAAGACCGTGTGGAATGAAAAATTGTACCATTATTACTTCTATGATGGTGCAATTTTAT AGAAATAATTTCATCTGTTTTCTGTTGGTGCAACTGACATTTGTGTTATTTGTACAAGGT TTTCCTGAGAGACTGACAGTCAAAATACAGGATGGCCAGGAAATCATCACGCTCAACTGG ATGAAAACTGATCGA…	ILVCFRRVVIRPCGMKNCTIITSMMVQFYRNNFICFLLVQLTFVLFVQGF PERLTVKIQDGQEIITLNWMKTDRSVANSNLPIWSARRLKDPELIPNVME EIGPFAMYHDLQRSSAIILLQHQQRIFGVVDTRFWISGLPLSEVEPDRIL QVGTFIQKRRVQNQFHDEDSDFPPMNIIDLTYINSFLDEWLASASQESPV CPTDVDNANILSSLRVPGGSVNRPRTLSGSSSISNPEPSTSQDNKVDLTN DQTGETMYAEILVLVSNNVVRYATKKDPDLRPLVVYYLIHFNAIDMLMAK LKPHINVHINLAGMLLESEIFVFPYAFGPSDERPLRVIDGAETLRRIPRY LKQYQDIFPRDSFDFFYLATRYMIQDEKSDSSIHDSSDMSSH…	>O_S24_contig_375 SEQUENCE 592 AA; 67751 MW MKNCTIITSM MVQFYRNNFI CFLLVQLTFV LFVQGFPERL TVKIQDGQEI ITLNWMKTDR SVANSNLPIW SARRLKDPEL IPNVMEEIGP FAMYHDLQRS SAIILLQHQQ RIFGVVDTRF WISGLPLSEV EPDRILQVGT FIQKRRVQNQ FHDEDSDFPP MNIIDLTYIN SFLDEWLASA SQESPVCPTD VDNANILSSL RVPGGSVNRP RTLSGSSSIS NPEPSTSQDN KVDLTNDQTG ETMYAEILVL VSNNVVRYAT KKDPDLRPLV VYYLIHFNAI DMLMAKLKPH INVHINLAGM LLESEIFVFP YAFGPSDERP LRV…	Cleavage site between pos. 26 and 27: VQG-FP. Probability: 0.5243 Phobuis SIGNAL 1-35	Metalloproteases ("zincins"), catalytic domain 3.7e-09 Reprolysin-like 241-357,388-495 5.4e-12	1 uncharacterized protein LOC118064855 [Chelonus insularis] 4e-14 XP_034935640.1 2 PREDICTED: venom metalloproteinase 3-like [Microplitis demolitor] 2e-13 XP_008547438.1 3 PREDICTED: uncharacterized protein LOC103571167 [Microplitis demolitor] 8e-11 XP_008547437.1
two proteins	>O_S24_contig_216	1227 (84)	710 (48)	>O_S24_contig_216 GGAATTTGTTATCATCTAGATAGGAATAATATGTATAGAGTCTCATTAATGGACATAAAT GTTATATTGGTGGGGACGAATGATATTTACGCACATTTTCCTACTACTGCCCATGAAATA GCGCATTCATTGGGTGTTCCCCACGATGAAGGACCAGTATGGAAAGAAGATGGCACATGC GATGCGCATTTGATGAAAGATGATGTCACTTATTGCAATAAATGTTTACAATTTGGTGGG TCAACACCACAGCATCTGAAAAATTTTTTCGGTTCTCAATGGGGTTGTATATATCGCAAC AAACCAACTTCACTAAATGATCCACAACGTCCTCAATTATTCTGGTCTGAAAATGAGCAG TGTCGCTGTCTTGGC…	QFHIQQYSYVYTNVAIFLREHIAKLTSHHSEIVHNIFKMVLLYLLLICQM VIPKIFCTVIPERVSFNVLSDQNVDVNVNLVAIPASESFLANENVQVWIP NEQFPVSLDLVEGVVASLGPFTMYRDPNTCAAALYFHRQQKFDGVVGHHS FIRKLHYNTNTRRVEPSMDTVFPSSIAKHNERLPEGEEIVEHGDEGIVYH WDQSLRTYPQTVFIETLVIINHDITDEIYDHSAIASFVLTLFNNIEMIFS RIQIPHIKFNIAGIIIATSQESFPQLNSPSCYHRTDEGYRLDISCALRAV RKTLYGYSEIPFRSYDA	>O_S24_contig_216.p1 SEQUENCE 279 AA; 31870 MW MVLLYLLLIC QMVIPKIFCT VIPERVSFNV LSDQNVDVNV NLVAIPASES FLANENVQVW IPNEQFPVSL DLVEGVVASL GPFTMYRDPN TCAAALYFHR QQKFDGVVGH HSFIRKLHYN TNTRRVEPSM DTVFPSSIAK HNERLPEGEE IVEHGDEGIV YHWDQSLRTY PQTVFIETLV IINHDITDEI YDHSAIASFV LTLFNNIEMI FSRIQIPHIK FNIAGIIIAT SQESFPQLNS PSCYHRTDEG YRLDISCALR AVRKTLYGYS EIPFRSYDA	>O_S24_contig_216.p1 Cleavage site between pos. 19 and 20: IFC-TV. Probability: 0.6999	>O_S24_contig_216.p1 Collagenase (Catalytic Domain) 162-271 4.5e-09	>O_S24_contig_216.p1 1 A disintegrin and metalloproteinase with thrombospondin motifs 1-like [Pseudomyrmex gracilis] 2e-05 XP_020285239.1 2 LOW QUALITY PROTEIN: A disintegrin and metalloproteinase with thrombospondin motifs 6-like [Nylanderia fulva] 1e-04 XP_029176983.1 3 venom metalloproteinase 3-like [Odontomachus brunneus] 4e-04 XP_032690836.1
	>O_S24_contig_429	3131 (42)	691 (50)	>O_S24_contig_429 TAAGATATTGAAATCTTAATGTTTAACATTTATTGAACTAATACATTCAAATTCATCAGG AAAATTGAACGGTTGAAAACCTCAAATGAAGAATCAAATAATTACTGCAAATTTCCTGGT TTTCGGAATTTAAGATCCAATAGTCCGGCATTTGCGAGCCCAGCAGACTTTTCTTTGACT GCATGGTATTCCATCCATGGGATGAATTGGTTCAACAATATCACCAGCTTGATCAACACA TTGTAACGGCTTTTCACAGATGTACAATTGAAACATATCGAGTACTTTAGCATACAATTC CAATGCAGACTTGTAACCATAACATTGACATTGTTCTGTTGCACTCATTACTTTAAACGG TTCTGAACGCAACGA…	TKMILNVFPFLALLTIIISINQAHGNESPEKVQFSVDNINDKFDVQLQKI NPHLANGNTPIYIIRANTPLKIERLGKMMELFGEFSMYQDPETTSAAVYS KNTNKFNGVIGVDYVIKDLDYVDGEDKLYPTGRTLFPQIQPRFPWTHLKK TRRTKRGNEDSNVQRPLPRRDVVYIEILVMVDGSMIRNQISSPSNRIDST RIISHVITVFNNVDMIFAKVESPRIKINIAGILIGERAGTFQFLINKECV QKINQRRQGETSSFLSLEARCTTNAIRSYLDGFRDSYTFLNTFDNIVLLT GFAVHQAVTERKPSHLQGFFNTARWREYPEQKFPYSVGFCVVRGERFYRE YVTIAHELGHGFSILEHDPEPYVDENGVCCAYMMREDDEVCK…	>O_S24_contig_429.p1 SEQUENCE 501 AA; 57553 MW MILNVFPFLA LLTIIISINQ AHGNESPEKV QFSVDNINDK FDVQLQKINP HLANGNTPIY IIRANTPLKI ERLGKMMELF GEFSMYQDPE TTSAAVYSKN TNKFNGVIGV DYVIKDLDYV DGEDKLYPTG RTLFPQIQPR FPWTHLKKTR RTKRGNEDSN VQRPLPRRDV VYIEILVMVD GSMIRNQISS PSNRIDSTRI ISHVITVFNN VDMIFAKVES PRIKINIAGI LIGERAGTFQ FLINKECVQK INQRRQGETS SFLSLEARCT TNAIRSYLDG FRDSYTFLNT FDNIVLLTGF AVHQAVTERK PSHLQGFFNT …	>O_S24_contig_429.p1 Cleavage site between pos. 23 and 24: AHG-NE. Probability: 0.9011	>O_S24_contig_429.p1 Superfamily Metalloproteases ("zincins"), catalytic domain 2.8e-10 Reprolysin-like 171-242, 269-410 6.6e-10	>O_S24_contig_429.p1 1 uncharacterized protein LOC118064881 [Chelonus insularis] 5e-20 XP_034935684.1 2 uncharacterized protein LOC118072154 [Chelonus insularis] 5e-20 XP_034947698.1 3 uncharacterized protein LOC118063736 [Chelonus insularis] 2e-18 XP_034933769.1
	>O_S24_contig_286	1198 (65)	690 (51)	>O_S24_contig_286 GACGCTTGATAACAGGCGAATTTGCTGACGTGGCTCTGCAATATTGCGACAAAGATGCAT TTGACTATTACAACGTGTCATGCCATGTATTTTATATTGGTGCAAATAATTCTAACAAGT GCAAGAGATGGCGAATTATCGAGAGCGTATAATAACTCCAGGCGTTATTCATCTCAAGAG AATTCAGGCCGATCAAAGCGTTCTCTTTTCGAAAGAATGCCGGAAACACTGGGAATACGT GTGCGATATGTTACTGGGGAGGAAATCGAATTGAAGTGGACGAAAAAAGAGGAATATATA GTGAATCAATATTTACCCGTGATCACTTCATCGGGCTATCCATTTCCTACTGCGATGAAT GATGTTGGTGAAGTT…	QANLLTWLCNIATKMHLTITTCHAMYFILVQIILTSARDGELSRAYNNSR RYSSQENSGRSKRSLFERMPETLGIRVRYVTGEEIELKWTKKEEYIVNQY LPVITSSGYPFPTAMNDVGEVVLYQDFEKCSAVVYFGKFGTLFGVIGMNH YVADLPYLFDVNGNYPDVVGEPYVKKREYSPVHNLPRIPDLFLQQLVNPM SSNSYESLEPSFESYPGPSFKRQRTERDIHRGYSRMIISENATDPTHTRI RKHTLKFRKYYLEVLVLVTEDVADIFKTFWGDSFIEWLVRYYIIYFNAVD MIYNKMRSRLGILLINIAKIVIEDKETAFGSIDNNQLMDNIPQYLYFHYN EYPRDSFDHVFIFTSKQIMDNAIPVPALTKFDADLYQARKRG…	>>O_S24_contig_286 SEQUENCE 558 AA; 64568 MW MHLTITTCHA MYFILVQIIL TSARDGELSR AYNNSRRYSS QENSGRSKRS LFERMPETLG IRVRYVTGEE IELKWTKKEE YIVNQYLPVI TSSGYPFPTA MNDVGEVVLY QDFEKCSAVV YFGKFGTLFG VIGMNHYVAD LPYLFDVNGN YPDVVGEPYV KKREYSPVHN LPRIPDLFLQ QLVNPMSSNS YESLEPSFES YPGPSFKRQR TERDIHRGYS RMIISENATD PTHTRIRKHT LKFRKYYLEV LVLVTEDVAD IFKTFWGDSF IEWLVRYYII YFNAVDMIYN KMRSRLGILL INIAKIVIED KETAFGSIDN NQ…	Cleavage site between pos. 23 and 24: TSA-RD.	Metalloproteases ("zincins"), catalytic domain 1.6e-08 Reprolysin-like 245-460 2.6e-11	1 hypothetical protein [Meteorus pulchricornis] 4e-10 BAL70303.1 2 PREDICTED: venom metalloproteinase 3-like [Microplitis demolitor] 0.001 XP_008547436.2 3 PREDICTED: A disintegrin and metalloproteinase with thrombospondin motifs 18 isoform X1 [Microplitis demolitor] 0.007 XP_008547409.1
	>O_S24_contig_244	3022 (44)	699 (53)	>O_S24_contig_244 GAGTCATGAGTAATCAGTGATGATGTGTGTATTGATCTATCATATATATTACATAAATAA GCAGGGAAAGAGTGACATTTTGACTCAAAACATGAACAAGAAAAGGATTGATGATATTGT CTTTATCAATTTTTTATTGCGAGCGATGAAGACTCGTCTTCAAATGCATGAAGTTTCAAA ACACCGTGAGGTTTTGAAGTCTCAAAGGGAATCACGATATATAATAGTTGAACAATAGTA ATTCTGCGATAGCGCAGTCGTCCACCCCTGTCGTGAACAGATTATCACTATGAACATTCT TGATATCTGCAAAAACTTCCGTATTGCTGATCATTCAATACACATGGTGTACCATCAAGT GGCATCCCGACCACA…	HSSAEFRVRNRRNDLLMPEIIKIRYHHGNQIKLVALKKVSDSTLTGLDTP IWFIGSDGSLSTEQKLFTNHLDVPIFYHGVNGFSSVTYFPKSKTLYGILE QEVYIEGLPLIYAHNPESVNSFIHPIPNEMDYLQHFRNIRGTDRKRKFDG EPISTPRKRFRGNDQKKMLYPEIFLIVDVSPERIDRRLPNQYEKAVAYII AYWNAIDMLFRNLKYVDIKLNIAGMIVTAKQDLPNSGLLLPGGFRADDTD LFIAKLPALNNLGSYFLHGEIIDRSSYDFLIWMTSATLVDNDVRYTEIED LRSMKKEYIGAAVPSDCGGLHHEEVQIGMISNRAVVMYDDNYSQYHTAAR ELAHLMFIFDDDVEVSHGHHHSNCLTTKPMVQSSGIMDPTNK…	>O_S24_contig_244 SEQUENCE 504 AA; 57843 MW HSSAEFRVRN RRNDLLMPEI IKIRYHHGNQ IKLVALKKVS DSTLTGLDTP IWFIGSDGSL STEQKLFTNH LDVPIFYHGV NGFSSVTYFP KSKTLYGILE QEVYIEGLPL IYAHNPESVN SFIHPIPNEM DYLQHFRNIR GTDRKRKFDG EPISTPRKRF RGNDQKKMLY PEIFLIVDVS PERIDRRLPN QYEKAVAYII AYWNAIDMLF RNLKYVDIKL NIAGMIVTAK QDLPNSGLLL PGGFRADDTD LFIAKLPALN NLGSYFLHGE IIDRSSYDFL IWMTSATLVD NDVRYTEIED LRSMKKEYIG AAVPSDCGGL HHE…		Superfamily Metalloproteases ("zincins"), catalytic domain 3.7e-11 Reprolysin-like 154-408 2.9e-14	1 A disintegrin and metalloproteinase with thrombospondin motifs 15-like [Trichogramma pretiosum] 1e-13 XP_014232382.1 2 uncharacterized protein LOC118069707 [Chelonus insularis] 2e-13 XP_034943889.1 3 uncharacterized protein LOC118072154 [Chelonus insularis] 2e-13 XP_034947698.1
	>O_S24_contig_185	2979 (33)	594 (56)	>O_S24_contig_185 CGCTTAATCCCAGTCTTTTGGATGATTTTGACCTGTCAGCTATTCCCGATCTTGAAACTG AAGACGATCTCCGACTATTATCTCCCGTTGGATCGGAAGATGATGATATTTTGTCTATGA TGGAGCCTGGTCCAAGTACTAAACGTCGTCGCATAGAACGAGATCTTGACGCGCCAAGTC TTGACGGAATGATGGACGTAAACAATACAAAAGTCATCAACAAAAGAATACGCCGTAGGA ATCCTCGTAGAAAGGTTTATTATTTGGAAACGTTGGTCATTATTTCTCGTGATATAACAG ATATGTGTCAAAGACGATCTGAAGGCGAAAGATATATTTCGAATCTCGTCAAGTATTACA TTATTCATTTCAATA…	LNPSLLDDFDLSAIPDLETEDDLRLLSPVGSEDDDILSMMEPGPSTKRRR IERDLDAPSLDGMMDVNNTKVINKRIRRRNPRRKVYYLETLVIISRDITD MCQRRSEGERYISNLVKYYIIHFNNIAMMYAKLQTTVELMINIAKIVIEH ETTDLIRNNALHFAESVANRRNYLRSNQELFPMDSFDYVVVLTSSPIKDT SNILAKRNSLPDLYHARKENLWYDKVPMTILRMRADFQFAANEIGRVLGM TFNSKAIESQIVTQSQNIMQRKSSKCLKWSSQNTKNFYNFFKHNRNRCFL LNKPRSLEHPGPHKLVTPGAQCKCFGHDSYKHPKTQNPYNIPASNCEKPS ANVLDTTLISILKLKIRTIFRRVTVKSPCNVRL	>O_S24_contig_185 SEQUENCE 383 AA; 44448 MW LNPSLLDDFD LSAIPDLETE DDLRLLSPVG SEDDDILSMM EPGPSTKRRR IERDLDAPSL DGMMDVNNTK VINKRIRRRN PRRKVYYLET LVIISRDITD MCQRRSEGER YISNLVKYYI IHFNNIAMMY AKLQTTVELM INIAKIVIEH ETTDLIRNNA LHFAESVANR RNYLRSNQEL FPMDSFDYVV VLTSSPIKDT SNILAKRNSL PDLYHARKEN LWYDKVPMTI LRMRADFQFA ANEIGRVLGM TFNSKAIESQ IVTQSQNIMQ RKSSKCLKWS SQNTKNFYNF FKHNRNRCFL LNKPRSLEHP GPHKLVTPGA QCK…		Metalloproteases ("zincins"), catalytic domain 3.2e-07 Matrix metalloproteases, catalytic domain 3.7e-10	1 PREDICTED: A disintegrin and metalloproteinase with thrombospondin motifs 1-like [Microplitis demolitor] 4e-10 XP_008547411.2 2 hypothetical protein [Meteorus pulchricornis] 5e-08 BAL70303.1 3 PREDICTED: venom metalloproteinase 3-like [Microplitis demolitor] 1e-04 XP_008547436.2
OG0000306	>O_S24_contig_166	438 (181)	549 (57)	>O_S24_contig_166 GGATCATAATGAGCTTCACGTAATATTAAACGAGGTCCAATTGTACCGTCAAATTGCTGA CGTCTATAAGAATACACTGCTCCTGCTGCGCAGTTTCCCTCGCCATGATACATCGACAAA GGGCCGATATCCTCCATTACCTGAGTTAGACGTTCCAATATGTTAGGATTCTGTGCGTGA GCAATCCACACTGGAAGATTCTGGTTGGCCAAAAATGAATCTCGTTGCAATTTCAAAGTT TTGACAGTAACAACTCTATGGTTGACGGGAGAGGATACTGTGACTCCAACATGTTCAGGT GGTTCAGCTGATTGGACATTCTGACCATTCACATTCATCAACGTTATAAGTTGATGAAAC GATAAACCCAAGAAT…	YVVRTLEQIQSKSYYDKCHRMKFGLFLGLSFHQLITLMNVNGQNVQSAE PPEHVGVTVSSPVNHRVVTVKTLKLQRDSFLANQNLPVWIAHAQNPNIL ERLTQVMEDIGPLSMYHGEGNCAAGAVYSYRRQQFDGTIGPRLILREAH YD	>O_S24_contig_166_SEQUENCE 129 AA; 14424 MW MKFGLFLGLS FHQLITLMNV NGQNVQSAEP PEHVGVTVSS PVNHRVVTVK TLKLQRDSFL ANQNLPVWIA HAQNPNILER LTQVMEDIGP LSMYHGEGNC AAGAVYSYRR QQFDGTIGPR LILREAHYD	Cleavage site between pos. 22 and 23: VNG-QN. Probability: 0.9014	none	none
Homology with hypothetical protein [Meteorus pulchricornis] BAL70303.1	>O_S24_contig_378.p2	204 (286)	532 (59)	>O_S24_contig_378 ATCTGCACGAAGATGTACACCATCTTGACCCAACGGAAGGAATGTCTCAGCGAAAGGATT GATTTTATCAATAGGAAGGTTTTTAATGTAAAATTTATGGCCAATGACACCATCGATTGC ACCACGTTTATGGAAGTAAATGGCTGCTGATGACGTCTCAGCATCTTGATAAGTTGTGAA TTCACCGAGCTGATTCATTACTTTAAAATCTTGTACCAATTCGTCACCTTTAACTTTTTT GAAAGAATCGGCTTTTACTGAATCAGTCACTGCCATCCATATTGGTAAATGTTCATTTGC CAAAACTCGCTTTGTCTGTTTCAAATTCATACGCGCAATATTGTATTCACCATCTGTTAT TCCGATTTTCATATG…	SVPLKLGLDANCVLRILRLYLFRMKNRIRMGSYDVAVYLSSESLYNVKKN DKGEPVYESLRGAAVAETDLHVDRIIGSAILTVCVKIVKYPGDHMAIAHE LAHTMNVDHDLQPYFTTDKKCCGNIMKTHTGWCDQCISWSKKTELELNLF FSSPQCCIFINFPQSLSPAGRQITPSADEQCRCAGYKSLKKPRIHMFASW GFCTNSLDCEGVGTKVHLRPLKPQDGTPCGNHKVCWKESCQKIEVLDYPQ LNDGK	>O_S24_contig_378.p2 SEQUENCE 255 AA; 28708 MW SVPLKLGLDA NCVLRILRLY LFRMKNRIRM GSYDVAVYLS SESLYNVKKN DKGEPVYESL RGAAVAETDL HVDRIIGSAI LTVCVKIVKY PGDHMAIAHE LAHTMNVDHD LQPYFTTDKK CCGNIMKTHT GWCDQCISWS KKTELELNLF FSSPQCCIFI NFPQSLSPAG RQITPSADEQ CRCAGYKSLK KPRIHMFASW GFCTNSLDCE GVGTKVHLRP LKPQDGTPCG NHKVCWKESC QKIEVLDYPQ LNDGK		>O_S24_contig_378.p2 ADAM cysteine-rich domain 147-218 5.0e-09	>O_S24_contig_378.p2 1 PREDICTED: A disintegrin and metalloproteinase with thrombospondin motifs 1-like [Microplitis demolitor] 3e-08 XP_008547411.2 2 hypothetical protein [Meteorus pulchricornis] BAL70303.1 5e-08 3 A disintegrin and metalloproteinase with thrombospondin motifs 6 [Nematostella vectensis] 2e-05 XP_032229537.1
	>O_S24_contig_943			>O_S24_contig_943 TTGTAATCATTTTGAAAAGCATTCACGACATCATAATTCACCACTATTAATGTTTCCACG TAAACAATATTAGGATCCTGTATACGTGATTTGACGTATCTCCAATCCTTCCCTGGCTTT ATTTCAACTGTATGGAGACCGCTTTGAAGTTCGCGATGACTGTCTGGATGTGTTAGTTCT CGAGATGGAAACATATTGAGTCCTTCTGTCAGCTCTGAATTAATGTCAGGATTGTAATTC TTTATGGCGTAACGTTGGTCAATCGTGCCGTCGAAGTATTGTCCTTTCTGAAAGTGAACA GCTGCTGCGCAATTGTTGATATCTTGATACATATGAATTGGACCAATGTCCTTCATAATA TTTTTCAATGGAATC…	TIYRSSQQTVDMMTTHLLLLLTFKLLEIVQANNFQNVPLWALSRDGKDAE VDVNLERIHSFLANGHLPVWIVNEENPNELIPLKNIMKDIGPIHMYQDIN NCAAAVHFQKGQYFDGTIDQRYAIKNYNPDINSELTEGLNMFPSRELTHP DSHRELQSGLHTVEIKPGKDWRYVKSRIQDPNIVYVETLIVVNYDVVNAF QNDY	>O_S24_contig_943 SEQUENCE 193 AA; 22315 MW MMTTHLLLLL TFKLLEIVQA NNFQNVPLWA LSRDGKDAEV DVNLERIHSF LANGHLPVWI VNEENPNELI PLKNIMKDIG PIHMYQDINN CAAAVHFQKG QYFDGTIDQR YAIKNYNPDI NSELTEGLNM FPSRELTHPD SHRELQSGLH TVEIKPGKDW RYVKSRIQDP NIVYVETLIV VNYDVVNAFQ NDY	Cleavage site between pos. 20 and 21: VQA-NN. Probability: 0.9517	none	none
Homology with hypothetical protein [Meteorus pulchricornis] BAL70303.1	O_S24_contig_1411	136 (738)	523 (60)	>O_S24_contig_1411 CTCACCTTTTCTTTCACACCATTTTCTCTTTACCGAAAATACAAATATTCAATTTTATAT TGATAAAATAAATAACTTGCCAGATTTATTTTGTATGATTACACAATTTTTTTTTTCCAT CTATATAAAGATTCATTTTTGGTTTATATAAATAAGAGAAAGGTTGATGTTTATATTTTT ACAATTTTTATCAACTCACATTTGTAATTCAGGATATTAAGAACAGCTTTTCCGTATTGG GGTAGAAGAAAAAGAAAGATGAAGCTGAAAGAGGGAGAGAGAAATGGGAAATGAGCGTGT TGTAGATATATATGAAATAATATCAGGTAATTTCTCTGTCGCTATTAGTCCCACTCGTAA CTCTCATGATCATT…	HIRERRYERSETYHLEILTLVTKDVAEIFKRHWGDRLIEWLVRYYIIYFN AVDMMFRKLNDRVALLLINIAKIVIEDEVTPFDFISNNGLEYNLPQYLNS HQHEYPPDSFDHVFIFTSKPIIYESVSIHGLSYFDADLYEARKRGEFYNA VPKTLIGFDEDFTSAVHEIAKTFKFPIDSWHDGDGELGQCSSLMQEGSSK CDKCLKWSPNSQQYFDKFFNIVSEERHRCFLLNPPRSVRPPGPSQALSPI SQCWCYGYDSYFTLFTKSKSIIAAGTCSQPLQCTDIIEGRTFIRQTIPPL DGTLCSTASKVCWNGQCIKFHKEYDWHKIFVRKLPQQLN	>O_S24_contig_1411 SEQUENCE 339 AA; 39642 MW HIRERRYERS ETYHLEILTL VTKDVAEIFK RHWGDRLIEW LVRYYIIYFN AVDMMFRKLN DRVALLLINI AKIVIEDEVT PFDFISNNGL EYNLPQYLNS HQHEYPPDSF DHVFIFTSKP IIYESVSIHG LSYFDADLYE ARKRGEFYNA VPKTLIGFDE DFTSAVHEIA KTFKFPIDSW HDGDGELGQC SSLMQEGSSK CDKCLKWSPN SQQYFDKFFN IVSEERHRCF LLNPPRSVRP PGPSQALSPI SQCWCYGYDS YFTLFTKSKS IIAAGTCSQP LQCTDIIEGR TFIRQTIPPL DGTLCSTASK VCWNGQCIKF HK…		Collagenase (Catalytic Domain) 1-181 2.6e-10 Zinc-dependent metalloprotease, salivary_gland_MPs. Metalloproteases secreted by the salivary ... 41-220 6.83e-04	1 hypothetical protein [Meteorus pulchricornis] 4e-13 BAL70303.1 2 A disintegrin and metalloproteinase with thrombospondin motifs 18-like [Nasonia vitripennis] 8e-08 XP_001607602.1 3 uncharacterized protein LOC118064855 [Chelonus insularis] 1e-06 XP_034935640.1
Soluble proteins
Homology with hypothetical protein [Meteorus pulchricornis] BAL70303.1	>O_S24_contig_136	6406 (23)	193 (104)	>O_S24_contig_136 AAACGACGTGACCAGTCAGAGCAAATAGTTCATGAAAAACTACCGGACAATTTTCAAGAT ATCATAGTATATCACGATACAAAACTCCTTTCCTCGGCAATGTTTACGGTTAATACGGGA AGATTTGAAGGACTGATAGGGGGAACTTATATGATCAATGTTAGTTTGTCAGATTTGTCA GAAACTTTATCGGTAGATGGAAAACTTGTGAAGAGATATGCTCATCGTTCTCATGGAGAA AAAAACTGTCCTTTAAGTACTGAAGATGATGATTTTTCAGCGCCCCCTCCACCACCTCTT CTGCATAACATGAAAGAACGAGCAATTAACTCACATTTGAATATTAGCCGCCTTCGAACT CGTCGGGGTGATGTA…	KRRDQSEQIVHEKLPDNFQDIIVYHDTKLLSSAMFTVNTGRFEGLIGGTY MINVSLSDLSETLSVDGKLVKRYAHRSHGEKNCPLSTEDDDFSAPPPPPL LHNMKERAINSHLNISRLRTRRGDVTETIKEEIFIEVLLFITFDAARSYL DLPPYAVKILVNKYIRDFVAIDMIYASIPTNDFKIYVNLAGVIIEAADHI FADIINYPQLRYDDDRVLDIGFLLDDFQSYSKHKDFPFPRDRYDVAMIST GRELQFGVGRVFGWHRTVPDILDDMMENSTPEVPMVIVQRQYAVPDYCYA VREIGKLLGIKKNDNLAKISSEDGRQCYGVMQPSYHYCSDCMKWSVESVN QLEVFMSENVNHCFLFNKPRSLNPLKPMKSLTPCRQ	>O_S24_contig_136 SEQUENCE 386 AA; 44429 MW KRRDQSEQIV HEKLPDNFQD IIVYHDTKLL SSAMFTVNTG RFEGLIGGTY MINVSLSDLS ETLSVDGKLV KRYAHRSHGE KNCPLSTEDD DFSAPPPPPL LHNMKERAIN SHLNISRLRT RRGDVTETIK EEIFIEVLLF ITFDAARSYL DLPPYAVKIL VNKYIRDFVA IDMIYASIPT NDFKIYVNLA GVIIEAADHI FADIINYPQL RYDDDRVLDI GFLLDDFQSY SKHKDFPFPR DRYDVAMIST GRELQFGVGR VFGWHRTVPD ILDDMMENST PEVPMVIVQR QYAVPDYCYA VREIGKLLGI KKNDNLAKIS SED…		Zinc-dependent metalloprotease, salivary_gland_MPs. Metalloproteases secreted by the salivary ... 133-252 2.41e-03	PREDICTED: snake venom metalloproteinase BmooMPalpha-I isoform X2 [Microplitis demolitor] 0.052 XP_008559629.1
	>O_S24_contig_58	5079 (30)	444 (66)	>O_S24_contig_58 GCATTTCCATAGTACGATAAGGATAATTCCGAAGGCAGCAAGAAGATTTCGATCTGGCAT AGTTGAAGAAATCCAACTCAGATTGGTAACTCCATCGAAGGCATCCTTCAACTCGCAAAT TCGAAGGATCCATGATACCTCTCGATGGACCCGCCGAAAGACTATCTGGACGTCGAAGAT CATCGATAGAAACAAACATCAACGAGGCGAGTTGTCGAGCTGCTGTGTGATAATTTGAAT ATTTAGCATCATGCATAACAACAGCATGATTTGCTACTTCATTCTCATCTTCTTCCTCCT CATATGTACCTCCACAGTCGCGCGGCGGTGATGATATCCCTATATCAGGTCCTCCTCTAA TACGACCAGCTTGAGT…	RDDPNHLLRKKYKETLYAEVLLIIDTAARADHYNNEAPHEKTVMYALAYWN AVDMLFSHLKRTRIKINIAGIAVGWTRDVAQNIFNRRHLRDPPRMRMENHE VLNAVGKYLHDFRIAAPRPSYDYLIWMTQLSLYTQAGRIRGGPDIGISSPP RDCGGTYEEEEDENEVANHAVVMHDAKYSNYHTAARQLASLMFVSIDDLRR PDSLSAGPSRGIMDPSNLRVEGCLRWSYQSELDFFNYARSKSSCCLRNYPY RTMEM	>O_S24_contig_58 SEQUENCE 260 AA; 30108 MW RDDPNHLLRK KYKETLYAEV LLIIDTAARA DHYNNEAPHE KTVMYALAYW NAVDMLFSHL KRTRIKINIA GIAVGWTRDV AQNIFNRRHL RDPPRMRMEN HEVLNAVGKY LHDFRIAAPR PSYDYLIWMT QLSLYTQAGR IRGGPDIGIS SPPRDCGGTY EEEEDENEVA NHAVVMHDAK YSNYHTAARQ LASLMFVSID DLRRPDSLSA GPSRGIMDPS NLRVEGCLRW SYQSELDFFN YARSKSSCCL RNYPYRTMEM		Metalloproteases ("zincins"), catalytic domain 1.1e-07 Reprolysin-like 4.3e-07	A disintegrin and metalloproteinase with thrombospondin motifs 6 [Galendromus occidentalis] 6e-12 XP_028966773.1 A disintegrin and metalloproteinase with thrombospondin motifs 18-like isoform X4 [Varroa destructor] 6e-12 XP_022658749.1 zinc metalloproteinase-disintegrin-like kaouthiagin-like isoform X3 [Varroa destructor] 6e-12 XP_022658748.1
	>O_S24_contig_229	2693 (47)	109 (147)	>O_S24_contig_229 GAAAATATGATTAGCTTTACTGGTTTAAAGATTGTTCAGTGGTTACCAGAGGATATATAT ACAACCACCATCCATTTTCTAATCACTCACTGACGTGGACACCAAAATGTCTGGAATAAT CCCGATGTTCTGTACTTTCTCTTGGTTCATGATCCAATTGATGTTCATGAACTCTGTTGC AAGTGAATCTTTGGCAATGTACAACAATAACGAAACTGAACTACCTTTGGGTCGTTCGAG ACGGTCCATAGATAGGATGCCAATTATACTAACATTAGGGATTAGATATCCATCGGGTGG AATTATCGAATTGAATTTGCGGAAACAACCCCAACATTTGGTTAATAAGTATCTGCCTGT AGTGACACCAGCTGA…	SLTDVDTKMSGIIPMFCTFSWFMIQLMFMNSVASESLAMYNNNETELPLGR SRRSIDRMPIILTLGIRYPSGGIIELNLRKQPQHLVNKYLPVVTPADYPHQ NVMERLGEFLLYHDEKTCSALIYLENSRILTGSIGSEYSLWKSPFEVDNDG NHLEVIGEVNLAKNPFMIPHYVPISSHNAYQNPVEAPSIKTRLE	>O_S24_contig_229 SEQUENCE 197 AA; 22436 MW SLTDVDTKMS GIIPMFCTFS WFMIQLMFMN SVASESLAMY NNNETELPLG RSRRSIDRMP IILTLGIRYP SGGIIELNLR KQPQHLVNKY LPVVTPADYP HQNVMERLGE FLLYHDEKTC SALIYLENSR ILTGSIGSEY SLWKSPFEVD NDGNHLEVIG EVNLAKNPFM IPHYVPISSH NAYQNPVEAP SIKTRLE		none	none
	>O_S24_contig_155	2458 (52)	not found	>O_S24_contig_155 CATTTCATATCGTCACATGGATCTCTACATTTAGCGTTTCGGCATACTTCCAGGCGAGAT GAACATCTTGTATTTTCTCAGATATTATTATGTCATCATTAAGATACATTTATAATTGTT GTGTTGTATTATCTATGCGTTCTCGTTTCACGATTTTCACTCAATGAATCATATTCATGA TGTATTAGCCATTTTTATATGAATAGTACTTTATAATTTTTCATACGCTGGATATCTATT ACTGGTTATTCAGAATCTTCTGTATTCACCGCTCCGTTTTATAGGAAAAGGAGCAGTGAA ATCTTCATTGCCAAACTGAGGATTTCGTTATTATAGGTATCATAAAATTCATTCAATTTG AGTATCGAATCAACC…	PANCGGLQEVEGVTELIANRAVVLHDAKYSNYHIAARVLASMMFVSIDD INRPDSLSEGPSRGIMDPSESRVEGCLRWSYQSELDFFRYVGSQSSCCL LNFPHRTMEKPSTPIPDLTVDEQCQCYKMQADENIDYSEETCGTELQCV DNNNMIREVAWTLDGTPCQAADGRGICRWTHCVSP*FKVDSILKLNEFY DTYNNEILSLAMKISLLLFL	O_S24_contig_155 SEQUENCE 182 AA; 20323 MW PANCGGLQEV EGVTELIANR AVVLHDAKYS NYHIAARVLA SMMFVSIDDI NRPDSLSEGP SRGIMDPSES RVEGCLRWSY QSELDFFRYV GSQSSCCLLN FPHRTMEKPS TPIPDLTVDE QCQCYKMQAD ENIDYSEETC GTELQCVDNN NMIREVAWTL DGTPCQAADG RGICRWTHCV SP		Collagenase (Catalytic Domain) 0.00069	hypothetical protein [Meteorus pulchricornis] 5e-06 BAL70303.1
Neprilysin	>O_S24_contig_6971	2098 (60)	not found	>O_S24_contig_6971 ATGACATTTATTTATTGTCTTTCATCGATATATTTGCCATCAAATATCGTAATGTTACAG GAAAAATATTACCAGAAAGAACATTTATTGACTGGGTTCATACGAGTTCCTGGTTCGCAT TTGAATGCTTCAGCAAATGCGGGATTATTTGAGAATGGCATGTTAATTCGGAATCGATGT GGGCTGTGATGATGGGTTTGCGAATGAACTACTCCCAACTCTGGAGCGTCAAAACATGCA GTGTGCGCTGATGAAATCCAAAACATTTGCATTGACGTATAGTTCAAATTTGGGAGTTGT CGCTCTGGCCCATTCAACTCTAAATAATCTTTGTATATTAAATGTGCCAGTTTGAAACCA ATATGATCAGGGAT…	LIEIIQPQELKMVEVIHHVSIAYRFALLIFCYLLRIHDSAAAEVAENVCR SDGCIEIAEKITKYMDTSILPCDDFYKFVCNKFHGNRVRMEEESLIELIT SQLMKSTSSEKNKPFQKAFKLYEQCMAENVTVANTSRFLIQFIERIGGWP LVEGDKWQGKSWENVTVSLSQSGYHWGIFFRSILRIHTSDTYILLMPENL EKITNTKEVAWVADGLGAKPTEDISQMIQNVSEHFENFKFSKKSNYKRLT IEEMIVKWPSIDWMTYFTGYFADLPNVTIHKNQSVMVNTFEVDDLVNFMA RTSNEDIMNYVVLRIIEDALPYSSEILLHSYFGMKPESYYSLSARQKYCT VVSIYSLPEMVYAILRVNYIDQIQNKFKNLTDLVRNKMGELI…	>O_S24_contig_6971 SEQUENCE 676 AA; 79088 MW MVEVIHHVSI AYRFALLIFC YLLRIHDSAA AEVAENVCRS DGCIEIAEKI TKYMDTSILP CDDFYKFVCN KFHGNRVRME EESLIELITS QLMKSTSSEK NKPFQKAFKL YEQCMAENVT VANTSRFLIQ FIERIGGWPL VEGDKWQGKS WENVTVSLSQ SGYHWGIFFR SILRIHTSDT YILLMPENLE KITNTKEVAW VADGLGAKPT EDISQMIQNV SEHFENFKFS KKSNYKRLTI EEMIVKWPSI DWMTYFTGYF ADLPNVTIHK NQSVMVNTFE VDDLVNFMAR TSNEDIMNYV VLRIIEDALP YSSEILLHSY FG…	Cleavage site between pos. 30 and 31: SAA-AE.	Peptidase family M13 Domain 2-204 2e-32	1 hypothetical protein ILUMI_22554 [Ignelater luminosus] 4e-69 KAF2883620.1 2 PREDICTED: neprilysin-11 isoform X4 [Dendroctonus ponderosae] 7e-67 XP_019757687.1 3 PREDICTED: neprilysin-11 isoform X3 [Dendroctonus ponderosae] 2e-66 XP_019757686.1	comparison with neprilysin isoform a [Homo sapiens] NCBI Reference Sequence: NP_000893.2 (in red HExxH zinc binding motif and the catalytically important GENIAD and VNAFY motifs) NP_000893.2 MGKSESQMDITDINTPKPKKKQRWTPLEISLSVLVLLLTIIAVTMIALYATYDDGICKSS Mp_NEP MVEVIHHVSIA---------------YRFALLIFCYLLRIHDSAA----AEVAENVCRSD * : ::.*: ::* :: ** * : * :.:*.*. NP_000893.2 DCIKSAARLIQNMDATTEPCTDFFKYACGGWLK…

## Sheet: clustal matrix
		# Percent Identity Matrix - created by Clustal2.1
		#
		#
		1266 166 2114 943 339 58 155 496 651 244 126 429.p1 378.p2 185 263 1411 109 286 153 208 16 1290 1198 927 91 216.p1 375 668 136 379 647 229 110 2103 575 1636
		1: O_S24_contig_1266 100.00 5.62 21.71 21.02 4.39 10.76 7.87 10.00 7.19 8.00 6.99 7.73 13.84 9.69 9.05 11.06 11.97 10.55 8.38 9.47 8.44 8.38 7.69 12.36 10.27 6.74 10.55 9.55 6.98 8.54 10.34 11.68 9.09 6.15 11.63 3.17
		2: O_S24_contig_166 5.62 100.00 11.36 11.58 5.56 10.84 8.00 13.45 11.93 10.00 9.48 10.66 10.66 18.03 17.60 12.80 12.40 10.40 12.00 14.40 3.90 8.08 7.14 22.22 11.11 9.02 8.80 13.56 8.51 6.67 11.20 7.48 12.50 10.53 10.62 0.00
		3: O_S24_contig_2114 21.71 11.36 100.00 63.22 5.75 7.86 5.77 8.98 9.49 8.98 11.69 11.18 8.89 11.88 12.20 10.78 13.68 12.80 10.64 9.79 11.76 5.37 6.35 16.67 9.63 7.41 15.15 13.10 15.48 16.18 11.98 10.69 12.72 16.36 9.86 11.32
		4: O_S24_contig_943 21.02 11.58 63.22 100.00 5.35 10.64 10.71 10.80 11.73 11.30 12.42 11.36 9.52 10.86 10.11 8.24 11.45 8.94 11.54 10.76 11.68 8.00 5.19 15.29 9.49 7.91 11.17 12.29 12.18 12.20 9.89 12.69 8.51 12.50 8.97 7.41
		5: O_S24_contig_339 4.39 5.56 5.75 5.35 100.00 9.60 12.57 9.28 7.08 9.41 9.69 10.05 5.20 9.55 7.77 11.62 13.00 11.00 9.38 8.71 8.36 7.27 6.78 8.91 7.99 7.81 7.67 10.41 8.33 13.49 10.00 7.94 10.92 8.70 9.21 10.50
		6: O_S24_contig_58 10.76 10.84 7.86 10.64 9.60 100.00 73.15 38.65 43.22 42.69 17.14 20.16 19.51 17.87 16.53 21.46 16.90 19.49 17.92 21.47 21.25 21.07 14.63 25.45 17.82 8.00 23.74 18.92 20.00 25.00 20.16 13.33 17.28 26.36 16.28 20.39
		7: O_S24_contig_155 7.87 8.00 5.77 10.71 12.57 73.15 100.00 40.78 47.37 40.45 20.25 21.71 18.60 15.19 17.34 22.54 17.82 19.54 19.88 20.11 18.37 19.47 23.01 8.57 8.05 5.41 23.60 17.18 19.49 28.07 21.35 11.21 17.34 8.33 15.69 23.53
		8: O_S24_contig_496 10.00 13.45 8.98 10.80 9.28 38.65 40.78 100.00 50.20 44.47 15.89 17.77 16.88 17.78 16.75 23.08 20.57 19.58 20.00 21.25 21.77 20.16 19.09 15.00 11.70 9.54 19.69 19.07 13.88 24.32 20.99 15.05 18.53 16.16 18.89 15.74
		9: O_S24_contig_651 7.19 11.93 9.49 11.73 7.08 43.22 47.37 50.20 100.00 59.11 17.37 17.41 16.40 19.90 17.14 21.26 17.37 21.74 20.41 20.50 24.62 19.40 18.46 19.44 15.29 8.70 20.26 18.50 17.62 24.29 18.34 11.73 17.78 19.64 16.22 22.45
		10: O_S24_contig_244 8.00 10.00 8.98 11.30 9.41 42.69 40.45 44.47 59.11 100.00 14.38 16.74 19.07 15.41 15.56 22.70 18.48 19.34 18.18 21.05 19.85 21.21 19.64 18.05 14.93 9.16 17.22 20.51 19.01 28.21 20.11 15.51 18.29 15.85 17.43 14.86
		11: O_S24_contig_126 6.99 9.48 11.69 12.42 9.69 17.14 20.25 15.89 17.37 14.38 100.00 25.11 26.91 18.62 19.85 25.85 24.75 20.95 22.98 23.43 21.96 21.76 31.78 26.37 20.92 8.00 22.34 19.95 16.94 29.73 23.12 8.89 20.71 17.81 20.69 17.33
		12: O_S24_contig_429.p1 7.73 10.66 11.18 11.36 10.05 20.16 21.71 17.77 17.41 16.74 25.11 100.00 27.59 18.90 21.27 27.60 23.83 21.09 26.21 27.89 24.87 24.44 29.91 25.73 26.74 9.02 22.48 20.75 19.49 31.93 23.43 11.05 23.69 21.54 22.27 21.56
		13: O_S24_contig_378.p2 13.84 10.66 8.89 9.52 5.20 19.51 18.60 16.88 16.40 19.07 26.91 27.59 100.00 20.83 24.89 23.36 25.58 25.21 24.12 23.63 22.44 23.39 33.33 15.25 20.30 6.37 26.88 21.33 20.12 31.40 25.42 11.04 23.01 10.00 19.80 8.33
		14: O_S24_contig_185 9.69 18.03 11.88 10.86 9.55 17.87 15.19 17.78 19.90 15.41 18.62 18.90 20.83 100.00 30.99 37.58 30.58 30.85 34.04 31.65 18.03 20.45 22.55 17.28 16.38 9.84 23.08 21.65 22.41 31.07 27.08 14.05 24.62 17.22 26.82 15.03
		15: O_S24_contig_263 9.05 17.60 12.20 10.11 7.77 16.53 17.34 16.75 17.14 15.56 19.85 21.27 24.89 30.99 100.00 40.81 43.69 34.54 45.06 40.38 15.87 16.67 34.78 12.92 12.46 10.16 24.21 22.49 18.79 31.97 28.15 11.83 25.38 15.05 27.15 15.58
		16: O_S24_contig_1411 11.06 12.80 10.78 8.24 11.62 21.46 22.54 23.08 21.26 22.70 25.85 27.60 23.36 37.58 40.81 100.00 53.36 58.51 43.78 41.09 23.21 23.95 30.17 24.19 14.71 11.33 31.35 27.59 24.39 35.77 32.28 14.52 29.84 25.93 27.03 27.72
		17: O_S24_contig_109 11.97 12.40 13.68 11.45 13.00 16.90 17.82 20.57 17.37 18.48 24.75 23.83 25.58 30.58 43.69 53.36 100.00 68.89 41.63 38.57 18.38 23.33 26.27 16.67 6.84 5.82 32.11 26.80 28.29 35.83 31.67 14.86 30.28 8.33 29.95 11.76
		18: O_S24_contig_286 10.55 10.40 12.80 8.94 11.00 19.49 19.54 19.58 21.74 19.34 20.95 21.09 25.21 30.85 34.54 58.51 68.89 100.00 43.20 41.47 20.05 20.05 27.97 22.49 17.45 7.03 24.76 23.92 21.67 34.68 31.76 13.98 26.29 20.49 30.04 21.52
		19: O_S24_contig_153 8.38 12.00 10.64 11.54 9.38 17.92 19.88 20.00 20.41 18.18 22.98 26.21 24.12 34.04 45.06 43.78 41.63 43.20 100.00 45.88 21.21 22.10 29.91 20.31 12.00 9.59 31.47 24.67 27.62 34.43 33.73 17.61 28.11 25.00 27.54 24.32
		20: O_S24_contig_208 9.47 14.40 9.79 10.76 8.71 21.47 20.11 21.25 20.50 21.05 23.43 27.89 23.63 31.65 40.38 41.09 38.57 41.47 45.88 100.00 18.93 19.46 29.66 18.18 16.45 10.41 28.08 25.88 25.95 32.00 32.16 13.66 27.63 21.74 27.88 23.08
		21: O_S24_contig_16 8.44 3.90 11.76 11.68 8.36 21.25 18.37 21.77 24.62 19.85 21.96 24.87 22.44 18.03 15.87 23.21 18.38 20.05 21.21 18.93 100.00 33.51 38.89 26.09 18.04 9.00 20.05 18.23 17.48 34.21 23.77 14.18 23.96 25.52 20.73 23.22
		22: O_S24_contig_1290 8.38 8.08 5.37 8.00 7.27 21.07 19.47 20.16 19.40 21.21 21.76 24.44 23.39 20.45 16.67 23.95 23.33 20.05 22.10 19.46 33.51 100.00 37.50 22.51 13.75 12.44 20.95 17.32 16.67 35.59 21.90 9.26 20.92 23.87 22.47 19.07
		23: O_S24_contig_1198 7.69 7.14 6.35 5.19 6.78 14.63 23.01 19.09 18.46 19.64 31.78 29.91 33.33 22.55 34.78 30.17 26.27 27.97 29.91 29.66 38.89 37.50 100.00 10.53 3.64 7.00 28.45 32.14 25.00 28.21 30.77 7.25 29.66 28.57 23.91 6.67
		24: O_S24_contig_927 12.36 22.22 16.67 15.29 8.91 25.45 8.57 15.00 19.44 18.05 26.37 25.73 15.25 17.28 12.92 24.19 16.67 22.49 20.31 18.18 26.09 22.51 10.53 100.00 34.76 19.00 22.01 19.17 19.37 12.50 21.09 9.86 23.44 19.88 14.71 22.22
		25: O_S24_contig_91 10.27 11.11 9.63 9.49 7.99 17.82 8.05 11.70 15.29 14.93 20.92 26.74 20.30 16.38 12.46 14.71 6.84 17.45 12.00 16.45 18.04 13.75 3.64 34.76 100.00 7.94 15.68 19.10 18.55 12.07 17.50 11.19 17.67 18.02 13.99 20.12
		26: O_S24_contig_216.p1 6.74 9.02 7.41 7.91 7.81 8.00 5.41 9.54 8.70 9.16 8.00 9.02 6.37 9.84 10.16 11.33 5.82 7.03 9.59 10.41 9.00 12.44 7.00 19.00 7.94 100.00 7.25 11.55 8.29 4.85 10.62 13.07 10.07 15.19 10.10 14.86
		27: O_S24_contig_375 10.55 8.80 15.15 11.17 7.67 23.74 23.60 19.69 20.26 17.22 22.34 22.48 26.88 23.08 24.21 31.35 32.11 24.76 31.47 28.08 20.05 20.95 28.45 22.01 15.68 7.25 100.00 25.94 21.72 39.52 30.37 11.64 26.25 22.49 26.34 26.11
		28: O_S24_contig_668 9.55 13.56 13.10 12.29 10.41 18.92 17.18 19.07 18.50 20.51 19.95 20.75 21.33 21.65 22.49 27.59 26.80 23.92 24.67 25.88 18.23 17.32 32.14 19.17 19.10 11.55 25.94 100.00 21.05 37.07 27.44 9.83 29.03 21.52 21.39 19.72
		29: O_S24_contig_136 6.98 8.51 15.48 12.18 8.33 20.00 19.49 13.88 17.62 19.01 16.94 19.49 20.12 22.41 18.79 24.39 28.29 21.67 27.62 25.95 17.48 16.67 25.00 19.37 18.55 8.29 21.72 21.05 100.00 48.21 37.72 11.66 32.86 25.37 33.70 24.02
		30: O_S24_contig_379 8.54 6.67 16.18 12.20 13.49 25.00 28.07 24.32 24.29 28.21 29.73 31.93 31.40 31.07 31.97 35.77 35.83 34.68 34.43 32.00 34.21 35.59 28.21 12.50 12.07 4.85 39.52 37.07 48.21 100.00 42.15 16.44 35.71 14.29 35.42 5.88
		31: O_S24_contig_647 10.34 11.20 11.98 9.89 10.00 20.16 21.35 20.99 18.34 20.11 23.12 23.43 25.42 27.08 28.15 32.28 31.67 31.76 33.73 32.16 23.77 21.90 30.77 21.09 17.50 10.62 30.37 27.44 37.72 42.15 100.00 13.16 46.31 37.31 42.61 35.43
		32: O_S24_contig_229 11.68 7.48 10.69 12.69 7.94 13.33 11.21 15.05 11.73 15.51 8.89 11.05 11.04 14.05 11.83 14.52 14.86 13.98 17.61 13.66 14.18 9.26 7.25 9.86 11.19 13.07 11.64 9.83 11.66 16.44 13.16 100.00 15.68 7.84 13.86 11.36
		33: O_S24_contig_110 9.09 12.50 12.72 8.51 10.92 17.28 17.34 18.53 17.78 18.29 20.71 23.69 23.01 24.62 25.38 29.84 30.28 26.29 28.11 27.63 23.96 20.92 29.66 23.44 17.67 10.07 26.25 29.03 32.86 35.71 46.31 15.68 100.00 47.85 43.56 44.74
		34: O_S24_contig_2103 6.15 10.53 16.36 12.50 8.70 26.36 8.33 16.16 19.64 15.85 17.81 21.54 10.00 17.22 15.05 25.93 8.33 20.49 25.00 21.74 25.52 23.87 28.57 19.88 18.02 15.19 22.49 21.52 25.37 14.29 37.31 7.84 47.85 100.00 10.26 53.52
		35: O_S24_contig_575 11.63 10.62 9.86 8.97 9.21 16.28 15.69 18.89 16.22 17.43 20.69 22.27 19.80 26.82 27.15 27.03 29.95 30.04 27.54 27.88 20.73 22.47 23.91 14.71 13.99 10.10 26.34 21.39 33.70 35.42 42.61 13.86 43.56 10.26 100.00 9.38
		36: O_S24_contig_1636 3.17 0.00 11.32 7.41 10.50 20.39 23.53 15.74 22.45 14.86 17.33 21.56 8.33 15.03 15.58 27.72 11.76 21.52 24.32 23.08 23.22 19.07 6.67 22.22 20.12 14.86 26.11 19.72 24.02 5.88 35.43 11.36 44.74 53.52 9.38 100.00
