# Supplementary material for: Proteo-Trancriptomic Analyses Reveal a Large Expansion of Metalloprotease-Like Proteins in Atypical Venom Vesicles of the Wasp Meteorus pulchricornis (Braconidae)
Source: Toxins (Basel). 2021 Jul 19;13(7):502. doi: 10.3390/toxins13070502 (PMC8310156; doi:10.3390/toxins13070502)
Supplement: Supplementary file 1 [file toxins-13-00502-s001.zip › Table S4.xlsx]

## Sheet: Feuil1
Table S4 DUF4803
	Contig name	Venin (Mascot score)	VLPs (Mascot score)	Contig sequence	predicted ORF	Traduction (Phase based on MS-MS peptides; in red first and last peptides on the sequence)	Predicted Proteins (Based on MS-MS peptides)	peptide signal (Signal P)	Cysteines	Domain of unknown function 4803 (DUF4803) Pfam (Alignment)	BlastP NCBI
shared	>O_S24_contig_38_consensus	40770	44936	TCCGATCTGTCGATTCACATAGATTAAACGCCGGAACTCAAAACACAGTGCGTTTTCGAA AAGTGCCTGAAACATGGGTCCAATAATTATAAATTTTGTTGTGACATTTATAATGATGTA TTGTGAAGGAATCGCTGGTGAAGTGATCAATAATGACACAATCAATTTGGAGTATTTTCA ACACCCTTTTTTTTTTAATATGGTGCATGCAAAGCACCAATGCAGAAAGTCCTGTGAGGA CATAACTATGGACGACATGACTATTCAAACAGACTCGGATATTAAGTCAAGCTGTTATGG AACATACAACGATTGCCGAGCTATGGTTGTCGCTGACACTGTAGATCTACAATATTGCAG GAAGAATAATTCTACGGACATTGTGTGGGCTTT…	O_S24_contig_38 consensus 74 1345 1272 positive ATG O_S24_contig_38 consensus 2588 3823 1236 positive ATG O_S24_contig_38 consensus 805 1302 498 negative ATG	>O_S24_contig_38_consensus_2 PICRFT*IKRRNSKHSAFSKSA*NMGPIIINFVVTFIMMYCEGIAGEVINNDTINLEYFQ HPFFFNMVHAKHQCRKSCEDITMDDMTIQTDSDIKSSCYGTYNDCRAMVVADTVDLQYCR KNNSTDIVWAFDSQRKVEYGQKSNCGDGATEYTVPRVGYSGGSGCPICVCTCYEATSGMA SNKGKWWFSAVPQTSDENKVITGVKFVEINHTIFLQIKQNQFPIDTTGNWKTLDEEVEAE EGVSKDTRLLLTDKRRSLMLDEFELPDGYVITGVKFEEATIPTTSLLAIRLSVRSTKLTK SKDGLESETSTWIHGTTSKLKSTHLKWLPSSMGLNPDLKTHIMFGIGDLSKDFGKLTEPT ISAE…	>O_S24_contig_38.p1 SEQUENCE 423 AA; 47139 MW; MGPIIINFVV TFIMMYCEGI AGEVINNDTI NLEYFQHPFF FNMVHAKHQC RKSCEDITMD DMTIQTDSDI KSSCYGTYND CRAMVVADTV DLQYCRKNNS TDIVWAFDSQ RKVEYGQKSN CGDGATEYTV PRVGYSGGSG CPICVCTCYE ATSGMASNKG KWWFSAVPQT SDENKVITGV KFVEINHTIF LQIKQNQFPI DTTGNWKTLD EEVEAEEGVS KDTRLLLTDK RRSLMLDEFE LPDGYVITGV KFEEATIPTT SLLAIRLSVR STKLTKSKDG LESETSTWIH GTTSKLKSTH LKWLPSSMGL NPDLKTHIMF …	p1- Cleavage site between pos. 22 and 23: IAG-EV. Probability: 0.4206 (Phobius, none) p2- Cleavage site between pos. 22 and 23: IAG-DL. Probability: 0.8277	p1- 12 p2- 13	p1- start 29 end 193 E-value 6.2e-12 p2- start 37 end 184 E-value 1.1e-13	>O_S24_contig_38.p1 uncharacterized protein LOC106659714 [Trichogramma pretiosum] 8e-12 XP_014237879.1 PREDICTED: uncharacterized protein LOC103570348 [Microplitis demolitor] 3e-11 XP_008546279.2 unnamed protein product [Trichogramma brassicae] 4e-11 CAB0030552.1 >O_S24_contig_38.p2 uncharacterized protein LOC114361723 isoform X3 [Ostrinia furnacalis] 1e-14 XP_028172668.1 PREDICTED: uncharacteriz…	p1 may have a C-ter transmembrane domain TRANSMEM 405-422 p2 may have a C-ter transmembrane domain TRANSMEM 391-410
	>O_S24_contig_10764_consensus	23572	16	CCGATAGTAATTTGGGACAATAATCCAACTGGTTCATTTCATCAGATTGTTATTTAATTC CTTTGCGTTTGATTTTGAAATTTCTAACTATGAGTTTCTATAATTTCATATTGCTGCATT CAATGTTGATGATTTTTCTGGCTCAAAGTGATGCCTTTGACAATGTGGAAGATTCAGATT CAAATTTCATCCAACTGACGAATTTTCACCGGCCCATCTTGATCAACCAAAGAGAGATAG ATTATTCATTCCCAGATATGACATCTCAGTGTCAGGGGTATTGTAATGACATCAACACAA CCACAAATGTCCATCCTCACACTTTTAAAGGACAAGAAAATTTTATGGCATGTGATGGAT GGCTTCACGATTGCCTATTATTTGACGATCTCT…	O_S24_contig_10764 consensus 90 1262 1173 positive ATG O_S24_contig_10764 consensus 378 743 366 negative ATG	>O_S24_contig_10764_consensus_3 DSNLGQ*SNWFISSDCYLIPLRLILKFLTMSFYNFILLHSMLMIFLAQSDAFDNVEDSDS NFIQLTNFHRPILINQREIDYSFPDMTSQCQGYCNDINTTTNVHPHTFKGQENFMACDGW LHDCLLFDDLSRFEGFALPKYCHSDDGRIIWAEDSNAFTYGDKNTQEKCTEKVTPSTQTD EFGGDCFTCMCTCTEWPNGDEAKTWAFSLEPQQSDVHKNKVVVGVRFRRYDKIIYLEIKE GEIGSDHEGSWKSAHQQSYHMIRDLDYSPLKPDSRSVKLDKISIPPDYVVTGVKFSIARP TSVEGQNAMIHLEVQGAKFDEETGQLIPHTRTWFYPENSAVQSTDYEDDDSNPPWVKDDQ Y…	>O_S24_contig_10764_consensus_3 SEQUENCE 390 AA; 44730 MW; MSFYNFILLH SMLMIFLAQS DAFDNVEDSD SNFIQLTNFH RPILINQREI DYSFPDMTSQ CQGYCNDINT TTNVHPHTFK GQENFMACDG WLHDCLLFDD LSRFEGFALP KYCHSDDGRI IWAEDSNAFT YGDKNTQEKC TEKVTPSTQT DEFGGDCFTC MCTCTEWPNG DEAKTWAFSL EPQQSDVHKN KVVVGVRFRR YDKIIYLEIK EGEIGSDHEG SWKSAHQQSY HMIRDLDYSP LKPDSRSVKL DKISIPPDYV VTGVKFSIAR PTSVEGQNAM IHLEVQGAKF DEETGQLIPH TRTWFYPENS…	Cleavage site between pos. 22 and 23: SDA-FD. Probability: 0.9288	10	start 28 end 209 E-value 3.9e-16	PREDICTED: uncharacterized protein LOC108061760 [Drosophila takahashii] 1e-21 XP_017003592.1 PREDICTED: uncharacterized protein LOC103575083 [Microplitis demolitor] 9e-21 XP_008552929.1 PREDICTED: uncharacterized protein LOC103579443 [Microplitis demolitor] 4e-20 XP_014300089.1
shared	>O_S24_contig_897_consensus	21507	952	GGTGTCAAGAACATGACTGTTATGGACGCGTATTCGACTGCGTCAGTAGTTCTACTACAT CTGTTTGCATGATGCCACCAGATTCTCCAAGCCGTTATGGATGGGTCAAAGATGGTTATT CAAATACTTATGGAAATACCGACACATGTTCTGGTCGGATGAGATATGCCGATTGGTACA ACTCAGGCCTTTCTGCTTGTGATATGTGTATCTGTACTTGCGCAGATGATAAAGCTGAAT CACCTGCCATTCGTGCCATAAGTTTGCGACCCGTTCTATCCAACATCAAAGACAATAAGG TGGTAACCGGAATAAAATTCATTTCTTCGGATAAATTGATACAAATTCGTATCGAAGAAG GTGAACTTCTTCCTGGCGGTAGCATTACTGATG…	O_S24_contig_897 consensus 3 1109 1107 positive TGT	>O_S24_contig_897_consensus_3 CQEHDCYGRVFDCVSSSTTSVCMMPPDSPSRYGWVKDGYSNTYGNTDTCSGRMRYADWYN SGLSACDMCICTCADDKAESPAIRAISLRPVLSNIKDNKVVTGIKFISSDKLIQIRIEEG ELLPGGSITDGSERWVDIERFEYTEEGVTKGQRHGGFYLVEKRDKTLLKIDTDYSFITYY QRNINLDELTAPSGYIITGVKIQHEGGETEPLNRYNLELAIRVTKFDFARGVVETDDDSS YWISQKSISDSQGIYGTSREMLRLSGADNPTKLSKHVQISGPNRYVQFTASDRKKDAGQV TIPLFDGQAVTTSISIPLSGLALQHRGAPGSGGFLTFRMFTLNLFEYMNAGLDPLLMEKF EAT…	>O_S24_contig_897_consensus_3 SEQUENCE 368 AA; 40969 MW; CQEHDCYGRV FDCVSSSTTS VCMMPPDSPS RYGWVKDGYS NTYGNTDTCS GRMRYADWYN SGLSACDMCI CTCADDKAES PAIRAISLRP VLSNIKDNKV VTGIKFISSD KLIQIRIEEG ELLPGGSITD GSERWVDIER FEYTEEGVTK GQRHGGFYLV EKRDKTLLKI DTDYSFITYY QRNINLDELT APSGYIITGV KIQHEGGETE PLNRYNLELA IRVTKFDFAR GVVETDDDSS YWISQKSISD SQGIYGTSRE MLRLSGADNP TKLSKHVQIS GPNRYVQFTA SDRKKDAGQV TIPLFDGQAV T…	N/A	9	start 1 end 117 E-value 3e-23	venom protein 2 [Microctonus hyperodae] 1e-118 ABY19389.1 PREDICTED: uncharacterized protein LOC103574503 [Microplitis demolitor] 7e-65 XP_008552186.1 PREDICTED: uncharacterized protein LOC103570567 [Microplitis demolitor] 4e-62 XP_014295535.1
	>O_S24_contig_341_consensus	9650	429	>O_S24_contig_341_consensus ATCTCTGGATATCATTCACGAATGAATATTTGCAACTGTGGGATTGAAAAAAAATTGGAA ATATTCAACCAAAAACAGTTGGGACAGTTGTATCGATAAAATTTCAATATGTCACGAGTC GCCGATAAGATCTTGTTAATTCTGGTAATGATGGTCAATCACCAGGTGAACGGTTTCGTT GCTACTATCGGTGACATCGCAACAATATCAAATTTTGCAAATGACGCTTTAGCATTCTGT AAAGGTGATTTACCTCTCAAAAATTTAATGATGGGCAGTACAGGTTTCGCTTTAGACACA ATCATTGATAAAATGGGAGAAATGTCAACGCAATTAGAAGAAATGGAAGCGAATAATGAG AGAAG…	O_S24_contig_341 consensus 109 963 855 positive ATG	>O_S24_contig_341_consensus_1 ISGYHSRMNICNCGIEKKLEIFNQKQLGQLYR*NFNMSRVADKILLILVMMVNHQVNGFV ATIGDIATISNFANDALAFCKGDLPLKNLMMGSTGFALDTIIDKMGEMSTQLEEMEANNE RRMNHMLETLMSRLPLENKVETGLSELHTYIVRIDGLFEKFIHYAKNLKGFNEKTIKNFI DTVVSHEKGGLQDVLDYMHRLMRPDRSSEYRKPLQQLVHQKNLLMSFGELCGTTSSPQQR LFEIYRTVFVSESRVFTMNLFSYAMLMVYENASYVNEMKLAASQYVTRANDYLLATKVAM ENSSLAVDLCDPDSFERGKNF	>O_S24_contig_341_consensus_1 SEQUENCE 285 AA; 32525 MW; MSRVADKILL ILVMMVNHQV NGFVATIGDI ATISNFANDA LAFCKGDLPL KNLMMGSTGF ALDTIIDKMG EMSTQLEEME ANNERRMNHM LETLMSRLPL ENKVETGLSE LHTYIVRIDG LFEKFIHYAK NLKGFNEKTI KNFIDTVVSH EKGGLQDVLD YMHRLMRPDR SSEYRKPLQQ LVHQKNLLMS FGELCGTTSS PQQRLFEIYR TVFVSESRVF TMNLFSYAML MVYENASYVN EMKLAASQYV TRANDYLLAT KVAMENSSLA VDLCDPDSFE RGKNF	Cleavage site between pos. 22 and 23: VNG-FV. Probability: 0.8796	3	start 194 end 284 E-value 2.7e-14	venom protein 2 [Microctonus hyperodae] 2e-69 ABY19389.1 PREDICTED: uncharacterized protein LOC103574503 [Microplitis demolitor] 1e-50 XP_008552186.1 PREDICTED: uncharacterized protein LOC103580336 [Microplitis demolitor] 6e-37 XP_008560277.1
	>O_S24_contig_8250_consensus	7489	60	>O_S24_contig_8250_consensus GTTAATGAAGATAAATTTATTTTCTGCACTTATAAATACAGAAAATATTTCATAATGTCA TTATTTTGTTCCGAAATTCAATCCAATATCAAACATGGTAATCCTGAAAATAATTGTGAT AATGTACGTGACAATTCACATTAAAGCACAAACCGCAATAGATCTACCAAACGTGGACGT TTCGGCGCTTGATGAAATCTTTAATGCTACTCTGAGCGTTGTCAACTATGCAATTGAGTT ATATAATTTTGCAGAAGACCTGGAAGCTGAACAATTAATGCGGCAACGTGTCATTCGCAT ACTGGATCAAGTGAATGCAATATCAAAGCATTTGGAATATTTTCAAACTCATTTAGAAAT AAAA…	O_S24_contig_8250 consensus 95 2053 1959 positive ATG	>O_S24_contig_8250_consensus_2 LMKINLFSALINTENIS*CHYFVPKFNPISNMVILKIIVIMYVTIHIKAQTAIDLPNVDV SALDEIFNATLSVVNYAIELYNFAEDLEAEQLMRQRVIRILDQVNAISKHLEYFQTHLEI KLDAMLNTLIAEVNIVPNLDYSKRKLCHNINRINHYFDKAREFTFNKLFDNDTLQRFGDS ALWSGDNLPDVLENLHDLMVPSLNKPGFVANMLKQSHIKQVVNCNIQQSAQQRMYYTLVQ VTVAEMKGLAALEQIIILQKTLDTTHDYNYELSIMKKNYQRRMKTYYKIMSQSLKSFPRD IRRCEPPIFEWDVNYMEMTGFSRSIVHDKNHKRPECKVCPTDPGAGIYNCFPIDVDLLWG CA…	>O_S24_contig_8250_consensus_2 SEQUENCE 652 AA; 74899 MW; MVILKIIVIM YVTIHIKAQT AIDLPNVDVS ALDEIFNATL SVVNYAIELY NFAEDLEAEQ LMRQRVIRIL DQVNAISKHL EYFQTHLEIK LDAMLNTLIA EVNIVPNLDY SKRKLCHNIN RINHYFDKAR EFTFNKLFDN DTLQRFGDSA LWSGDNLPDV LENLHDLMVP SLNKPGFVAN MLKQSHIKQV VNCNIQQSAQ QRMYYTLVQV TVAEMKGLAA LEQIIILQKT LDTTHDYNYE LSIMKKNYQR RMKTYYKIMS QSLKSFPRDI RRCEPPIFEW DVNYMEMTGF SRSIVHDKNH KRPECKVCPT …	Cleavage site between pos. 18 and 19: IKA-QT. Probability: 0.4189 (Phobius, none)	13	1rst domain start 193 end 301 E-value 3.8e-11 2d domain start 306 end 429 E-value 3.8e-11	uncharacterized protein LOC105686340 isoform X1 [Athalia rosae] 1e-59 XP_012256459.1 venom protein [Ampulex compressa] 5e-57 ARK19989.1 uncharacterized protein LOC106649836 isoform X1 [Trichogramma pretiosum] 4e-56 XP_014222967.1
shared	>O_S24_contig_72_consensus	7277	9842	>O_S24_contig_72_consensus AAAGATATAGCGCTATTGGAAAATCTCGGTCGACCAATAATAATTAAGCAGAAAGCGATT GATTCTGAACGTGACGGTTCTGAATCATGTACAGGAGTCCTCAAGGAACGCCCAGCAAAA ACTTCTTCATATAAAGGATTGAACATGCAATGTAATGGATGGCTTGATAGATGTGTTGAT TTCGATCAAAAGACTGCTGAAAATCCGAGCCCTGCAGGAGAATATTGCAAGTTTGAAGAC CAATTAATATGGGCAAAGGAGTCAAAGTCCACTTCGCCTGTCGAATATGGGGTAAAAGAT AATTGCGGAGGAAATCCGATATCAAATATTGCGCACACCGATGGCAAGGACTATGAAATT TGCATG…	O_S24_contig_72 consensus 1 816 816 positive AAA	>O_S24_contig_72_consensus_1 KDIALLENLGRPIIIKQKAIDSERDGSESCTGVLKERPAKTSSYKGLNMQCNGWLDRCVD FDQKTAENPSPAGEYCKFEDQLIWAKESKSTSPVEYGVKDNCGGNPISNIAHTDGKDYEI CMCQCTDDSENYELNVNWGISLEPAVADVNFDKIVEGVRIRTNHKMIYLEIKEKPLGCSE DGVWKSPGRKNKLIRNQHYSALIPDDRTLQINEIEMPPGYVVTGVRFRKILADPPNGNGI VRLEARGTMLDEETGGLISSTSVWFDTEGLPT	>O_S24_contig_72_consensus_1 SEQUENCE 273 AA; 30425 MW; KDIALLENLG RPIIIKQKAI DSERDGSESC TGVLKERPAK TSSYKGLNMQ CNGWLDRCVD FDQKTAENPS PAGEYCKFED QLIWAKESKS TSPVEYGVKD NCGGNPISNI AHTDGKDYEI CMCQCTDDSE NYELNVNWGI SLEPAVADVN FDKIVEGVRI RTNHKMIYLE IKEKPLGCSE DGVWKSPGRK NKLIRNQHYS ALIPDDRTLQ INEIEMPPGY VVTGVRFRKI LADPPNGNGI VRLEARGTML DEETGGLISS TSVWFDTEGL PTX	N/A	9	start 12 end 171 E-value 6e-10	uncharacterized protein LOC113204359 [Frankliniella occidentalis] 3e-10 XP_026275309.1 hypothetical protein FOCC_FOCC014979 [Frankliniella occidentalis] 3e-10 KAE8739523.1 conserved hypothetical protein [Culex quinquefasciatus] 2e-09 XP_001851109.1
	>O_S24_contig_7504_consensus	6704	173	>O_S24_contig_7504_consensus TCCACACTAATTTCTACTTTATTATTTCTTCAATCAGATTCTTTACAATCATCACGTAAA ATAAAACAAATAACGGGAATAACATACAATGAATTTGTCGATGAAATAAAACATCGCATC AAAAGAACTTCTTAAAGTCTATCGAAACTTTTCAGGCGAGATTAAATAAAGTTGCTTAGA TTGATAAAATCAAACCGTGTGTACACATTAAACTAAAGATCATTTGTATACCGCACAGGA AAATTCTTCATAGAATTTCAAAATATCATTACACAATTTTAGTAGCGACTGCGAAACGTG GCATTTTCATATGTTCCGTGACATTCACAGTAAATAAACGCAAGGCAATATAACCACCAC GTAG…	O_S24_contig_7504 consensus 269 2242 1974 negative TCT	>O_S24_contig_7504_consensus_5 SRKLSITLCHFFSMKNMNSNLVKMPRFLSLLLIFLINVEIDAEYVVTFNDIDTAVNWGIK KYKNEEFSTPEHVRSNVEGLLRDVNKVSTTLDKLDLKMDIKLDRMLNILLDDLEVTAGLE QSQIQLCEYINRVDDFFDNAMIYQHNSSYGGETLQQFFNSALWCHDNLPNLLENIYDLFV PGVESRGMLLMMRDRGVRHINHDCDDSTSVQQTMYYTYVQAVLAEMKGLLVLEHIYATQL LINQSSHNYAGELAYMHKQYSHRLRKYHEIFLHNLAVLPQQIRRCDIYSPQYNKNYIEME QFTRATFLDTQFQKENGCKTCPDSAALEKLSRSRGTHVYNCNAIGGHATICRTAGGTSHD YK…	>O_S24_contig_7504_consensus_5 SEQUENCE 644 AA; 73976 MW; MKNMNSNLVK MPRFLSLLLI FLINVEIDAE YVVTFNDIDT AVNWGIKKYK NEEFSTPEHV RSNVEGLLRD VNKVSTTLDK LDLKMDIKLD RMLNILLDDL EVTAGLEQSQ IQLCEYINRV DDFFDNAMIY QHNSSYGGET LQQFFNSALW CHDNLPNLLE NIYDLFVPGV ESRGMLLMMR DRGVRHINHD CDDSTSVQQT MYYTYVQAVL AEMKGLLVLE HIYATQLLIN QSSHNYAGEL AYMHKQYSHR LRKYHEIFLH NLAVLPQQIR RCDIYSPQYN KNYIEMEQFT RATFLDTQFQ KENGCKTCPD …	Cleavage site between pos. 29 and 30: IDA-EY. Probability: 0.9362	13	start 191 end 430 E-value 2.9e-25	PREDICTED: uncharacterized protein LOC100881094 isoform X1 [Megachile rotundata] 2e-58 XP_003704039.1 PREDICTED: uncharacterized protein LOC105266640 isoform X1 [Fopius arisanus] 2e-58 XP_011303272.1 uncharacterized protein LOC107042423 isoform X1 [Diachasma alloeum] 3e-58 XP_015118956.1
	O_S24_contig_2792_consensus	6520	73	>O_S24_contig_2792_consensus TAGCAACAGTGGAGTAGTAAAATAATTTATTTATAGTCCATAAGAGAGGATAATAAATAT TATGTAACATCAACTAGTAGAAACAGCACAGTAGAATAAAGTTTCATTTTTTGTCAATGA TGACTATATAGATATGCAACTGAATTCTATTGCTCTCATTACATCAAACGCTTTCAATTT GAATCGTAGAGAAGTATCAGAATCTATTAATCAACGATGGCTTCAGCCCTGCTTAAATTT GCAGTGACAATCAATGTTTGTCTTCAATTAATGTCAGTTAATGCTGGGGATGCCACCGGA GCCGATATCCAAATTGGATCGATGGCCGTAGGAGAGCTAGTGCATTGGGGTGTGTGTCAT GGAG…	O_S24_contig_2792 consensus 523 858 336 negative ATG	>O_S24_contig_2792_consensus_1 *QQWSSKIIYL*SIREDNKYYVTSTSRNSTVE*SFIFCQ**LYRYATEFYCSHYIKRFQF ES*RSIRIY*STMASALLKFAVTINVCLQLMSVNAGDATGADIQIGSMAVGELVHWGVCH GDGRWLETDGAFAHSYYLVRSESRAKCNTGEWVLDWDKEDLGQEQKNPNCLPVASSNQIG NCMTCPCINQESLNASENVFGLNRFSLRAEESDVANNKVITGVKFVAGSRVVHLQIKQAT LQSNKEVKDDAEWVTVAVKHAEHYEIGDTNITEEEFLVTWDKRTVHLDEIILPYEFAITG VRFVPIESGKGIKLEIRGTGYDNSGKLDIESHKWYDGVEGFTEDKSYYRPRKEIVLKDAK DS…	>O_S24_contig_2792_consensus_1 SEQUENCE 372 AA; 41213 MW; MASALLKFAV TINVCLQLMS VNAGDATGAD IQIGSMAVGE LVHWGVCHGD GRWLETDGAF AHSYYLVRSE SRAKCNTGEW VLDWDKEDLG QEQKNPNCLP VASSNQIGNC MTCPCINQES LNASENVFGL NRFSLRAEES DVANNKVITG VKFVAGSRVV HLQIKQATLQ SNKEVKDDAE WVTVAVKHAE HYEIGDTNIT EEEFLVTWDK RTVHLDEIIL PYEFAITGVR FVPIESGKGI KLEIRGTGYD NSGKLDIESH KWYDGVEGFT EDKSYYRPRK EIVLKDAKDS SLAPENTENN ETNQFVRFRA …	Cleavage site between pos. 23 and 24: VNA-GD. Probability: 0.8791	7	start 107 end 164 E-value 4e-08	PREDICTED: uncharacterized protein LOC103574503 [Microplitis demolitor] 2e-29 XP_008552186.1 PREDICTED: uncharacterized protein LOC658141 isoform X1 [Tribolium castaneum] 2e-25 XP_969643.2 PREDICTED: uncharacterized protein LOC658141 isoform X2 [Tribolium castaneum] 4e-25 XP_008196469.1
	O_S24_contig_8023_consensus	4972	276	>O_S24_contig_8023_consensus TTTTTCACAATTGGAATATTTATTTGATTTTATCTGTTGCTGTCATATAATAAAATGTTG CAACATTATTTGATATTTTTATTGTCCGCTCCATTCGACAAACTCAAGAGGTTCAAGGTT TGGGGAAGTATCTTCATCATACTTTATGTAATTGGTGACATCAAAGGTGAAAATACGCGG TGCGATGTATCCTCCAAATCCTTCTTTTCCTTTGAATGACAGTCCGATACCTCCCAGTGG AAATGGAGGTCTAGTTTCAACGGGTTGTGCGTCCAAAAGTGGAACAGTAGTTTGTCCAGC ATCTTTCTCGATATCACTATGTGTGAATCGAACTAATTTATTCGATTCTAAATCGTATTC GAAG…	O_S24_contig_8023 consensus 79 1992 1914 negative ATG	>O_S24_contig_8023_consensus_4 PGLYS*ISVQAESLKMKPIFFGLLMICFINIQVNAQIIETLLFIRGVIDIGIEFYKLIDK IVDETPDRVSQILKEVDEMSDKIAVMDKKMDIKLDAMLNIIFDNVELAARAELMKAQLCE NIDKIDDYFYKSRDYRIDSECGNRTLEKFIHAVLWSQNSLPNLLESTNDLFLPGVQSKGL LTMIHEHEMRNLAHNCDEYSSTQQRMYYTYIQLIVTEIKGQAIHERIYRLQRKYDENGHN YIGEMDYATLRFRKRLEKYQEIFSKYIKSMPRMTRRCDLTSPELDVNYIEMKGFSHLTLI TDILMTECPVLSDRWMYESGGASTLGECTNLDKSIKTCLPDSSSPREYIWWKTENSGNHY GP…	>O_S24_contig_8023_consensus_4 SEQUENCE 637 AA; 73204 MW; MKPIFFGLLM ICFINIQVNA QIIETLLFIR GVIDIGIEFY KLIDKIVDET PDRVSQILKE VDEMSDKIAV MDKKMDIKLD AMLNIIFDNV ELAARAELMK AQLCENIDKI DDYFYKSRDY RIDSECGNRT LEKFIHAVLW SQNSLPNLLE STNDLFLPGV QSKGLLTMIH EHEMRNLAHN CDEYSSTQQR MYYTYIQLIV TEIKGQAIHE RIYRLQRKYD ENGHNYIGEM DYATLRFRKR LEKYQEIFSK YIKSMPRMTR RCDLTSPELD VNYIEMKGFS HLTLITDILM TECPVLSDRW MYESGGASTL …	Cleavage site between pos. 20 and 21: VNA-QI. Probability: 0.9866	11	1rst domain start 181 end 280 E-value 5.6e-10 2d domain start 308 end 407 E-value 4e-14	venom protein [Ampulex compressa] 5e-56 ARK19989.1 80 kDa venom protein [Habrobracon hebetor] 1e-54 AXY94697.1 uncharacterized protein LOC107042423 isoform X1 [Diachasma alloeum] 4e-53 XP_015118956.1
	O_S24_contig_11420_consensus	4758	118	>O_S24_contig_11420_consensus GAACATGAAGCGAATATCAATTGGTCTCTTGTTAATTGTCCTCATGAATGAACAAGTAAA AGCGTCGACTTCACCATATGATTCTCCAGTCACTATTACAAATATGAAATCAATTTATAA TTGGGCTAAAAGATTACATAAAGTGATGGAAGCAATAAGACGAAAGTCTGATTCATCGAT TGAAGTGTCCCAAACACTTGAATCGATGAAGCAAACATTAGAATCACGATTATTATCGTT GGAAACTGACAAATTGAAATTAGCCGACTTCGTTCCTATATTAGAATCCAGTTTGAAAGA TGTGGGAACTGTATTAACTTACAAACCTGGATCACATCCAATCAATTATATAGAACAGAT GAG…	O_S24_contig_11420 consensus 2 1801 1800 positive AAC	>O_S24_contig_11420_consensus_2 NMKRISIGLLLIVLMNEQVKASTSPYDSPVTITNMKSIYNWAKRLHKVMEAIRRKSDSSI EVSQTLESMKQTLESRLLSLETDKLKLADFVPILESSLKDVGTVLTYKPGSHPINYIEQM SKIFNELRLKSPGKNQPPSQQLSSTLSIYETTIRSVLEKLEYSILWATRPNIITEPTFPL GQLALQKFNTSKCGTRYSKQQGLFYFYVRLISAELKGFASLQRVYTEMKLHGEDVTNGLQ SAMDNFARRMKLYSRKWTQLMSLMSQQIYKCQIKPTVFGSSIREMKGFSRTKISPLSPNT LCTSTLNNCEVLHKTNADHTIYNCQELKSPVTMCAPVPMRGVNRFFNWFEDGDHVHYGQS G…	>O_S24_contig_11420_consensus_2 SEQUENCE 600 AA; 68255 MW; MKRISIGLLL IVLMNEQVKA STSPYDSPVT ITNMKSIYNW AKRLHKVMEA IRRKSDSSIE VSQTLESMKQ TLESRLLSLE TDKLKLADFV PILESSLKDV GTVLTYKPGS HPINYIEQMS KIFNELRLKS PGKNQPPSQQ LSSTLSIYET TIRSVLEKLE YSILWATRPN IITEPTFPLG QLALQKFNTS KCGTRYSKQQ GLFYFYVRLI SAELKGFASL QRVYTEMKLH GEDVTNGLQS AMDNFARRMK LYSRKWTQLM SLMSQQIYKC QIKPTVFGSS IREMKGFSRT KISPLSPNTL CTSTLNNCEV…	Cleavage site between pos. 20 and 21: VKA-ST. Probability: 0.9458	10	start 192 end 431 E-value 3.3e-16	uncharacterized protein BDFB_003195 [Asbolus verrucosus] 2e-36 RZC38220.1 PREDICTED: uncharacterized protein LOC109536618 [Dendroctonus ponderosae] 2e-35 XP_019758464.1 PREDICTED: uncharacterized protein LOC658141 isoform X2 [Tribolium castaneum] 6e-35 XP_008196469.1
	>O_S24_contig_11685_consensus	3866	118	>O_S24_contig_11685_consensus CGTGATTAAATTTGGTGGAAAATTTGGTAACGATACTTTAAAAAAGTTTGGAAACACAGC ATTATGGTGTGGAGATAATTTGCCAGATGTGCTTAATAATCTTCTTGATTTATTCATTCC TAATATGAATAAACCAGGATTTTTGACACTTATGCATCAACGAAATTTGATAAGATATAC GAATGATTGTACTGGTCAATCAGCACAACAGCAAATGTATTTCACTTTCATTAAATTGAT TGCTAGTGAAATCAAAGGTCTGGTTACATTAGGACGAATCTTCATGTTACAGCGATTGTT TGATGAAACCTCACATTCGTACATACCCGAAATGGAATTGATGAAGACTAATTTTTTGAA ACG…	O_S24_contig_11685 consensus 2 1051 1050 positive GTG	>O_S24_contig_11685_consensus_2 VIKFGGKFGNDTLKKFGNTALWCGDNLPDVLNNLLDLFIPNMNKPGFLTLMHQRNLIRYT NDCTGQSAQQQMYFTFIKLIASEIKGLVTLGRIFMLQRLFDETSHSYIPEMELMKTNFLK RMDKYYEIFSRDLSYFPRDLRPCEVKSPERNEDFFELENFSRAFFFELTWPNLKTCYYCN VDGLLTNKNLNYTIHDCKAVELPLTLCIADPTELREIMWWEDENEVKYGIEGHCLDEKSL DRREHFWDGTGVWCDECICSKFQNEIQSTEESSNWRVSISDQVSDRWNNKVVTGIRFVNH KNALHIQIQQSKVSSLGLIHDEPEWKELDHHYDAQGRAKTVKIQYLPLNHX	>O_S24_contig_11685_consensus_2 SEQUENCE 351 AA; 41338 MW; VIKFGGKFGN DTLKKFGNTA LWCGDNLPDV LNNLLDLFIP NMNKPGFLTL MHQRNLIRYT NDCTGQSAQQ QMYFTFIKLI ASEIKGLVTL GRIFMLQRLF DETSHSYIPE MELMKTNFLK RMDKYYEIFS RDLSYFPRDL RPCEVKSPER NEDFFELENF SRAFFFELTW PNLKTCYYCN VDGLLTNKNL NYTIHDCKAV ELPLTLCIAD PTELREIMWW EDENEVKYGI EGHCLDEKSL DRREHFWDGT GVWCDECICS KFQNEIQSTE ESSNWRVSIS DQVSDRWNNK VVTGIRFVNH KNALHIQIQQ…	N/A	11	start 65 end 308 E-value 5.2e-25	uncharacterized protein LOC105686340 isoform X1 [Athalia rosae] 6e-21 XP_012256459.1 uncharacterized protein LOC117217893 isoform X1 [Megalopta genalis] 1e-17 XP_033321630.1 uncharacterized protein LOC105258578 isoform X1 [Camponotus floridanus] 2e-17 XP_011268222.1
	>O_S24_contig_275_consensus	3455	65	>O_S24_contig_275_consensus CCAAATTACGTGTGCCTCGATGTCATTCCCCCTCGACACACTACGTATCTTGTTTACTGC CAAGTTCTTTTGACTGAAATGAAAGGATTCGCAGCTCTATTGCAGATGTATGCGTGGAAA GTTTCGGTCTACCGAAGCCAAGAAGATTACACCGAGGCATTGATTGCTTTGGACAAAAAT TTTGATCGTCGATTGGACAGATATCACAGTTTATTCACTGAGATGATTAATATCACGTCA CAAGAGAGTTATCGATGCCATAAATGGAGACCGCGACGTGGTATTGATTTCGTGGAACTG GAACATTTTTCACGATTACAAATCCTCAGCTTGCTGCGACCCATCCCAAAAAGCTCATGT GGGAA…	O_S24_contig_275 consensus 1 771 771 positive CCA	>O_S24_contig_275_consensus_1 PNYVCLDVIPPRHTTYLVYCQVLLTEMKGFAALLQMYAWKVSVYRSQEDYTEALIALDKN FDRRLDRYHSLFTEMINITSQESYRCHKWRPRRGIDFVELEHFSRLQILSLLRPIPKSSC GNCTVRLPRRQLRNDLMIYNCRNAENTMVVCPPAPGSSRDFMWAQGPSQQYGSRAPCQLQ YHMIPDAIDLDSNCPLCACSVDLSRSKRDFSHAIYRFSVTEQISDIWNNMVVTGVKFVTR DNAIHLQIQQAKFSDDAL	>O_S24_contig_275_consensus_1 SEQUENCE 258 AA; 29973 MW; PNYVCLDVIP PRHTTYLVYC QVLLTEMKGF AALLQMYAWK VSVYRSQEDY TEALIALDKN FDRRLDRYHS LFTEMINITS QESYRCHKWR PRRGIDFVEL EHFSRLQILS LLRPIPKSSC GNCTVRLPRR QLRNDLMIYN CRNAENTMVV CPPAPGSSRD FMWAQGPSQQ YGSRAPCQLQ YHMIPDAIDL DSNCPLCACS VDLSRSKRDF SHAIYRFSVT EQISDIWNNM VVTGVKFVTR DNAIHLQIQQ AKFSDDAL	N/A	11	start 10 end 248 E-value 1.4e-22	PREDICTED: uncharacterized protein LOC108086051 [Drosophila kikkawai] 7e-13 XP_017038358.1 CLUMA_CG006339, isoform A [Clunio marinus] 1e-12 CRK92910.1 uncharacterized protein LOC118510803 isoform X2 [Anopheles stephensi] 2e-12 XP_035909023.1
	>O_S24_contig_726_consensus	2551	not found	>O_S24_contig_726_consensus CCGAACCATCAAGTCACGAGTCATAATACTTTTTGAAGACTATTGTACTGAATGTTTCAT TAGTAAATCGCATTGAGTGAAATGATTTATTGAGAGAATAGTTGAAATTAATTTACATAC TTCAGCATCATACAAATTGTCAGCATTGTGGTTTATATAATTTTAAACTAAAGACTAATC GATTCGTCATCGCAGTCTTAGTGTGCTGTGGAAATATTTGCACGTATTTGAAAATTTTCG TTCACATAAAACACACTACAACTGCTCCAATTCCATCAGTATAACAGTACAGTACGTGAA GTCCGAGCATTATGAGTTTCCAATTCTTTTGCTCTCTAACATGGGCATATTCATTCATGA TATTA…	O_S24_contig_726 consensus 312 2384 2073 positive ATG	>O_S24_contig_726_consensus_3 EPSSHES*YFLKTIVLNVSLVNRIE*NDLLRE*LKLIYILQHHTNCQHCGLYNFKLKTNR FVIAVLVCCGNICTYLKIFVHIKHTTTAPIPSV*QYST*SPSIMSFQFFCSLTWAYSFMI LLHIGENQPSSTAQLHHSNTIDIITYGVSVFRTIMKHEDKNGNLIASLRKIRIENPRIQQ LMVQNISTVLDMYSCERVGGLDFCESVLRFFDEEYEAFVDYSLHKNDQHNPHEFPTDFTS MHNSGVLEAYIKTGLQWIDITKTNPSLELFGALVDHYDPMVRRSCNDFPSLNQYLYLLYN KLLLELIKLYSIIIYSHVEPSILTDNKNYTIHLGDVIDDFQSEVAKLSDNALKAMNRKSS TYI…	>O_S24_contig_726_consensus_3 SEQUENCE 690 AA; 78506 MW; MSFQFFCSLT WAYSFMILLH IGENQPSSTA QLHHSNTIDI ITYGVSVFRT IMKHEDKNGN LIASLRKIRI ENPRIQQLMV QNISTVLDMY SCERVGGLDF CESVLRFFDE EYEAFVDYSL HKNDQHNPHE FPTDFTSMHN SGVLEAYIKT GLQWIDITKT NPSLELFGAL VDHYDPMVRR SCNDFPSLNQ YLYLLYNKLL LELIKLYSII IYSHVEPSIL TDNKNYTIHL GDVIDDFQSE VAKLSDNALK AMNRKSSTYI AQGDPSSHTK GITYESLDYF IQDYVTGMVF LSQDHKCTST CSSYNDTVHY N…	Cleavage site between pos. 24 and 25: GEN-QP. Probability: 0.4026 (phobius, none)	12	start 182 end 435 E-value 6.5e-36	uncharacterized protein LOC118068317 [Chelonus insularis] 4e-62 XP_034941509.1 LOW QUALITY PROTEIN: uncharacterized protein LOC117576953 [Drosophila albomicans] 1e-46 XP_034118007.1 uncharacterized protein LOC111680145 [Lucilia cuprina] 2e-46 XP_023297536.1
homology with contig_341
	O_S24_contig_2741_consensus	4910	21	>O_S24_contig_2741_consensus ACAGTCCGAATAGCTGTTGATAATTTCGCGTTTTCAATGCAAGTACAAATACATACATCG CAGGTATGATCATGCAATTCAAAGGTCTCTGGATATTTAATTCGACCTGAACATGAATTA GGATTTCCATATGTGTTGTTGGAACCATCTTCAACCCATGTGTACCGCTCGAGGGAATCA TACGGCATTTCGCAAACTTTCGAGTTTTTGGCACTGATGCAGTCAGCTATGTGTCCATTA CAAGACTTGACAGGATTCCAATTATTTTCTCTCTTCAATGTTGGTTGAGATACAAAGCTC ACAGAATTTTTATAGTCTGAACAATCTTTGGAGCATTCGTTGGGATCATCATCTGAGCTG AGAT…	O_S24_contig_2741 consensus 3 815 813 negative GAT	>O_S24_contig_2741_consensus_6 DSPPIFENKCQECTQYLRHLSAVDRTHLQERLHEVNNKMPFEMLCGTTSSPQQRLFEIYR TVLISEAREFVMNIFAYAVRMVEKKVSFAAEMEDLASKLIARSREYLIESKEVMKDSSLA VDLCDPKIFQRGKNFVELEGAIQMFVVNEINLSSDDDPNECSKDCSDYKNSVSFVSQPTL KRENNWNPVKSCNGHIADCISAKNSKVCEMPYDSLERYTWVEDGSNNTYGNPNSCSGRIK YPETFELHDHTCDVCICTCIENAKLSTAIRTV	>O_S24_contig_2741_consensus_6 SEQUENCE 272 AA; 31081 MW; DSPPIFENKC QECTQYLRHL SAVDRTHLQE RLHEVNNKMP FEMLCGTTSS PQQRLFEIYR TVLISEAREF VMNIFAYAVR MVEKKVSFAA EMEDLASKLI ARSREYLIES KEVMKDSSLA VDLCDPKIFQ RGKNFVELEG AIQMFVVNEI NLSSDDDPNE CSKDCSDYKN SVSFVSQPTL KRENNWNPVK SCNGHIADCI SAKNSKVCEM PYDSLERYTW VEDGSNNTYG NPNSCSGRIK YPETFELHDH TCDVCICTCI ENAKLSTAIR TV	N/A	14	start 43 end 264 E-value 4.8e-38		51% identity with contig_341 (1e-42) Query 191 LQDVLDYMHRLMRPDRSSEYRKPLQQLVHQKNLLMSFGELCGTTSSPQQRLFEIYRTVFV 250 Q+ Y+ L DR+ LQ+ +H+ N M F LCGTTSSPQQRLFEIYRTV + Sbjct 10 CQECTQYLRHLSAVDRTH-----LQERLHEVNNKMPFEMLCGTTSSPQQRLFEIYRTVLI 64 Query 251 SESRVFTMNLFSYAMLMVYENASYVNEMKLAASQYVTRANDYLLATKVAMENSSLAVDLC 310 SE+R F MN+F+YA+ MV + S+ EM+ AS+ + R+ +YL+ +K M++SSLAVDLC Sbjct 65 SEAREFVMNIFAYAVRMVEKKVSFA…
	O_S24_contig_13539_consensus	358	not found	>O_S24_contig_13539_consensus GGAGAATTATGTGGAACTACATCTTCACCACAACAGCGTCTTTTTGAAATTTATCGTACT GTTCTTATCAGTGAATCACGAGCGTGTCTGATGAATATATTCAGTTATGCAATCTTGACT GTATACCAAAACGCAACATTTGCATCTGAAATGAAAAAATCTGCATCACAATTATTCAGA CGATCGAAGGATTATCTTCTCGCGACTAAAGAGGCCATGGAGAACTCTTCACTAGCTGTT GATGTTTGCGATCCTGAAACATTCGAACGCGGTGAAAATTTCTTTGAATTGGAGCATGCC ATACAGATGTATATAGCCAATGAAATAAACATTGGTTGGGGTGCCGGTTCGTCTGTGTGT GAA…	O_S24_contig_13539 consensus 1 900 900 positive GGA	>O_S24_contig_13539_consensus_1 GELCGTTSSPQQRLFEIYRTVLISESRACLMNIFSYAILTVYQNATFASEMKKSASQLFR RSKDYLLATKEAMENSSLAVDVCDPETFERGENFFELEHAIQMYIANEINIGWGAGSSVC EKSCTDYDYCDGLTTIPSRDNKNHWEPEQSCYGRMFDCTSSSSTTVCEMPSDSLNRYAWV KDGYKKTYGNTDSCPGRIKYPDWFVYVPNACDICLCTCTSEGGVAPAIRTISLRPALSNI NANKVVTGIKFISSDKLIQIRIEEGELSSGGCITEGSERWSKIEKFQYIKNGTFENYLLG	>O_S24_contig_13539_consensus_1 SEQUENCE 300 AA; 33629 MW; GELCGTTSSP QQRLFEIYRT VLISESRACL MNIFSYAILT VYQNATFASE MKKSASQLFR RSKDYLLATK EAMENSSLAV DVCDPETFER GENFFELEHA IQMYIANEIN IGWGAGSSVC EKSCTDYDYC DGLTTIPSRD NKNHWEPEQS CYGRMFDCTS SSSTTVCEMP SDSLNRYAWV KDGYKKTYGN TDSCPGRIKY PDWFVYVPNA CDICLCTCTS EGGVAPAIRT ISLRPALSNI NANKVVTGIK FISSDKLIQI RIEEGELSSG GCITEGSERW SKIEKFQYIK NGTFENYLLG	N/A	15	start 3 end 262 E-value 9.8e-51		73% identity with contig_341 (5e-48) Query 228 GELCGTTSSPQQRLFEIYRTVFVSESRVFTMNLFSYAMLMVYENASYVNEMKLAASQYVT 287 GELCGTTSSPQQRLFEIYRTV +SESR MN+FSYA+L VY+NA++ +EMK +ASQ Sbjct 1 GELCGTTSSPQQRLFEIYRTVLISESRACLMNIFSYAILTVYQNATFASEMKKSASQLFR 60 Query 288 RANDYLLATKVAMENSSLAVDLCDPDSFERGKNF 321 R+ DYLLATK AMENSSLAVD+CDP++FERG+NF Sbjct 61 RSKDYLLATKEAMENSSLAVDVCDPETFERGENF 94
homology with contig_72
	O_S24_contig_132_consensus	601	139	>O_S24_contig_132_consensus GCGTGGATTTTACTACTGTAACACGATGCATTCGAGCAAGAAATTTTAGTTTCTCATTAC ATTAAAAGTAGTGCTTTGAGATAGAGCTCTAAAAAAAAAAAATTGTATCGATAGAATGTG TAATGACGAGTGCAACTGAACTACGAACAAAGTGATAAGTTTTACTGCTGCACCACGATG CATCCGGGTAGTTAAATTTATTTTGGTGCTACATTGAACATCCTGATTGAAAATGAGGCT TGAAAGCAACTTATCAACATATCGTGACACTTCTAAATTGATTAGAATAAATACTGAACA TGGAAAAGCATCCAAAGAATTTAATTACTATCACACGATGTATCCGGGTAATAAAATTCT AATCT…	N/A	>O_S24_contig_132_consensus_3 VDFTTVTRCIRARNFSFSLH*K*CFEIEL*KKKIVSIECVMTSATELRTK**VLLLHHDA SG*LNLFWCYIEHPD*K*GLKATYQHIVTLLN*LE*ILNMEKHPKNLITITRCIRVIKF* SMRIPKKIEKK*ENRYNNSNIKRHVEVKIFFDSIVYGLFQVKKNIGSNSKYQIADSSVTM ARTFIYCAVIVIIGCTQLQSVHSRDYRREVDPGLKRLRHDFVKDIALLENLGRPIIIKQK AIDSERD	>O_S24_contig_132_consensus_3 SEQUENCE 115 AA; 13329 MW; ENRYNNSNIK RHVEVKIFFD SIVYGLFQVK KNIGSNSKYQ IADSSVTMAR TFIYCAVIVI IGCTQLQSVH SRDYRREVDP GLKRLRHDFV KDIALLENLG RPIIIKQKAI DSERD	N/A	2	none		Putative assembly Contig_72 + Contig_132 SEQUENCE 362 AA; 40786 MW; ENRYNNSNIK RHVEVKIFFD SIVYGLFQVK KNIGSNSKYQ IADSSVTMAR TFIYCAVIVI IGCTQLQSVH SRDYRREVDP GLKRLRHDFV KDIALLENLG RPIIIKQKAI DSERDGSESC TGVLKERPAK TSSYKGLNMQ CNGWLDRCVD FDQKTAENPS PAGEYCKFED QLIWAKESKS TSPVEYGVKD NCGGNPISNI AHTDGKDYEI CMCQCTDDSE NYELNVNWGI SLEPAVADVN FDKIVEGVRI RTNHKMIYLE IKEKPLGCSE DGVWKSPGRK NKLIRNQHYS ALIPDDRTLQ I…
homology with contig_2792
	O_S24_contig_2791_consensus	224	not found	>O_S24_contig_2791_consensus ACTTACAAATTCAATACACACATAACTCGAAATGCAATTAGAGATACGTTGGAGAATCAG CAAGGGATGGGAACATCAATTTTCATTCAACGTGGGGGGAAAAATGACACGACAAATTTA TATCGTCGATTAAAAGTTAATGTAGAAGGCCAAAGTATATACGATGAGGAAATATTGCAT TATCGAAAATTCAGTTATCAAAGAACATTCGAGAAGACTTTAGCTTTGGGGCAAGAATTC TGACGTCTTTAACAGATAAGTTTAATATCTATTAGATTATTATCATGTACCTACGTGATG GAACGCAAACTTTCCAATCGCAGTGACCACTATATAAACATGGAACAGAAGCTCATTTTT TCAT…	O_S24_contig_2791 consensus 434 1039 606 positive ATG	>O_S24_contig_2791_consensus_2 LTNSIHT*LEMQLEIRWRISKGWEHQFSFNVGGKMTRQIYIVD*KLM*KAKVYTMRKYCI IENSVIKEHSRRL*LWGKNSDVFNR*V*YLLDYYHVPT*WNANFPIAVTTI*TWNRSSFF HSTKRFHINLFHSIKTCLLKKSPAMLKLAIGISIVCLQLLSINAKEDGIQLGWMTSGELV NWGACDREGRWLETDGAFAHSYYTVHSESRAKCMTGQWVLDWDKEDLGKQQNNQNCLPVS SLNRNGECMTCPCVDSDSLNSGNVLGLNRFSLRAQESDVANNKVITGVRFVAGSRVVHLQ IKQATLQHDGEVKDDAEWVPIPVKNAGDYEMGERNVNDDEFLVTWD	>O_S24_contig_2791_consensus_2 SEQUENCE 202 AA; 22477 MW; 085BFC7FC7F72CD9 CRC64; MLKLAIGISI VCLQLLSINA KEDGIQLGWM TSGELVNWGA CDREGRWLET DGAFAHSYYT VHSESRAKCM TGQWVLDWDK EDLGKQQNNQ NCLPVSSLNR NGECMTCPCV DSDSLNSGNV LGLNRFSLRA QESDVANNKV ITGVRFVAGS RVVHLQIKQA TLQHDGEVKD DAEWVPIPVK NAGDYEMGER NVNDDEFLVT WD	Cleavage site between pos. 20 and 21: INA-KE. Probability: 0.9691	7	start 102 end 157 E-value 5.2e-09		70% identity with contig_2792 (2e-105) Query 4 ALLKFAVTIN-VCLQLMSVNAGDATGADIQIGSMAVGELVHWGVCHGDGRWLETDGAFAH 62 A+LK A+ I+ VCLQL+S+NA + IQ+G M GELV+WG C +GRWLETDGAFAH Sbjct 32 AMLKLAIGISIVCLQLLSINAKEDG---IQLGWMTSGELVNWGACDREGRWLETDGAFAH 88 Query 63 SYYLVRSESRAKCNTGEWVLDWDKEDLGQEQKNPNCLPVASSNQIGNCMTCPCINQESLN 122 SYY V SESRAKC TG+WVLDWDKEDLG++Q N NCLPV+S N+ G CMTCPC++ +SLN Sbjct 89 SYYTVHSESRAKCMTG…
	O_S24_contig_8511_consensus	227	not found	>O_S24_contig_8511_consensus TGAATTTCTTGTCACATGGGATAAAAGAACTGTTCATTTGGATGAAATCATTCTGCCATA TGAGTTTGCTATCACTGGTGTGAGATTTGCGCCAATTGAATCAGGAAAGGGGATAAAATT GGAAATCAGAGGAACAGAATATGATTACTCCCGCAAACTGAATATTGAATCACATAAATG GTACGATGGCGTTGGAAGCTTCTCTGAAGACGAATCATACTACAGACCAAGAAAAGAAAT CGTTTTGAAGGACGCTAAAGACTCTTCATTGGCACCAGAAAATACTGAATTGAAGGAAAC GAATATGTTTGTGCGATTCCGTGCAGCAACTGTCACAGAAAAAATGATTTTCCCAACGAT CCCA…	O_S24_contig_8511 consensus 2 514 513 positive GAA	>O_S24_contig_8511_consensus_2 EFLVTWDKRTVHLDEIILPYEFAITGVRFAPIESGKGIKLEIRGTEYDYSRKLNIESHKW YDGVGSFSEDESYYRPRKEIVLKDAKDSSLAPENTELKETNMFVRFRAATVTEKMIFPTI PRLNTTAAEIESELPPQGIQLSYHGHPGYGGYLSLKMIPMVLIALPESNA*FM*FDKTLF LTIYLGPNVKSKF*TK**INYDLTQNC	>O_S24_contig_8511_consensus_2 SEQUENCE 170 AA; 19373 MW; EFLVTWDKRT VHLDEIILPY EFAITGVRFA PIESGKGIKL EIRGTEYDYS RKLNIESHKW YDGVGSFSED ESYYRPRKEI VLKDAKDSSL APENTELKET NMFVRFRAAT VTEKMIFPTI PRLNTTAAEI ESELPPQGIQ LSYHGHPGYG GYLSLKMIPM VLIALPESNA	N/A	0	none		83% identity with contig_2792 (2e-106) Query 203 EFLVTWDKRTVHLDEIILPYEFAITGVRFVPIESGKGIKLEIRGTGYDNSGKLDIESHKW 262 EFLVTWDKRTVHLDEIILPYEFAITGVRF PIESGKGIKLEIRGT YD S KL+IESHKW Sbjct 1 EFLVTWDKRTVHLDEIILPYEFAITGVRFAPIESGKGIKLEIRGTEYDYSRKLNIESHKW 60 Query 263 YDGVEGFTEDKSYYRPRKEIVLKDAKDSSLAPENTENNETNQFVRFRAGAVTEKLIFPAI 322 YDGV F+ED+SYYRPRKEIVLKDAKDSSLAPENTE ETN FVRFRA VTEK+IFP I Sbjct 61 YDGVGSFSED…
homology with contig_8023
	O_S24_contig_2142_consensus	813	86	>O_S24_contig_2142_consensus ACGTTTCTTGGCGTATCAGTTCGAAGCCTCAAATTTCAGATATCTGGAATAACATGATTG TTACTGGCGTTGAGTTCATCGTCAGAGATAAAACGTTATATCTTAAAATTCAACAAGGAA AATTTTTGGGCAATGGATTGGCTCACAATGACGTCGCATGGAAAGATTTTGATACATATT ATAACGTATCAGGGGCATACCCTAATCATTATTCTGATGAACGTATAGATACTGACCACA AAACAATATATCTAGATGACATAACAGTCCCCAAAGATTCAGTTGTCACTGGAGTACAGA TCATGAGACGCGATTGGAGCCCCTATTTCAGGCTTTACGTTCATGCAACAAGATTCGACT TGGC…	O_S24_contig_2142 consensus 3 707 705 positive GTT O_S24_contig_2142 consensus 384 707 324 negative AAG	>O_S24_contig_2142_consensus_3 VSWRISSKPQISDIWNNMIVTGVEFIVRDKTLYLKIQQGKFLGNGLAHNDVAWKDFDTYY NVSGAYPNHYSDERIDTDHKTIYLDDITVPKDSVVTGVQIMRRDWSPYFRLYVHATRFDL ATGKLEPSKNVWCNGYICHKTGNLYSYLKEAPINIDMGAADNPTREYGFNYDPEPKKMIT FTHTDAHKDVGQTTIPFIDLQPLQVQPAFPLSGVGLYFRGKEGFGGYIAPRIFTLX	>O_S24_contig_2142_consensus_3 SEQUENCE 235 AA; 26889 MW; VSWRISSKPQ ISDIWNNMIV TGVEFIVRDK TLYLKIQQGK FLGNGLAHND VAWKDFDTYY NVSGAYPNHY SDERIDTDHK TIYLDDITVP KDSVVTGVQI MRRDWSPYFR LYVHATRFDL ATGKLEPSKN VWCNGYICHK TGNLYSYLKE APINIDMGAA DNPTREYGFN YDPEPKKMIT FTHTDAHKDV GQTTIPFIDL QPLQVQPAFP LSGVGLYFRG KEGFGGYIAP RIFTL	N/A	2	none		43% identity with contig_8023 (1e-60) Query 385 KISVTEQLSNIDKNMVVTGVKFVMLENVLHLQIQQAKFSHEGLIHEGAEWKDVNSL-KYE 443 +IS Q+S+I NM+VTGV+F++ + L+L+IQQ KF GL H WKD ++ Sbjct 4 RISSKPQISDIWNNMIVTGVEFIVRDKTLYLKIQQGKFLGNGLAHNDVAWKDFDTYYNVS 63 Query 444 GEEPKKLESEFLTSTHKAIHLDDVAVPDGYAVTGVRF--RSNSTGFILEVHATLYNFTSG 501 G P E + + HK I+LDD+ VP VTGV+ R S F L VHAT ++ +G Sbjct 64 GAYPNHYSDERIDTDHKTIYLDDITVPKDSVVTGV…
homology with contig_275
	O_S24_contig_43_consensus	1326	70	>O_S24_contig_43_consensus TTTGTCCAAAGCAATCAATGCCTCGGTGTAATCTTCTTGGCTTCGGTCGACCGAAACTTT CCACGCATACATCTGCAATAGAGCTGCGAATCCTTTCATTTCAGTCAAAAGAACTTGGCA GTAAACAAGATACGTAGTGTGTCGAGGGGGAATGACATCGAGGCACACGTAATTTGGTTC GTTTGGATCCAAAAATTGGATAACATTTAATGCCCCATTACTGGGCATTCCTAATTTATC CTCCAAAAATTGATGTGTTTCATTGAGTAACTTTGGTAGTTCTTGAATCGAACTTGATAT CTCAGAGGTGAAGTTACTGTCTATTTTTCCGATATTTTGTTTGTGAAATCCATGTGTGAC AATGTG…	O_S24_contig_43 consensus 1 735 735 negative TCC	>O_S24_contig_43_consensus_4 SYTNIKMKQLLPILLMILFINGFVRAAEDSEMDKQEYFPMSFTNKLTISDWSKNLYAVVE KLLTNHRLSAEDIKKIQKVIQAYVTELDILEGKMDISGLESVLPPEYHEMNEKFMSHVDR LYDHIVTHGFHKQNIGKIDSNFTSEISSSIQELPKLLNETHQFLEDKLGMPSNGALNVIQ FLDPNEPNYVCLDVIPPRHTTYLVYCQVLLTEMKGFAALLQMYAWKVSVDRSQEDYTEAL IALDK	>O_S24_contig_43_consensus_4 SEQUENCE 245 AA; 28255 MW; SYTNIKMKQL LPILLMILFI NGFVRAAEDS EMDKQEYFPM SFTNKLTISD WSKNLYAVVE KLLTNHRLSA EDIKKIQKVI QAYVTELDIL EGKMDISGLE SVLPPEYHEM NEKFMSHVDR LYDHIVTHGF HKQNIGKIDS NFTSEISSSI QELPKLLNET HQFLEDKLGM PSNGALNVIQ FLDPNEPNYV CLDVIPPRHT TYLVYCQVLL TEMKGFAALL QMYAWKVSVD RSQEDYTEAL IALDK	N/A	2	none		98% identity with contig_275 (1e-39) Query 1 PNYVCLDVIPPRHTTYLVYCQVLLTEMKGFAALLQMYAWKVSVYRSQEDYTEALIALDK 59 PNYVCLDVIPPRHTTYLVYCQVLLTEMKGFAALLQMYAWKVSV RSQEDYTEALIALDK Sbjct 187 PNYVCLDVIPPRHTTYLVYCQVLLTEMKGFAALLQMYAWKVSVDRSQEDYTEALIALDK 245 Putative assembly contig_43+contig_275 MKQLLPILLMILFINGFVRAAEDSEMDKQEYFPMSFTNKLTISDWSKNLYAVVEKLLTN HRLSAEDIKKIQKVIQAYVTELDILEGKMDISGLESVLPPEYHEMNEKFMSHVDRLYD…
	O_S24_contig_67_consensus	1263	70	>O_S24_contig_67_consensus GATCTGGAAGTCCTACACGAATATCAAAATGAAACAATTACTCCCAATTCTGTTGATGAT GCTTTTCATCAATGGATTCGTGCGCGCAGCAGAAGATACTGAGATGGACAAACAAGAGTA TTTTCCAATAAGTTTCACCAACAAACTGACAATATTAGATTGGTCTAAAAACTTATATGC AGTGGTAGAGAAATTATTAACGAATCATCGTCTTCCTACAGAAGATATCAAAAAAATCCA GAAAGTAATACAAACCTACGTAACTGAATTGGATATTTTAGAAGGTAAAATGGATATAAG CGAGCTAGAGTCAGTCCTTCCACGAGAATATCACGAAATGAACGAGAAGTTCATGTCTCG TGTGGA…	O_S24_contig_67 consensus 2 760 759 positive ATC	>O_S24_contig_67_consensus_2 IWKSYTNIKMKQLLPILLMMLFINGFVRAAEDTEMDKQEYFPISFTNKLTILDWSKNLYA VVEKLLTNHRLPTEDIKKIQKVIQTYVTELDILEGKMDISELESVLPREYHEMNEKFMSR VDRLYDHIVTHGFHKQNIGKIDSNFTSEISNSIQELPKLLNETHQFLEDNVRISRSGALH VIQFLDPNEPNHVCLDVIPRRHKTYLFYCQVLLTEMKGFAALLQMYAWKVSVYRSQEDYT EALIALDKNFDRR	>O_S24_contig_67_consensus_2 SEQUENCE 244 AA; 28788 MW; MKQLLPILLM MLFINGFVRA AEDTEMDKQE YFPISFTNKL TILDWSKNLY AVVEKLLTNH RLPTEDIKKI QKVIQTYVTE LDILEGKMDI SELESVLPRE YHEMNEKFMS RVDRLYDHIV THGFHKQNIG KIDSNFTSEI SNSIQELPKL LNETHQFLED NVRISRSGAL HVIQFLDPNE PNHVCLDVIP RRHKTYLFYC QVLLTEMKGF AALLQMYAWK VSVYRSQEDY TEALIALDKN FDRR	Cleavage site between pos. 20 and 21: VRA-AE. Probability: 0.9489	2	none		94% identity with contig_275 (2e-41) Query 1 PNYVCLDVIPPRHTTYLVYCQVLLTEMKGFAALLQMYAWKVSVYRSQEDYTEALIALDKN 60 PN+VCLDVIP RH TYL YCQVLLTEMKGFAALLQMYAWKVSVYRSQEDYTEALIALDKN Sbjct 190 PNHVCLDVIPRRHKTYLFYCQVLLTEMKGFAALLQMYAWKVSVYRSQEDYTEALIALDKN 249 Query 61 FDRR 64 FDRR Sbjct 250 FDRR 253 Putative assembly contig_67+contig_275 MKQLLPILLMMLFINGFVRAAEDTEMDKQEYFPISFTNKLTILDWSKNLYAVVEKLLTN HRLPTEDIKKIQKV…
homology with with a DUF4083 protein
	O_S24_contig_1164_consensus	4306	not found	>O_S24_contig_1164_consensus GTGAGATTCATTTCATCAGACGATATGATTCAAATTCAAGTAGAAGACGGCGAATTATTA CCTGGTGGTTGCATTACTGAACAAAGCGAAAAATGGGTTGAACCTGAAATATTCCATTGT GGTGAGAATGAAATTTCAGATGAGGCCGCAAATGGAGAATTCTATCTTGTAGACAATGAT GAAGAAATAGCAATGGAACTTGACAAAGATTTTGCGTTTGTAACGAATCAACCAAAGAAG ATAATTCTAGATGAATTGGTAGCACCTTCAGATTACGTAATTACTGGTGTCAAATTGCAA TATCAGAAAAATTCTGATGAGAAGCTGGGCGGGTCGCCACTACAACTAGCAATCCGGGTT ACTA…	O_S24_contig_1164 consensus 1 729 729 positive GTG	>O_S24_contig_1164_consensus_1 VRFISSDDMIQIQVEDGELLPGGCITEQSEKWVEPEIFHCGENEISDEAANGEFYLVDND EEIAMELDKDFAFVTNQPKKIILDELVAPSDYVITGVKLQYQKNSDEKLGGSPLQLAIRV TKFDFTKGTLCTEEECSNWMWNDDQQGSEIDLSGAERPTKLNGHTQISKPGQYVEFTTSN RIKDAGQSTIPFFDGQGVTTSISIPLSGLGILHRGAPGSGGFLAFRLLTLDLSQYINTEL EA*IIN*LSKI*VNCRRY*TLIILYIFYTIQFSDCFISEVLCTLQ*YNIMNVMHCELLSI NQKVTGILYVLKINILCRHWRSFLSIAEFLT*NISKELTIIKQQNIFRYCVN*QP*HFYK YI…	>O_S24_contig_1164_consensus_1 SEQUENCE 242 AA; 26751 MW; VRFISSDDMI QIQVEDGELL PGGCITEQSE KWVEPEIFHC GENEISDEAA NGEFYLVDND EEIAMELDKD FAFVTNQPKK IILDELVAPS DYVITGVKLQ YQKNSDEKLG GSPLQLAIRV TKFDFTKGTL CTEEECSNWM WNDDQQGSEI DLSGAERPTK LNGHTQISKP GQYVEFTTSN RIKDAGQSTI PFFDGQGVTT SISIPLSGLG ILHRGAPGSG GFLAFRLLTL DLSQYINTEL EA	none	4	start 192 end 431 E-value 3.3e-16

## Sheet: clustal matrix
		1: O_S24_contig_341_consensus_1 100.00 9.17 10.08 12.99 15.08 15.38 11.94 9.58 11.48 10.23 10.00 12.82 12.12 12.96 10.10
		2: O_S24_contig_2792_consensus_1 9.17 100.00 22.42 20.35 22.04 23.47 22.77 20.86 21.88 22.75 18.14 19.23 18.18 20.90 21.24
		3: O_S24_contig_38_consensus_2A 10.08 22.42 100.00 30.20 23.10 22.84 20.12 21.20 20.59 20.74 21.17 20.58 14.54 26.48 23.17
		4: O_S24_contig_38_consensus_2B 12.99 20.35 30.20 100.00 22.90 24.23 24.69 21.59 20.72 20.05 21.90 21.74 14.83 25.14 22.49
		5: O_S24_contig_897_consensus_3 15.08 22.04 23.10 22.90 100.00 52.89 25.45 25.00 26.96 28.05 25.81 26.81 23.69 24.74 24.17
		6: O_S24_contig_1164_consensus_1 15.38 23.47 22.84 24.23 52.89 100.00 24.28 20.83 27.70 28.57 17.86 26.64 26.24 21.08 20.18
		7: O_S24_contig_11420_consensus_2 11.94 22.77 20.12 24.69 25.45 24.28 100.00 33.33 27.95 28.65 25.76 29.09 16.19 22.81 21.34
		8: O_S24_contig_275_consensus_1 9.58 20.86 21.20 21.59 25.00 20.83 33.33 100.00 31.08 29.51 27.34 29.39 17.13 17.01 15.48
		9: O_S24_contig_7504_consensus_5 11.48 21.88 20.59 20.72 26.96 27.70 27.95 31.08 100.00 40.07 32.84 37.12 16.42 22.13 20.78
		10: O_S24_contig_8023_consensus_4 10.23 22.75 20.74 20.05 28.05 28.57 28.65 29.51 40.07 100.00 34.23 37.22 17.85 22.28 19.11
		11: O_S24_contig_11685_consensus_2 10.00 18.14 21.17 21.90 25.81 17.86 25.76 27.34 32.84 34.23 100.00 40.83 14.84 21.30 17.01
		12: O_S24_contig_8250_consensus_2 12.82 19.23 20.58 21.74 26.81 26.64 29.09 29.39 37.12 37.22 40.83 100.00 17.64 22.19 23.81
		13: O_S24_contig_726_consensus_3 12.12 18.18 14.54 14.83 23.69 26.24 16.19 17.13 16.42 17.85 14.84 17.64 100.00 17.17 16.00
		14: O_S24_contig_10764_consensus_3 12.96 20.90 26.48 25.14 24.74 21.08 22.81 17.01 22.13 22.28 21.30 22.19 17.17 100.00 36.40
		15: O_S24_contig_72_consensus_1 10.10 21.24 23.17 22.49 24.17 20.18 21.34 15.48 20.78 19.11 17.01 23.81 16.00 36.40 100.00
